# Supplementary material for: Crystal structures and conformational analyses of three pyranochromene derivatives
Source: Acta Crystallogr E Crystallogr Commun. 2015 Jul 15;71(Pt 8):926–30. doi: 10.1107/S2056989015012967 (PMC4571358; doi:10.1107/S2056989015012967)
Supplement: Supplementary file 1 [file e-71-00926-sup1.cif]

##############################################################################
#                                                                            #
# This CIF contains the data in a paper accepted for publication in          #
# Acta Crystallographica Section E. It conforms to the requirements of       #
# Notes for Authors for Acta Crystallographica Section E, and has been       #
# peer reviewed under the auspices of the IUCr Commission on Journals.       #
#                                                                            #
# Full details of the Crystallographic Information File format               #
# are given in the paper "The Crystallographic Information File (CIF):       #
# a New Standard Archive File for Crystallography" by S. R. Hall, F. H.      #
# Allen and I. D. Brown [Acta Cryst. (1991), A47, 655-685].                  #
#                                                                            #
# The current version of the core CIF dictionary is obtainable from          #
# ftp://ftp.iucr.org/pub/cif_core.dic.                                       #
#                                                                            #
# Software is freely available for graphical display of the structure(s)     #
# in this CIF. For information consult the CIF software page                 #
# http://www.iucr.org/resources/cif/software.                                #
#                                                                            #
# This file may be used for bona fide research purposes within the           #
# scientific community so long as proper attribution is given to the journal # 
# article from which it was obtained.                                        #
#                                                                            #
##############################################################################
data_I
_database_code_depnum_ccdc_archive 'CCDC 1410605'
_audit_creation_method     SHELXL-97
_chemical_name_systematic
;\
Methyl
7-oxo-14-phenyl-1<i>H</i>,7<i>H</i>,14<i>H</i>-pyrano[3,2-<i>c</i>:5,4-\
<i>c</i>']dichromene-14a(6b<i>H</i>)-carboxylate]
;
_chemical_name_common     ?
_chemical_formula_moiety     'C27 H20 O6'
_chemical_formula_sum     'C27 H20 O6'
_chemical_formula_iupac     'C27 H20 O6'
_chemical_formula_weight     440.43
_chemical_melting_point     ?
_symmetry_cell_setting     monoclinic
_symmetry_space_group_name_H-M     'P 21/c'
_symmetry_space_group_name_Hall     '-P 2ybc'
loop_
    _symmetry_equiv_pos_as_xyz
    'x, y, z'
    '-x, y+1/2, -z+1/2'
    '-x, -y, -z'
    'x, -y-1/2, z-1/2'
_cell_length_a     9.3980(15)
_cell_length_b     14.0050(12)
_cell_length_c     15.9890(13)
_cell_angle_alpha     90.00
_cell_angle_beta     92.048(5)
_cell_angle_gamma     90.00
_cell_volume     2103.1(4)
_cell_formula_units_Z     4
_cell_measurement_reflns_used     3698
_cell_measurement_theta_min     2.55
_cell_measurement_theta_max     25.00
_cell_measurement_temperature     296(2)
_exptl_crystal_description     Block
_exptl_crystal_colour     Colourless
_exptl_crystal_size_max     0.35
_exptl_crystal_size_mid     0.30
_exptl_crystal_size_min     0.25
_exptl_crystal_density_diffrn     1.391
_exptl_crystal_density_meas     ?
_exptl_crystal_density_method     'not measured'
_exptl_crystal_F_000     920
_exptl_absorpt_coefficient_mu     0.099
_exptl_absorpt_correction_type     multi-scan
_exptl_absorpt_process_details
;
(SADABS; Bruker, 2008)
;
_exptl_absorpt_correction_T_min     0.966
_exptl_absorpt_correction_T_max     0.976
_exptl_special_details     ?
_diffrn_ambient_temperature     296(2)
_diffrn_radiation_type     MoK\a
_diffrn_radiation_wavelength     0.71073
_diffrn_radiation_source     'fine-focus sealed tube'
_diffrn_radiation_monochromator     graphite
_diffrn_measurement_device_type     'Bruker Kappa APEXII CCD'
_diffrn_measurement_method     '\w & \f scans'
_diffrn_detector_area_resol_mean     ?
_diffrn_reflns_number     19091
_diffrn_reflns_av_R_equivalents     0.0267
_diffrn_reflns_av_sigmaI/netI     0.0185
_diffrn_reflns_theta_min     2.55
_diffrn_reflns_theta_max     25.00
_diffrn_reflns_theta_full     25.00
_diffrn_measured_fraction_theta_max     0.999
_diffrn_measured_fraction_theta_full     0.999
_diffrn_reflns_limit_h_min     -11
_diffrn_reflns_limit_h_max     11
_diffrn_reflns_limit_k_min     -16
_diffrn_reflns_limit_k_max     16
_diffrn_reflns_limit_l_min     -19
_diffrn_reflns_limit_l_max     19
_diffrn_standards_number     ?
_diffrn_standards_interval_count     ?
_diffrn_standards_interval_time     ?
_diffrn_standards_decay_%     ?
_refine_special_details
;
Refinement of <i>F</i>^2^ against ALL reflections. The weighted <i>R</i>-factor
<i>wR</i> and goodness of fit <i>S</i> are based on <i>F</i>^2^, conventional
<i>R</i>-factors <i>R</i> are based on <i>F</i>, with <i>F</i> set to zero for
negative <i>F</i>^2^. The threshold expression of <i>F</i>^2^ >
\s(<i>F</i>^2^) is used only for calculating <i>R</i>-factors(gt) <i>etc</i>.
and is not relevant to the choice of reflections for refinement.
<i>R</i>-factors based on <i>F</i>^2^ are statistically about twice as large
as those based on <i>F</i>, and <i>R</i>- factors based on ALL data will be
even larger.
;
_reflns_number_total     3698
_reflns_number_gt     2964
_reflns_threshold_expression     I>2sigma(I)
_refine_ls_structure_factor_coef     Fsqd
_refine_ls_matrix_type     full
_refine_ls_R_factor_all     0.0490
_refine_ls_R_factor_gt     0.0368
_refine_ls_wR_factor_gt     0.0956
_refine_ls_wR_factor_ref     0.1063
_refine_ls_goodness_of_fit_ref     1.073
_refine_ls_restrained_S_all     1.073
_refine_ls_number_reflns     3698
_refine_ls_number_parameters     299
_refine_ls_number_restraints     0
_refine_ls_hydrogen_treatment     constr
_refine_ls_weighting_scheme     calc
_refine_ls_weighting_details
         'calc w=1/[\s^2^(Fo^2^)+(0.0556P)^2^+0.3545P] where P=(Fo^2^+2Fc^2^)/3'
_atom_sites_solution_hydrogens     geom
_atom_sites_solution_primary     direct
_atom_sites_solution_secondary     difmap
_refine_ls_shift/su_max     0.000
_refine_ls_shift/su_mean     0.000
_refine_diff_density_max     0.153
_refine_diff_density_min     -0.201
_refine_ls_extinction_method     none
_refine_ls_extinction_coef     ?
loop_
    _atom_type_symbol
    _atom_type_description
    _atom_type_scat_dispersion_real
    _atom_type_scat_dispersion_imag
    _atom_type_scat_source
    'C' 'C' 0.0033 0.0016
                         'International Tables Vol C Tables 4.2.6.8 and 6.1.1.4'
    'H' 'H' 0.0000 0.0000
                         'International Tables Vol C Tables 4.2.6.8 and 6.1.1.4'
    'O' 'O' 0.0106 0.0060
                         'International Tables Vol C Tables 4.2.6.8 and 6.1.1.4'
_computing_data_collection
;
APEX2 (Bruker, 2008)
;
_computing_cell_refinement
;
SAINT (Bruker, 2008)
;
_computing_data_reduction
;
SAINT (Bruker, 2008)
;
_computing_structure_solution
;
SHELXS97 (Sheldrick, 2008)
;
_computing_structure_refinement
;
SHELXL97 (Sheldrick, 2008)
;
_computing_molecular_graphics
;
ORTEP-3 for Windows (Farrugia, 2012) and Mercury (Macrae <i>et al.</i>,
2008)
;
_computing_publication_material
;
SHELXL97 (Sheldrick, 2008) and PLATON (Spek, 2009)
;
loop_
    _atom_site_type_symbol
    _atom_site_label
    _atom_site_fract_x
    _atom_site_fract_y
    _atom_site_fract_z
    _atom_site_U_iso_or_equiv
    _atom_site_adp_type
    _atom_site_calc_flag
    _atom_site_refinement_flags
    _atom_site_occupancy
    _atom_site_symmetry_multiplicity
    _atom_site_disorder_assembly
    _atom_site_disorder_group
    C C1 0.56782(17) 0.20825(13) 0.27702(12) 0.0602(5) Uani d . 1 1 . .
    H H1 0.5188 0.1513 0.2680 0.072 Uiso calc R 1 1 . .
    C C2 0.55034(19) 0.25923(16) 0.34916(12) 0.0673(5) Uani d . 1 1 . .
    H H2 0.4893 0.2366 0.3892 0.081 Uiso calc R 1 1 . .
    C C3 0.6227(2) 0.34377(16) 0.36281(11) 0.0641(5) Uani d . 1 1 . .
    H H3 0.6102 0.3782 0.4117 0.077 Uiso calc R 1 1 . .
    C C4 0.71382(17) 0.37705(13) 0.30365(10) 0.0527(4) Uani d . 1 1 . .
    H H4 0.7636 0.4335 0.3136 0.063 Uiso calc R 1 1 . .
    C C5 0.73273(15) 0.32771(11) 0.22924(9) 0.0418(3) Uani d . 1 1 . .
    C C6 0.65935(16) 0.24239(11) 0.21752(10) 0.0472(4) Uani d . 1 1 . .
    C C7 0.77878(16) 0.20819(11) 0.09054(10) 0.0473(4) Uani d . 1 1 . .
    H H7A 0.7343 0.2434 0.0444 0.057 Uiso calc R 1 1 . .
    H H7B 0.8165 0.1494 0.0682 0.057 Uiso calc R 1 1 . .
    C C8 0.90161(15) 0.26711(10) 0.12772(9) 0.0382(3) Uani d . 1 1 . .
    C C9 0.84184(14) 0.35891(10) 0.16676(9) 0.0373(3) Uani d . 1 1 . .
    H H9 0.9199 0.3912 0.1977 0.045 Uiso calc R 1 1 . .
    C C10 0.79072(15) 0.42388(10) 0.09597(9) 0.0377(3) Uani d . 1 1 . .
    C C11 0.83533(15) 0.41354(10) 0.01665(9) 0.0390(3) Uani d . 1 1 . .
    C C12 1.00608(15) 0.29584(10) 0.05912(9) 0.0398(3) Uani d . 1 1 . .
    H H12 1.0776 0.3390 0.0844 0.048 Uiso calc R 1 1 . .
    C C13 0.69743(15) 0.50314(10) 0.11408(10) 0.0406(3) Uani d . 1 1 . .
    C C14 0.68064(15) 0.54090(10) -0.03296(10) 0.0436(4) Uani d . 1 1 . .
    C C15 0.78006(15) 0.47146(10) -0.05170(9) 0.0416(3) Uani d . 1 1 . .
    C C16 0.81551(18) 0.45965(12) -0.13507(10) 0.0519(4) Uani d . 1 1 . .
    H H16 0.8829 0.4143 -0.1490 0.062 Uiso calc R 1 1 . .
    C C17 0.7513(2) 0.51477(13) -0.19664(11) 0.0594(5) Uani d . 1 1 . .
    H H17 0.7757 0.5067 -0.2521 0.071 Uiso calc R 1 1 . .
    C C18 0.65055(19) 0.58214(13) -0.17657(12) 0.0592(5) Uani d . 1 1 . .
    H H18 0.6063 0.6183 -0.2188 0.071 Uiso calc R 1 1 . .
    C C19 0.61517(17) 0.59612(12) -0.09496(11) 0.0534(4) Uani d . 1 1 . .
    H H19 0.5482 0.6420 -0.0815 0.064 Uiso calc R 1 1 . .
    C C20 1.08306(16) 0.21352(10) 0.01989(9) 0.0437(4) Uani d . 1 1 . .
    C C21 1.21663(18) 0.18833(12) 0.05144(12) 0.0557(4) Uani d . 1 1 . .
    H H21 1.2581 0.2227 0.0957 0.067 Uiso calc R 1 1 . .
    C C22 1.2892(2) 0.11241(13) 0.01770(14) 0.0712(6) Uani d . 1 1 . .
    H H22 1.3792 0.0961 0.0393 0.085 Uiso calc R 1 1 . .
    C C23 1.2289(2) 0.06125(13) -0.04743(15) 0.0754(6) Uani d . 1 1 . .
    H H23 1.2784 0.0108 -0.0706 0.091 Uiso calc R 1 1 . .
    C C24 1.0960(2) 0.08450(14) -0.07837(13) 0.0715(6) Uani d . 1 1 . .
    H H24 1.0545 0.0487 -0.1217 0.086 Uiso calc R 1 1 . .
    C C25 1.0226(2) 0.16088(12) -0.04583(11) 0.0572(4) Uani d . 1 1 . .
    H H25 0.9329 0.1769 -0.0680 0.069 Uiso calc R 1 1 . .
    C C26 0.98572(15) 0.20813(11) 0.19238(9) 0.0423(4) Uani d . 1 1 . .
    C C27 1.1726(2) 0.21330(15) 0.29418(13) 0.0713(5) Uani d . 1 1 . .
    H H27A 1.1191 0.1816 0.3360 0.107 Uiso calc R 1 1 . .
    H H27B 1.2367 0.2584 0.3206 0.107 Uiso calc R 1 1 . .
    H H27C 1.2261 0.1670 0.2641 0.107 Uiso calc R 1 1 . .
    O O1 0.67314(12) 0.18517(9) 0.14893(8) 0.0638(3) Uani d . 1 1 . .
    O O2 0.93013(11) 0.34696(7) -0.00690(6) 0.0466(3) Uani d . 1 1 . .
    O O3 0.64390(11) 0.55763(7) 0.04799(7) 0.0490(3) Uani d . 1 1 . .
    O O4 0.66214(12) 0.52699(8) 0.18248(7) 0.0533(3) Uani d . 1 1 . .
    O O5 1.07607(11) 0.26285(8) 0.23656(7) 0.0535(3) Uani d . 1 1 . .
    O O6 0.97557(13) 0.12343(8) 0.20042(8) 0.0613(3) Uani d . 1 1 . .
loop_
    _atom_site_aniso_label
    _atom_site_aniso_U_11
    _atom_site_aniso_U_22
    _atom_site_aniso_U_33
    _atom_site_aniso_U_12
    _atom_site_aniso_U_13
    _atom_site_aniso_U_23
    C1 0.0410(9) 0.0613(11) 0.0790(13) 0.0020(8) 0.0107(8) 0.0229(10)
    C2 0.0509(10) 0.0891(15) 0.0631(11) 0.0121(10) 0.0165(9) 0.0304(11)
    C3 0.0585(11) 0.0886(14) 0.0459(9) 0.0167(10) 0.0109(8) 0.0091(9)
    C4 0.0509(9) 0.0614(10) 0.0459(9) 0.0092(8) 0.0045(7) 0.0014(8)
    C5 0.0351(7) 0.0456(8) 0.0450(8) 0.0042(6) 0.0036(6) 0.0054(7)
    C6 0.0362(8) 0.0487(9) 0.0570(9) 0.0018(7) 0.0052(7) 0.0070(8)
    C7 0.0492(9) 0.0389(8) 0.0540(9) -0.0077(7) 0.0055(7) -0.0035(7)
    C8 0.0379(8) 0.0322(7) 0.0448(8) -0.0014(6) 0.0049(6) -0.0016(6)
    C9 0.0339(7) 0.0345(7) 0.0435(8) -0.0020(6) 0.0033(6) -0.0032(6)
    C10 0.0347(7) 0.0305(7) 0.0480(8) -0.0041(6) 0.0031(6) -0.0022(6)
    C11 0.0383(8) 0.0297(7) 0.0492(8) -0.0024(6) 0.0043(6) -0.0021(6)
    C12 0.0419(8) 0.0325(7) 0.0452(8) 0.0012(6) 0.0054(6) 0.0000(6)
    C13 0.0369(8) 0.0310(7) 0.0539(9) -0.0045(6) 0.0043(7) -0.0021(7)
    C14 0.0391(8) 0.0353(8) 0.0565(9) -0.0069(6) 0.0026(7) 0.0040(7)
    C15 0.0423(8) 0.0328(7) 0.0496(8) -0.0055(6) 0.0004(6) 0.0025(6)
    C16 0.0613(10) 0.0441(9) 0.0504(9) -0.0021(8) 0.0028(8) 0.0013(7)
    C17 0.0722(12) 0.0556(11) 0.0502(10) -0.0088(9) -0.0026(8) 0.0078(8)
    C18 0.0573(11) 0.0555(10) 0.0640(11) -0.0090(8) -0.0109(9) 0.0172(9)
    C19 0.0427(9) 0.0417(9) 0.0754(12) -0.0030(7) -0.0057(8) 0.0122(8)
    C20 0.0482(9) 0.0331(8) 0.0506(9) 0.0006(6) 0.0143(7) -0.0004(6)
    C21 0.0492(9) 0.0460(9) 0.0726(11) 0.0017(7) 0.0099(8) -0.0053(8)
    C22 0.0588(11) 0.0527(11) 0.1033(16) 0.0151(9) 0.0186(11) -0.0025(11)
    C23 0.0884(15) 0.0408(10) 0.0995(15) 0.0114(10) 0.0372(13) -0.0086(10)
    C24 0.0917(15) 0.0526(11) 0.0717(12) -0.0006(10) 0.0222(11) -0.0203(9)
    C25 0.0646(11) 0.0512(10) 0.0562(10) 0.0034(8) 0.0090(8) -0.0096(8)
    C26 0.0421(8) 0.0382(8) 0.0473(8) 0.0019(6) 0.0103(7) 0.0024(7)
    C27 0.0585(11) 0.0751(13) 0.0790(13) 0.0166(10) -0.0165(10) 0.0123(10)
    O1 0.0535(7) 0.0599(7) 0.0789(8) -0.0232(6) 0.0172(6) -0.0120(6)
    O2 0.0547(6) 0.0411(6) 0.0446(6) 0.0104(5) 0.0106(5) 0.0027(5)
    O3 0.0476(6) 0.0384(6) 0.0613(7) 0.0071(5) 0.0075(5) 0.0049(5)
    O4 0.0592(7) 0.0416(6) 0.0596(7) 0.0046(5) 0.0112(5) -0.0091(5)
    O5 0.0465(6) 0.0464(6) 0.0667(7) 0.0061(5) -0.0100(5) 0.0041(5)
    O6 0.0759(8) 0.0385(7) 0.0699(8) 0.0000(6) 0.0059(6) 0.0120(6)
_geom_special_details
;
All e.s.d.'s (except the e.s.d. in the dihedral angle between two l.s. planes)
are estimated using the full covariance matrix. The cell e.s.d.'s are taken
into account individually in the estimation of e.s.d.'s in distances, angles
and torsion angles; correlations between e.s.d.'s in cell parameters are only
used when they are defined by crystal symmetry. An approximate (isotropic)
treatment of cell e.s.d.'s is used for estimating e.s.d.'s involving l.s.
planes.
;
loop_
    _geom_bond_atom_site_label_1
    _geom_bond_atom_site_label_2
    _geom_bond_site_symmetry_2
    _geom_bond_distance
    _geom_bond_publ_flag
    C1 C2 . 1.372(3) ?
    C1 C6 . 1.390(2) ?
    C1 H1 . 0.9300 ?
    C2 C3 . 1.379(3) ?
    C2 H2 . 0.9300 ?
    C3 C4 . 1.379(2) ?
    C3 H3 . 0.9300 ?
    C4 C5 . 1.393(2) ?
    C4 H4 . 0.9300 ?
    C5 C6 . 1.389(2) ?
    C5 C9 . 1.5211(19) ?
    C6 O1 . 1.368(2) ?
    C7 O1 . 1.4239(19) ?
    C7 C8 . 1.522(2) ?
    C7 H7A . 0.9700 ?
    C7 H7B . 0.9700 ?
    C8 C26 . 1.522(2) ?
    C8 C9 . 1.5438(19) ?
    C8 C12 . 1.5512(19) ?
    C9 C10 . 1.517(2) ?
    C9 H9 . 0.9800 ?
    C10 C11 . 1.358(2) ?
    C10 C13 . 1.450(2) ?
    C11 O2 . 1.3524(17) ?
    C11 C15 . 1.443(2) ?
    C12 O2 . 1.4430(17) ?
    C12 C20 . 1.5094(19) ?
    C12 H12 . 0.9800 ?
    C13 O4 . 1.2015(17) ?
    C13 O3 . 1.3835(18) ?
    C14 O3 . 1.3715(18) ?
    C14 C19 . 1.384(2) ?
    C14 C15 . 1.389(2) ?
    C15 C16 . 1.395(2) ?
    C16 C17 . 1.374(2) ?
    C16 H16 . 0.9300 ?
    C17 C18 . 1.382(3) ?
    C17 H17 . 0.9300 ?
    C18 C19 . 1.372(3) ?
    C18 H18 . 0.9300 ?
    C19 H19 . 0.9300 ?
    C20 C21 . 1.382(2) ?
    C20 C25 . 1.388(2) ?
    C21 C22 . 1.383(2) ?
    C21 H21 . 0.9300 ?
    C22 C23 . 1.370(3) ?
    C22 H22 . 0.9300 ?
    C23 C24 . 1.366(3) ?
    C23 H23 . 0.9300 ?
    C24 C25 . 1.385(2) ?
    C24 H24 . 0.9300 ?
    C25 H25 . 0.9300 ?
    C26 O6 . 1.1973(18) ?
    C26 O5 . 1.3283(18) ?
    C27 O5 . 1.4470(19) ?
    C27 H27A . 0.9600 ?
    C27 H27B . 0.9600 ?
    C27 H27C . 0.9600 ?
loop_
    _geom_angle_atom_site_label_1
    _geom_angle_atom_site_label_2
    _geom_angle_atom_site_label_3
    _geom_angle_site_symmetry_1
    _geom_angle_site_symmetry_3
    _geom_angle
    _geom_angle_publ_flag
    C2 C1 C6 . . 119.48(18) ?
    C2 C1 H1 . . 120.3 ?
    C6 C1 H1 . . 120.3 ?
    C1 C2 C3 . . 120.46(16) ?
    C1 C2 H2 . . 119.8 ?
    C3 C2 H2 . . 119.8 ?
    C2 C3 C4 . . 119.76(18) ?
    C2 C3 H3 . . 120.1 ?
    C4 C3 H3 . . 120.1 ?
    C3 C4 C5 . . 121.29(18) ?
    C3 C4 H4 . . 119.4 ?
    C5 C4 H4 . . 119.4 ?
    C6 C5 C4 . . 117.66(14) ?
    C6 C5 C9 . . 120.11(13) ?
    C4 C5 C9 . . 121.88(14) ?
    O1 C6 C5 . . 123.45(13) ?
    O1 C6 C1 . . 115.20(15) ?
    C5 C6 C1 . . 121.34(16) ?
    O1 C7 C8 . . 113.79(13) ?
    O1 C7 H7A . . 108.8 ?
    C8 C7 H7A . . 108.8 ?
    O1 C7 H7B . . 108.8 ?
    C8 C7 H7B . . 108.8 ?
    H7A C7 H7B . . 107.7 ?
    C7 C8 C26 . . 109.83(12) ?
    C7 C8 C9 . . 109.12(12) ?
    C26 C8 C9 . . 111.40(11) ?
    C7 C8 C12 . . 110.78(12) ?
    C26 C8 C12 . . 107.13(11) ?
    C9 C8 C12 . . 108.57(11) ?
    C10 C9 C5 . . 117.35(11) ?
    C10 C9 C8 . . 107.94(11) ?
    C5 C9 C8 . . 106.85(11) ?
    C10 C9 H9 . . 108.1 ?
    C5 C9 H9 . . 108.1 ?
    C8 C9 H9 . . 108.1 ?
    C11 C10 C13 . . 118.51(13) ?
    C11 C10 C9 . . 122.20(12) ?
    C13 C10 C9 . . 119.20(12) ?
    O2 C11 C10 . . 124.21(13) ?
    O2 C11 C15 . . 113.56(12) ?
    C10 C11 C15 . . 122.19(13) ?
    O2 C12 C20 . . 107.87(11) ?
    O2 C12 C8 . . 109.69(11) ?
    C20 C12 C8 . . 114.87(11) ?
    O2 C12 H12 . . 108.1 ?
    C20 C12 H12 . . 108.1 ?
    C8 C12 H12 . . 108.1 ?
    O4 C13 O3 . . 115.93(13) ?
    O4 C13 C10 . . 125.67(14) ?
    O3 C13 C10 . . 118.41(13) ?
    O3 C14 C19 . . 117.38(14) ?
    O3 C14 C15 . . 121.15(13) ?
    C19 C14 C15 . . 121.47(15) ?
    C14 C15 C16 . . 118.34(14) ?
    C14 C15 C11 . . 117.20(14) ?
    C16 C15 C11 . . 124.41(14) ?
    C17 C16 C15 . . 120.28(16) ?
    C17 C16 H16 . . 119.9 ?
    C15 C16 H16 . . 119.9 ?
    C16 C17 C18 . . 120.28(17) ?
    C16 C17 H17 . . 119.9 ?
    C18 C17 H17 . . 119.9 ?
    C19 C18 C17 . . 120.62(16) ?
    C19 C18 H18 . . 119.7 ?
    C17 C18 H18 . . 119.7 ?
    C18 C19 C14 . . 119.00(16) ?
    C18 C19 H19 . . 120.5 ?
    C14 C19 H19 . . 120.5 ?
    C21 C20 C25 . . 118.86(14) ?
    C21 C20 C12 . . 119.07(14) ?
    C25 C20 C12 . . 122.05(14) ?
    C20 C21 C22 . . 120.54(18) ?
    C20 C21 H21 . . 119.7 ?
    C22 C21 H21 . . 119.7 ?
    C23 C22 C21 . . 120.14(19) ?
    C23 C22 H22 . . 119.9 ?
    C21 C22 H22 . . 119.9 ?
    C24 C23 C22 . . 119.91(17) ?
    C24 C23 H23 . . 120.0 ?
    C22 C23 H23 . . 120.0 ?
    C23 C24 C25 . . 120.64(19) ?
    C23 C24 H24 . . 119.7 ?
    C25 C24 H24 . . 119.7 ?
    C24 C25 C20 . . 119.90(18) ?
    C24 C25 H25 . . 120.0 ?
    C20 C25 H25 . . 120.0 ?
    O6 C26 O5 . . 124.50(15) ?
    O6 C26 C8 . . 124.68(14) ?
    O5 C26 C8 . . 110.77(12) ?
    O5 C27 H27A . . 109.5 ?
    O5 C27 H27B . . 109.5 ?
    H27A C27 H27B . . 109.5 ?
    O5 C27 H27C . . 109.5 ?
    H27A C27 H27C . . 109.5 ?
    H27B C27 H27C . . 109.5 ?
    C6 O1 C7 . . 118.76(12) ?
    C11 O2 C12 . . 116.87(11) ?
    C14 O3 C13 . . 121.98(11) ?
    C26 O5 C27 . . 115.86(13) ?
loop_
    _geom_torsion_atom_site_label_1
    _geom_torsion_atom_site_label_2
    _geom_torsion_atom_site_label_3
    _geom_torsion_atom_site_label_4
    _geom_torsion_site_symmetry_1
    _geom_torsion_site_symmetry_2
    _geom_torsion_site_symmetry_3
    _geom_torsion_site_symmetry_4
    _geom_torsion
    _geom_torsion_publ_flag
    C6 C1 C2 C3 . . . . 0.0(3) ?
    C1 C2 C3 C4 . . . . -0.3(3) ?
    C2 C3 C4 C5 . . . . 1.1(3) ?
    C3 C4 C5 C6 . . . . -1.6(2) ?
    C3 C4 C5 C9 . . . . -174.77(15) ?
    C4 C5 C6 O1 . . . . -177.19(14) ?
    C9 C5 C6 O1 . . . . -3.9(2) ?
    C4 C5 C6 C1 . . . . 1.4(2) ?
    C9 C5 C6 C1 . . . . 174.64(14) ?
    C2 C1 C6 O1 . . . . 178.06(15) ?
    C2 C1 C6 C5 . . . . -0.6(2) ?
    O1 C7 C8 C26 . . . . 66.18(16) ?
    O1 C7 C8 C9 . . . . -56.20(16) ?
    O1 C7 C8 C12 . . . . -175.67(12) ?
    C6 C5 C9 C10 . . . . 93.17(16) ?
    C4 C5 C9 C10 . . . . -93.83(17) ?
    C6 C5 C9 C8 . . . . -28.10(18) ?
    C4 C5 C9 C8 . . . . 144.90(14) ?
    C7 C8 C9 C10 . . . . -71.67(14) ?
    C26 C8 C9 C10 . . . . 166.90(11) ?
    C12 C8 C9 C10 . . . . 49.16(14) ?
    C7 C8 C9 C5 . . . . 55.38(15) ?
    C26 C8 C9 C5 . . . . -66.05(14) ?
    C12 C8 C9 C5 . . . . 176.21(11) ?
    C5 C9 C10 C11 . . . . -140.03(14) ?
    C8 C9 C10 C11 . . . . -19.34(17) ?
    C5 C9 C10 C13 . . . . 43.55(18) ?
    C8 C9 C10 C13 . . . . 164.25(12) ?
    C13 C10 C11 O2 . . . . 175.09(12) ?
    C9 C10 C11 O2 . . . . -1.4(2) ?
    C13 C10 C11 C15 . . . . -7.5(2) ?
    C9 C10 C11 C15 . . . . 176.06(12) ?
    C7 C8 C12 O2 . . . . 56.60(15) ?
    C26 C8 C12 O2 . . . . 176.37(11) ?
    C9 C8 C12 O2 . . . . -63.21(14) ?
    C7 C8 C12 C20 . . . . -65.08(16) ?
    C26 C8 C12 C20 . . . . 54.69(16) ?
    C9 C8 C12 C20 . . . . 175.12(12) ?
    C11 C10 C13 O4 . . . . -171.57(14) ?
    C9 C10 C13 O4 . . . . 5.0(2) ?
    C11 C10 C13 O3 . . . . 7.88(19) ?
    C9 C10 C13 O3 . . . . -175.57(11) ?
    O3 C14 C15 C16 . . . . -178.36(13) ?
    C19 C14 C15 C16 . . . . 1.4(2) ?
    O3 C14 C15 C11 . . . . 4.2(2) ?
    C19 C14 C15 C11 . . . . -176.08(13) ?
    O2 C11 C15 C14 . . . . 179.24(12) ?
    C10 C11 C15 C14 . . . . 1.6(2) ?
    O2 C11 C15 C16 . . . . 1.9(2) ?
    C10 C11 C15 C16 . . . . -175.73(14) ?
    C14 C15 C16 C17 . . . . -1.0(2) ?
    C11 C15 C16 C17 . . . . 176.29(14) ?
    C15 C16 C17 C18 . . . . -0.3(3) ?
    C16 C17 C18 C19 . . . . 1.2(3) ?
    C17 C18 C19 C14 . . . . -0.8(2) ?
    O3 C14 C19 C18 . . . . 179.25(14) ?
    C15 C14 C19 C18 . . . . -0.5(2) ?
    O2 C12 C20 C21 . . . . 142.93(14) ?
    C8 C12 C20 C21 . . . . -94.41(17) ?
    O2 C12 C20 C25 . . . . -38.48(18) ?
    C8 C12 C20 C25 . . . . 84.17(18) ?
    C25 C20 C21 C22 . . . . 0.5(2) ?
    C12 C20 C21 C22 . . . . 179.09(15) ?
    C20 C21 C22 C23 . . . . -0.1(3) ?
    C21 C22 C23 C24 . . . . -0.9(3) ?
    C22 C23 C24 C25 . . . . 1.5(3) ?
    C23 C24 C25 C20 . . . . -1.2(3) ?
    C21 C20 C25 C24 . . . . 0.2(2) ?
    C12 C20 C25 C24 . . . . -178.41(15) ?
    C7 C8 C26 O6 . . . . 14.1(2) ?
    C9 C8 C26 O6 . . . . 135.12(15) ?
    C12 C8 C26 O6 . . . . -106.27(16) ?
    C7 C8 C26 O5 . . . . -168.35(12) ?
    C9 C8 C26 O5 . . . . -47.33(15) ?
    C12 C8 C26 O5 . . . . 71.28(14) ?
    C5 C6 O1 C7 . . . . 7.0(2) ?
    C1 C6 O1 C7 . . . . -171.66(14) ?
    C8 C7 O1 C6 . . . . 24.1(2) ?
    C10 C11 O2 C12 . . . . -11.38(19) ?
    C15 C11 O2 C12 . . . . 171.01(11) ?
    C20 C12 O2 C11 . . . . 169.19(11) ?
    C8 C12 O2 C11 . . . . 43.41(15) ?
    C19 C14 O3 C13 . . . . 176.57(12) ?
    C15 C14 O3 C13 . . . . -3.7(2) ?
    O4 C13 O3 C14 . . . . 177.07(13) ?
    C10 C13 O3 C14 . . . . -2.43(19) ?
    O6 C26 O5 C27 . . . . 3.7(2) ?
    C8 C26 O5 C27 . . . . -173.81(13) ?
loop_
    _geom_hbond_atom_site_label_D
    _geom_hbond_atom_site_label_H
    _geom_hbond_atom_site_label_A
    _geom_hbond_site_symmetry_A
    _geom_hbond_distance_DH
    _geom_hbond_distance_HA
    _geom_hbond_distance_DA
    _geom_hbond_angle_DHA
    C1 H1 O4 2_645 0.93 2.58 3.411(2) 149
    C27 H27C O4 2_745 0.96 2.37 3.053(2) 128
    C12 H12 Cg1 3_765 0.98 2.73 3.6861(17) 166
    C18 H18 Cg2 3_665 0.93 2.84 3.674(2) 150
_iucr_refine_instructions_details
;
TITL GOPINATH6 in P2(1)/c
CELL  0.71073   9.3980  14.0050  15.9890   90.000   92.048   90.000
ZERR     4.00   0.0015   0.0012   0.0013    0.000    0.005    0.000
LATT   1
SYMM  - X, 1/2 + Y, 1/2 - Z
SFAC  C    H    O
UNIT  108  80   24
MERG   2
OMIT -2 50
OMIT     1   0   0
OMIT     0   1   1
FMAP   2
PLAN   20
ACTA
BOND   $H
CONF
L.S.  12
WGHT    0.055600    0.354500
FVAR       0.61523
C1    1    0.567821    0.208246    0.277018    11.00000    0.04096    0.06130 =
         0.07897    0.02293    0.01074    0.00200
AFIX  43
H1    2    0.518813    0.151274    0.267975    11.00000   -1.20000
AFIX   0
C2    1    0.550343    0.259234    0.349162    11.00000    0.05086    0.08908 =
         0.06312    0.03041    0.01652    0.01209
AFIX  43
H2    2    0.489253    0.236637    0.389155    11.00000   -1.20000
AFIX   0
C3    1    0.622721    0.343768    0.362807    11.00000    0.05853    0.08863 =
         0.04587    0.00906    0.01090    0.01670
AFIX  43
H3    2    0.610165    0.378219    0.411718    11.00000   -1.20000
AFIX   0
C4    1    0.713817    0.377051    0.303648    11.00000    0.05086    0.06138 =
         0.04594    0.00135    0.00452    0.00922
AFIX  43
H4    2    0.763578    0.433545    0.313646    11.00000   -1.20000
AFIX   0
C5    1    0.732729    0.327708    0.229242    11.00000    0.03506    0.04556 =
         0.04496    0.00540    0.00358    0.00421
C6    1    0.659353    0.242387    0.217524    11.00000    0.03622    0.04875 =
         0.05696    0.00697    0.00521    0.00180
C7    1    0.778782    0.208190    0.090539    11.00000    0.04919    0.03889 =
         0.05398   -0.00350    0.00545   -0.00772
AFIX  23
H7A   2    0.734273    0.243373    0.044358    11.00000   -1.20000
H7B   2    0.816495    0.149393    0.068151    11.00000   -1.20000
AFIX   0
C8    1    0.901608    0.267107    0.127722    11.00000    0.03790    0.03218 =
         0.04480   -0.00163    0.00494   -0.00141
C9    1    0.841844    0.358913    0.166759    11.00000    0.03391    0.03453 =
         0.04349   -0.00323    0.00328   -0.00203
AFIX  13
H9    2    0.919892    0.391166    0.197668    11.00000   -1.20000
AFIX   0
C10   1    0.790720    0.423883    0.095973    11.00000    0.03472    0.03047 =
         0.04798   -0.00221    0.00314   -0.00411
C11   1    0.835334    0.413539    0.016649    11.00000    0.03830    0.02972 =
         0.04919   -0.00211    0.00434   -0.00244
C12   1    1.006081    0.295842    0.059115    11.00000    0.04193    0.03248 =
         0.04518    0.00003    0.00544    0.00121
AFIX  13
H12   2    1.077600    0.338956    0.084403    11.00000   -1.20000
AFIX   0
C13   1    0.697432    0.503140    0.114075    11.00000    0.03693    0.03104 =
         0.05394   -0.00209    0.00428   -0.00455
C14   1    0.680639    0.540900   -0.032960    11.00000    0.03911    0.03526 =
         0.05651    0.00395    0.00257   -0.00692
C15   1    0.780060    0.471464   -0.051704    11.00000    0.04232    0.03277 =
         0.04958    0.00252    0.00044   -0.00551
C16   1    0.815506    0.459655   -0.135065    11.00000    0.06132    0.04409 =
         0.05039    0.00132    0.00279   -0.00208
AFIX  43
H16   2    0.882902    0.414272   -0.149005    11.00000   -1.20000
AFIX   0
C17   1    0.751285    0.514774   -0.196638    11.00000    0.07215    0.05556 =
         0.05021    0.00782   -0.00261   -0.00880
AFIX  43
H17   2    0.775679    0.506737   -0.252056    11.00000   -1.20000
AFIX   0
C18   1    0.650550    0.582138   -0.176575    11.00000    0.05725    0.05546 =
         0.06402    0.01717   -0.01094   -0.00900
AFIX  43
H18   2    0.606340    0.618318   -0.218789    11.00000   -1.20000
AFIX   0
C19   1    0.615175    0.596123   -0.094958    11.00000    0.04273    0.04169 =
         0.07537    0.01221   -0.00566   -0.00302
AFIX  43
H19   2    0.548225    0.642013   -0.081502    11.00000   -1.20000
AFIX   0
C20   1    1.083060    0.213521    0.019889    11.00000    0.04820    0.03312 =
         0.05057   -0.00040    0.01429    0.00061
C21   1    1.216628    0.188334    0.051440    11.00000    0.04919    0.04597 =
         0.07255   -0.00533    0.00994    0.00175
AFIX  43
H21   2    1.258053    0.222707    0.095721    11.00000   -1.20000
AFIX   0
C22   1    1.289226    0.112413    0.017701    11.00000    0.05881    0.05273 =
         0.10326   -0.00251    0.01859    0.01514
AFIX  43
H22   2    1.379157    0.096065    0.039276    11.00000   -1.20000
AFIX   0
C23   1    1.228926    0.061255   -0.047431    11.00000    0.08841    0.04080 =
         0.09951   -0.00858    0.03720    0.01141
AFIX  43
H23   2    1.278388    0.010773   -0.070553    11.00000   -1.20000
AFIX   0
C24   1    1.096037    0.084500   -0.078366    11.00000    0.09167    0.05261 =
         0.07173   -0.02033    0.02222   -0.00060
AFIX  43
H24   2    1.054497    0.048672   -0.121700    11.00000   -1.20000
AFIX   0
C25   1    1.022593    0.160883   -0.045829    11.00000    0.06460    0.05124 =
         0.05619   -0.00965    0.00896    0.00337
AFIX  43
H25   2    0.932893    0.176908   -0.067961    11.00000   -1.20000
AFIX   0
C26   1    0.985723    0.208125    0.192382    11.00000    0.04205    0.03817 =
         0.04729    0.00236    0.01027    0.00193
C27   1    1.172613    0.213299    0.294177    11.00000    0.05853    0.07506 =
         0.07901    0.01234   -0.01648    0.01662
AFIX 137
H27A  2    1.119106    0.181632    0.336038    11.00000   -1.50000
H27B  2    1.236665    0.258414    0.320578    11.00000   -1.50000
H27C  2    1.226115    0.166975    0.264142    11.00000   -1.50000
AFIX   0
O1    3    0.673135    0.185170    0.148927    11.00000    0.05353    0.05994 =
         0.07889   -0.01198    0.01718   -0.02318
O2    3    0.930129    0.346957   -0.006902    11.00000    0.05470    0.04109 =
         0.04460    0.00274    0.01057    0.01042
O3    3    0.643901    0.557628    0.047986    11.00000    0.04761    0.03836 =
         0.06135    0.00491    0.00750    0.00708
O4    3    0.662135    0.526991    0.182478    11.00000    0.05923    0.04163 =
         0.05957   -0.00906    0.01124    0.00460
O5    3    1.076075    0.262852    0.236558    11.00000    0.04648    0.04640 =
         0.06674    0.00409   -0.01003    0.00615
O6    3    0.975572    0.123427    0.200421    11.00000    0.07587    0.03851 =
         0.06989    0.01204    0.00586    0.00003
HKLF 4
REM  GOPINATH6 in P2(1)/c
REM R1 =  0.0368 for   2964 Fo > 4sig(Fo)  and  0.0490 for all   3698 data
REM    299 parameters refined using      0 restraints
END
;
data_II
_database_code_depnum_ccdc_archive 'CCDC 1410606'
_audit_creation_method     SHELXL-97
_chemical_name_systematic
;\
Methyl
1-oxo-6-phenyl-2,3,4,12b-tetrahydro-1<i>H</i>,6<i>H</i>-chromeno[3,4-\
<i>c</i>]chromene-6a(7<i>H</i>)-carboxylate]
;
_chemical_name_common     ?
_chemical_formula_moiety     'C24 H22 O5'
_chemical_formula_sum     'C24 H22 O5'
_chemical_formula_iupac     'C24 H22 O5'
_chemical_formula_weight     390.42
_chemical_melting_point     ?
_symmetry_cell_setting     monoclinic
_symmetry_space_group_name_H-M     'P 21/c'
_symmetry_space_group_name_Hall     '-P 2ybc'
loop_
    _symmetry_equiv_pos_as_xyz
    'x, y, z'
    '-x, y+1/2, -z+1/2'
    '-x, -y, -z'
    'x, -y-1/2, z-1/2'
_cell_length_a     11.1694(10)
_cell_length_b     20.1405(19)
_cell_length_c     8.5835(7)
_cell_angle_alpha     90.00
_cell_angle_beta     96.453(3)
_cell_angle_gamma     90.00
_cell_volume     1918.7(3)
_cell_formula_units_Z     4
_cell_measurement_reflns_used     5466
_cell_measurement_theta_min     2.10
_cell_measurement_theta_max     29.81
_cell_measurement_temperature     296(2)
_exptl_crystal_description     Block
_exptl_crystal_colour     Colourless
_exptl_crystal_size_max     0.35
_exptl_crystal_size_mid     0.30
_exptl_crystal_size_min     0.25
_exptl_crystal_density_diffrn     1.352
_exptl_crystal_density_meas     ?
_exptl_crystal_density_method     'not measured'
_exptl_crystal_F_000     824
_exptl_absorpt_coefficient_mu     0.094
_exptl_absorpt_correction_type     multi-scan
_exptl_absorpt_process_details
;
(SADABS; Bruker, 2008)
;
_exptl_absorpt_correction_T_min     0.968
_exptl_absorpt_correction_T_max     0.977
_exptl_special_details     ?
_diffrn_ambient_temperature     296(2)
_diffrn_radiation_type     MoK\a
_diffrn_radiation_wavelength     0.71073
_diffrn_radiation_source     'fine-focus sealed tube'
_diffrn_radiation_monochromator     graphite
_diffrn_measurement_device_type     'Bruker Kappa APEXII CCD'
_diffrn_measurement_method     '\w & \f scans'
_diffrn_detector_area_resol_mean     ?
_diffrn_reflns_number     23342
_diffrn_reflns_av_R_equivalents     0.0333
_diffrn_reflns_av_sigmaI/netI     0.0306
_diffrn_reflns_theta_min     2.10
_diffrn_reflns_theta_max     29.81
_diffrn_reflns_theta_full     29.81
_diffrn_measured_fraction_theta_max     0.995
_diffrn_measured_fraction_theta_full     0.995
_diffrn_reflns_limit_h_min     -15
_diffrn_reflns_limit_h_max     15
_diffrn_reflns_limit_k_min     -28
_diffrn_reflns_limit_k_max     27
_diffrn_reflns_limit_l_min     -10
_diffrn_reflns_limit_l_max     11
_diffrn_standards_number     ?
_diffrn_standards_interval_count     ?
_diffrn_standards_interval_time     ?
_diffrn_standards_decay_%     ?
_refine_special_details
;
Refinement of <i>F</i>^2^ against ALL reflections. The weighted <i>R</i>-factor
<i>wR</i> and goodness of fit <i>S</i> are based on <i>F</i>^2^, conventional
<i>R</i>-factors <i>R</i> are based on <i>F</i>, with <i>F</i> set to zero for
negative <i>F</i>^2^. The threshold expression of <i>F</i>^2^ >
\s(<i>F</i>^2^) is used only for calculating <i>R</i>-factors(gt) <i>etc</i>.
and is not relevant to the choice of reflections for refinement.
<i>R</i>-factors based on <i>F</i>^2^ are statistically about twice as large
as those based on <i>F</i>, and <i>R</i>- factors based on ALL data will be
even larger.
;
_reflns_number_total     5466
_reflns_number_gt     3694
_reflns_threshold_expression     I>2sigma(I)
_refine_ls_structure_factor_coef     Fsqd
_refine_ls_matrix_type     full
_refine_ls_R_factor_all     0.0761
_refine_ls_R_factor_gt     0.0474
_refine_ls_wR_factor_gt     0.1322
_refine_ls_wR_factor_ref     0.1549
_refine_ls_goodness_of_fit_ref     0.993
_refine_ls_restrained_S_all     0.993
_refine_ls_number_reflns     5466
_refine_ls_number_parameters     263
_refine_ls_number_restraints     0
_refine_ls_hydrogen_treatment     constr
_refine_ls_weighting_scheme     calc
_refine_ls_weighting_details
         'calc w=1/[\s^2^(Fo^2^)+(0.0894P)^2^+0.1805P] where P=(Fo^2^+2Fc^2^)/3'
_atom_sites_solution_hydrogens     geom
_atom_sites_solution_primary     direct
_atom_sites_solution_secondary     difmap
_refine_ls_shift/su_max     0.000
_refine_ls_shift/su_mean     0.000
_refine_diff_density_max     0.256
_refine_diff_density_min     -0.216
_refine_ls_extinction_method     none
_refine_ls_extinction_coef     ?
loop_
    _atom_type_symbol
    _atom_type_description
    _atom_type_scat_dispersion_real
    _atom_type_scat_dispersion_imag
    _atom_type_scat_source
    'C' 'C' 0.0033 0.0016
                         'International Tables Vol C Tables 4.2.6.8 and 6.1.1.4'
    'H' 'H' 0.0000 0.0000
                         'International Tables Vol C Tables 4.2.6.8 and 6.1.1.4'
    'O' 'O' 0.0106 0.0060
                         'International Tables Vol C Tables 4.2.6.8 and 6.1.1.4'
_computing_data_collection
;
APEX2 (Bruker, 2008)
;
_computing_cell_refinement
;
SAINT (Bruker, 2008)
;
_computing_data_reduction
;
SAINT (Bruker, 2008)
;
_computing_structure_solution
;
SHELXS97 (Sheldrick, 2008)
;
_computing_structure_refinement
;
SHELXL97 (Sheldrick, 2008)
;
_computing_molecular_graphics
;
ORTEP-3 for Windows (Farrugia, 2012) and Mercury (Macrae <i>et al.</i>,
2008)
;
_computing_publication_material
;
SHELXL97 (Sheldrick, 2008) and PLATON (Spek, 2009)
;
loop_
    _atom_site_type_symbol
    _atom_site_label
    _atom_site_fract_x
    _atom_site_fract_y
    _atom_site_fract_z
    _atom_site_U_iso_or_equiv
    _atom_site_adp_type
    _atom_site_calc_flag
    _atom_site_refinement_flags
    _atom_site_occupancy
    _atom_site_symmetry_multiplicity
    _atom_site_disorder_assembly
    _atom_site_disorder_group
    C C1 0.31613(14) 0.23586(8) 0.65866(19) 0.0508(4) Uani d . 1 1 . .
    H H1 0.2975 0.2790 0.6860 0.061 Uiso calc R 1 1 . .
    C C2 0.42353(15) 0.20782(10) 0.7195(2) 0.0593(4) Uani d . 1 1 . .
    H H2 0.4769 0.2317 0.7894 0.071 Uiso calc R 1 1 . .
    C C3 0.45178(15) 0.14467(10) 0.6769(2) 0.0601(4) Uani d . 1 1 . .
    H H3 0.5257 0.1262 0.7147 0.072 Uiso calc R 1 1 . .
    C C4 0.37039(13) 0.10856(8) 0.57786(18) 0.0478(4) Uani d . 1 1 . .
    H H4 0.3898 0.0653 0.5521 0.057 Uiso calc R 1 1 . .
    C C5 0.25975(11) 0.13496(7) 0.51513(14) 0.0348(3) Uani d . 1 1 . .
    C C6 0.23532(12) 0.19988(7) 0.55629(16) 0.0379(3) Uani d . 1 1 . .
    C C7 0.05795(12) 0.20179(7) 0.37858(16) 0.0374(3) Uani d . 1 1 . .
    H H7A 0.0956 0.2085 0.2833 0.045 Uiso calc R 1 1 . .
    H H7B -0.0206 0.2229 0.3648 0.045 Uiso calc R 1 1 . .
    C C8 0.04229(11) 0.12785(6) 0.40481(14) 0.0311(3) Uani d . 1 1 . .
    C C9 0.16596(11) 0.09252(6) 0.41771(14) 0.0316(3) Uani d . 1 1 . .
    H H9 0.1580 0.0510 0.4751 0.038 Uiso calc R 1 1 . .
    C C10 0.20028(12) 0.07429(7) 0.25652(15) 0.0376(3) Uani d . 1 1 . .
    C C11 0.12973(14) 0.08917(8) 0.12367(16) 0.0436(3) Uani d . 1 1 . .
    C C12 -0.03692(12) 0.09634(7) 0.26444(15) 0.0360(3) Uani d . 1 1 . .
    H H12 -0.0339 0.0480 0.2781 0.043 Uiso calc R 1 1 . .
    C C13 0.29831(14) 0.02678(8) 0.2427(2) 0.0486(4) Uani d . 1 1 . .
    C C14 0.33358(18) 0.01282(12) 0.0817(2) 0.0733(6) Uani d . 1 1 . .
    H H14A 0.4203 0.0074 0.0892 0.088 Uiso calc R 1 1 . .
    H H14B 0.2971 -0.0288 0.0442 0.088 Uiso calc R 1 1 . .
    C C15 0.29703(19) 0.06569(12) -0.0346(2) 0.0751(6) Uani d . 1 1 . .
    H H15A 0.3138 0.0513 -0.1378 0.090 Uiso calc R 1 1 . .
    H H15B 0.3437 0.1055 -0.0077 0.090 Uiso calc R 1 1 . .
    C C16 0.16417(17) 0.08128(11) -0.03816(19) 0.0652(5) Uani d . 1 1 . .
    H H16A 0.1460 0.1219 -0.0968 0.078 Uiso calc R 1 1 . .
    H H16B 0.1173 0.0457 -0.0911 0.078 Uiso calc R 1 1 . .
    C C17 -0.16701(13) 0.11648(7) 0.23894(16) 0.0418(3) Uani d . 1 1 . .
    C C18 -0.20700(17) 0.16855(9) 0.1421(2) 0.0578(4) Uani d . 1 1 . .
    H H18 -0.1527 0.1939 0.0927 0.069 Uiso calc R 1 1 . .
    C C19 -0.3299(2) 0.18263(11) 0.1194(3) 0.0842(7) Uani d . 1 1 . .
    H H19 -0.3580 0.2171 0.0530 0.101 Uiso calc R 1 1 . .
    C C20 -0.40961(19) 0.14608(13) 0.1939(4) 0.0922(8) Uani d . 1 1 . .
    H H20 -0.4914 0.1560 0.1778 0.111 Uiso calc R 1 1 . .
    C C21 -0.37047(17) 0.09518(12) 0.2915(3) 0.0804(6) Uani d . 1 1 . .
    H H21 -0.4249 0.0709 0.3432 0.096 Uiso calc R 1 1 . .
    C C22 -0.24989(14) 0.08015(9) 0.3127(2) 0.0560(4) Uani d . 1 1 . .
    H H22 -0.2232 0.0450 0.3778 0.067 Uiso calc R 1 1 . .
    C C23 -0.01905(11) 0.11340(6) 0.55155(15) 0.0326(3) Uani d . 1 1 . .
    C C24 -0.16103(16) 0.14882(9) 0.7159(2) 0.0607(5) Uani d . 1 1 . .
    H H24A -0.2197 0.1152 0.6843 0.091 Uiso calc R 1 1 . .
    H H24B -0.2013 0.1887 0.7425 0.091 Uiso calc R 1 1 . .
    H H24C -0.1091 0.1336 0.8055 0.091 Uiso calc R 1 1 . .
    O O1 0.12981(9) 0.23212(5) 0.50640(12) 0.0447(3) Uani d . 1 1 . .
    O O2 0.01594(10) 0.11195(6) 0.12316(11) 0.0471(3) Uani d . 1 1 . .
    O O3 0.34448(11) -0.00487(7) 0.35498(15) 0.0625(3) Uani d . 1 1 . .
    O O4 -0.00799(10) 0.06241(5) 0.62305(12) 0.0489(3) Uani d . 1 1 . .
    O O5 -0.09014(9) 0.16233(5) 0.58848(12) 0.0466(3) Uani d . 1 1 . .
loop_
    _atom_site_aniso_label
    _atom_site_aniso_U_11
    _atom_site_aniso_U_22
    _atom_site_aniso_U_33
    _atom_site_aniso_U_12
    _atom_site_aniso_U_13
    _atom_site_aniso_U_23
    C1 0.0511(9) 0.0473(9) 0.0540(9) -0.0135(7) 0.0058(7) -0.0108(7)
    C2 0.0479(9) 0.0697(12) 0.0575(10) -0.0193(8) -0.0071(7) -0.0041(8)
    C3 0.0403(8) 0.0725(12) 0.0642(11) -0.0054(8) -0.0084(7) 0.0036(9)
    C4 0.0381(7) 0.0530(9) 0.0513(9) 0.0026(6) -0.0001(6) -0.0004(7)
    C5 0.0338(6) 0.0405(7) 0.0303(6) -0.0017(5) 0.0050(5) 0.0011(5)
    C6 0.0361(6) 0.0402(7) 0.0383(7) -0.0044(6) 0.0073(5) -0.0010(5)
    C7 0.0396(7) 0.0326(7) 0.0395(7) 0.0011(5) 0.0027(5) 0.0026(5)
    C8 0.0317(6) 0.0307(6) 0.0305(6) 0.0009(5) 0.0025(4) 0.0004(5)
    C9 0.0313(6) 0.0316(6) 0.0321(6) 0.0024(5) 0.0042(5) 0.0006(5)
    C10 0.0394(7) 0.0379(7) 0.0368(7) -0.0015(5) 0.0093(5) -0.0062(5)
    C11 0.0485(8) 0.0467(8) 0.0363(7) -0.0030(6) 0.0082(6) -0.0066(6)
    C12 0.0384(7) 0.0362(7) 0.0323(6) 0.0013(5) -0.0008(5) -0.0007(5)
    C13 0.0414(8) 0.0502(9) 0.0558(9) 0.0002(7) 0.0134(7) -0.0153(7)
    C14 0.0639(11) 0.0924(15) 0.0681(12) 0.0066(11) 0.0268(9) -0.0283(11)
    C15 0.0785(13) 0.0995(16) 0.0534(11) -0.0132(12) 0.0334(9) -0.0195(11)
    C16 0.0760(12) 0.0876(14) 0.0339(8) -0.0055(10) 0.0145(8) -0.0095(8)
    C17 0.0397(7) 0.0412(8) 0.0416(7) 0.0045(6) -0.0079(6) -0.0072(6)
    C18 0.0592(10) 0.0520(10) 0.0576(10) 0.0109(8) -0.0144(8) -0.0001(7)
    C19 0.0760(14) 0.0629(13) 0.1027(17) 0.0275(11) -0.0389(13) -0.0101(11)
    C20 0.0431(10) 0.0777(16) 0.148(2) 0.0128(10) -0.0234(13) -0.0324(16)
    C21 0.0398(9) 0.0790(15) 0.1203(18) -0.0055(9) 0.0004(11) -0.0154(13)
    C22 0.0415(8) 0.0573(10) 0.0675(11) -0.0033(7) -0.0016(7) -0.0020(8)
    C23 0.0316(6) 0.0338(6) 0.0323(6) -0.0011(5) 0.0027(5) -0.0029(5)
    C24 0.0606(10) 0.0591(10) 0.0691(11) 0.0022(8) 0.0366(9) -0.0021(8)
    O1 0.0432(5) 0.0339(5) 0.0560(6) -0.0005(4) 0.0013(4) -0.0096(4)
    O2 0.0518(6) 0.0586(7) 0.0300(5) 0.0053(5) 0.0010(4) 0.0005(4)
    O3 0.0557(7) 0.0606(8) 0.0711(8) 0.0213(6) 0.0069(6) -0.0092(6)
    O4 0.0620(7) 0.0429(6) 0.0442(6) 0.0077(5) 0.0161(5) 0.0094(4)
    O5 0.0472(6) 0.0415(6) 0.0549(6) 0.0055(4) 0.0223(5) 0.0020(4)
_geom_special_details
;
All e.s.d.'s (except the e.s.d. in the dihedral angle between two l.s. planes)
are estimated using the full covariance matrix. The cell e.s.d.'s are taken
into account individually in the estimation of e.s.d.'s in distances, angles
and torsion angles; correlations between e.s.d.'s in cell parameters are only
used when they are defined by crystal symmetry. An approximate (isotropic)
treatment of cell e.s.d.'s is used for estimating e.s.d.'s involving l.s.
planes.
;
loop_
    _geom_bond_atom_site_label_1
    _geom_bond_atom_site_label_2
    _geom_bond_site_symmetry_2
    _geom_bond_distance
    _geom_bond_publ_flag
    C1 C2 . 1.375(2) ?
    C1 C6 . 1.391(2) ?
    C1 H1 . 0.9300 ?
    C2 C3 . 1.370(3) ?
    C2 H2 . 0.9300 ?
    C3 C4 . 1.380(2) ?
    C3 H3 . 0.9300 ?
    C4 C5 . 1.3965(19) ?
    C4 H4 . 0.9300 ?
    C5 C6 . 1.389(2) ?
    C5 C9 . 1.5265(18) ?
    C6 O1 . 1.3712(17) ?
    C7 O1 . 1.4224(16) ?
    C7 C8 . 1.5190(18) ?
    C7 H7A . 0.9700 ?
    C7 H7B . 0.9700 ?
    C8 C23 . 1.5280(17) ?
    C8 C9 . 1.5467(17) ?
    C8 C12 . 1.5484(18) ?
    C9 C10 . 1.5216(17) ?
    C9 H9 . 0.9800 ?
    C10 C11 . 1.345(2) ?
    C10 C13 . 1.469(2) ?
    C11 O2 . 1.3508(18) ?
    C11 C16 . 1.491(2) ?
    C12 O2 . 1.4418(16) ?
    C12 C17 . 1.5008(19) ?
    C12 H12 . 0.9800 ?
    C13 O3 . 1.220(2) ?
    C13 C14 . 1.506(2) ?
    C14 C15 . 1.485(3) ?
    C14 H14A . 0.9700 ?
    C14 H14B . 0.9700 ?
    C15 C16 . 1.514(3) ?
    C15 H15A . 0.9700 ?
    C15 H15B . 0.9700 ?
    C16 H16A . 0.9700 ?
    C16 H16B . 0.9700 ?
    C17 C18 . 1.381(2) ?
    C17 C22 . 1.388(2) ?
    C18 C19 . 1.394(3) ?
    C18 H18 . 0.9300 ?
    C19 C20 . 1.368(4) ?
    C19 H19 . 0.9300 ?
    C20 C21 . 1.365(4) ?
    C20 H20 . 0.9300 ?
    C21 C22 . 1.372(2) ?
    C21 H21 . 0.9300 ?
    C22 H22 . 0.9300 ?
    C23 O4 . 1.1957(16) ?
    C23 O5 . 1.3262(15) ?
    C24 O5 . 1.4465(17) ?
    C24 H24A . 0.9600 ?
    C24 H24B . 0.9600 ?
    C24 H24C . 0.9600 ?
loop_
    _geom_angle_atom_site_label_1
    _geom_angle_atom_site_label_2
    _geom_angle_atom_site_label_3
    _geom_angle_site_symmetry_1
    _geom_angle_site_symmetry_3
    _geom_angle
    _geom_angle_publ_flag
    C2 C1 C6 . . 120.18(16) ?
    C2 C1 H1 . . 119.9 ?
    C6 C1 H1 . . 119.9 ?
    C3 C2 C1 . . 119.83(15) ?
    C3 C2 H2 . . 120.1 ?
    C1 C2 H2 . . 120.1 ?
    C2 C3 C4 . . 119.87(16) ?
    C2 C3 H3 . . 120.1 ?
    C4 C3 H3 . . 120.1 ?
    C3 C4 C5 . . 122.02(16) ?
    C3 C4 H4 . . 119.0 ?
    C5 C4 H4 . . 119.0 ?
    C6 C5 C4 . . 116.79(13) ?
    C6 C5 C9 . . 121.60(11) ?
    C4 C5 C9 . . 121.41(13) ?
    O1 C6 C5 . . 123.54(12) ?
    O1 C6 C1 . . 115.13(13) ?
    C5 C6 C1 . . 121.26(14) ?
    O1 C7 C8 . . 111.79(11) ?
    O1 C7 H7A . . 109.3 ?
    C8 C7 H7A . . 109.3 ?
    O1 C7 H7B . . 109.3 ?
    C8 C7 H7B . . 109.3 ?
    H7A C7 H7B . . 107.9 ?
    C7 C8 C23 . . 112.26(10) ?
    C7 C8 C9 . . 110.17(10) ?
    C23 C8 C9 . . 109.45(10) ?
    C7 C8 C12 . . 110.59(10) ?
    C23 C8 C12 . . 107.06(10) ?
    C9 C8 C12 . . 107.14(10) ?
    C10 C9 C5 . . 113.94(10) ?
    C10 C9 C8 . . 111.11(10) ?
    C5 C9 C8 . . 109.51(10) ?
    C10 C9 H9 . . 107.3 ?
    C5 C9 H9 . . 107.3 ?
    C8 C9 H9 . . 107.3 ?
    C11 C10 C13 . . 116.61(12) ?
    C11 C10 C9 . . 122.25(12) ?
    C13 C10 C9 . . 119.78(12) ?
    C10 C11 O2 . . 122.67(12) ?
    C10 C11 C16 . . 125.32(15) ?
    O2 C11 C16 . . 111.99(13) ?
    O2 C12 C17 . . 107.44(11) ?
    O2 C12 C8 . . 108.24(10) ?
    C17 C12 C8 . . 117.51(11) ?
    O2 C12 H12 . . 107.8 ?
    C17 C12 H12 . . 107.8 ?
    C8 C12 H12 . . 107.8 ?
    O3 C13 C10 . . 121.98(14) ?
    O3 C13 C14 . . 119.76(15) ?
    C10 C13 C14 . . 118.02(16) ?
    C15 C14 C13 . . 113.74(16) ?
    C15 C14 H14A . . 108.8 ?
    C13 C14 H14A . . 108.8 ?
    C15 C14 H14B . . 108.8 ?
    C13 C14 H14B . . 108.8 ?
    H14A C14 H14B . . 107.7 ?
    C14 C15 C16 . . 110.94(16) ?
    C14 C15 H15A . . 109.5 ?
    C16 C15 H15A . . 109.5 ?
    C14 C15 H15B . . 109.5 ?
    C16 C15 H15B . . 109.5 ?
    H15A C15 H15B . . 108.0 ?
    C11 C16 C15 . . 110.98(15) ?
    C11 C16 H16A . . 109.4 ?
    C15 C16 H16A . . 109.4 ?
    C11 C16 H16B . . 109.4 ?
    C15 C16 H16B . . 109.4 ?
    H16A C16 H16B . . 108.0 ?
    C18 C17 C22 . . 119.22(15) ?
    C18 C17 C12 . . 122.37(15) ?
    C22 C17 C12 . . 118.39(13) ?
    C17 C18 C19 . . 119.0(2) ?
    C17 C18 H18 . . 120.5 ?
    C19 C18 H18 . . 120.5 ?
    C20 C19 C18 . . 120.5(2) ?
    C20 C19 H19 . . 119.8 ?
    C18 C19 H19 . . 119.8 ?
    C21 C20 C19 . . 120.75(19) ?
    C21 C20 H20 . . 119.6 ?
    C19 C20 H20 . . 119.6 ?
    C20 C21 C22 . . 119.3(2) ?
    C20 C21 H21 . . 120.4 ?
    C22 C21 H21 . . 120.4 ?
    C21 C22 C17 . . 121.21(19) ?
    C21 C22 H22 . . 119.4 ?
    C17 C22 H22 . . 119.4 ?
    O4 C23 O5 . . 123.07(12) ?
    O4 C23 C8 . . 123.83(11) ?
    O5 C23 C8 . . 113.04(11) ?
    O5 C24 H24A . . 109.5 ?
    O5 C24 H24B . . 109.5 ?
    H24A C24 H24B . . 109.5 ?
    O5 C24 H24C . . 109.5 ?
    H24A C24 H24C . . 109.5 ?
    H24B C24 H24C . . 109.5 ?
    C6 O1 C7 . . 115.35(10) ?
    C11 O2 C12 . . 113.41(10) ?
    C23 O5 C24 . . 115.74(12) ?
loop_
    _geom_torsion_atom_site_label_1
    _geom_torsion_atom_site_label_2
    _geom_torsion_atom_site_label_3
    _geom_torsion_atom_site_label_4
    _geom_torsion_site_symmetry_1
    _geom_torsion_site_symmetry_2
    _geom_torsion_site_symmetry_3
    _geom_torsion_site_symmetry_4
    _geom_torsion
    _geom_torsion_publ_flag
    C6 C1 C2 C3 . . . . 1.1(3) ?
    C1 C2 C3 C4 . . . . -2.5(3) ?
    C2 C3 C4 C5 . . . . 1.7(3) ?
    C3 C4 C5 C6 . . . . 0.4(2) ?
    C3 C4 C5 C9 . . . . -174.44(14) ?
    C4 C5 C6 O1 . . . . -178.79(12) ?
    C9 C5 C6 O1 . . . . -3.93(19) ?
    C4 C5 C6 C1 . . . . -1.78(19) ?
    C9 C5 C6 C1 . . . . 173.08(12) ?
    C2 C1 C6 O1 . . . . 178.29(13) ?
    C2 C1 C6 C5 . . . . 1.0(2) ?
    O1 C7 C8 C23 . . . . 60.13(14) ?
    O1 C7 C8 C9 . . . . -62.12(13) ?
    O1 C7 C8 C12 . . . . 179.62(10) ?
    C6 C5 C9 C10 . . . . 114.47(13) ?
    C4 C5 C9 C10 . . . . -70.91(16) ?
    C6 C5 C9 C8 . . . . -10.65(16) ?
    C4 C5 C9 C8 . . . . 163.97(12) ?
    C7 C8 C9 C10 . . . . -85.59(13) ?
    C23 C8 C9 C10 . . . . 150.52(11) ?
    C12 C8 C9 C10 . . . . 34.77(14) ?
    C7 C8 C9 C5 . . . . 41.15(13) ?
    C23 C8 C9 C5 . . . . -82.74(12) ?
    C12 C8 C9 C5 . . . . 161.51(10) ?
    C5 C9 C10 C11 . . . . -123.25(14) ?
    C8 C9 C10 C11 . . . . 1.02(18) ?
    C5 C9 C10 C13 . . . . 70.53(16) ?
    C8 C9 C10 C13 . . . . -165.20(12) ?
    C13 C10 C11 O2 . . . . 156.24(14) ?
    C9 C10 C11 O2 . . . . -10.4(2) ?
    C13 C10 C11 C16 . . . . -22.1(2) ?
    C9 C10 C11 C16 . . . . 171.31(15) ?
    C7 C8 C12 O2 . . . . 54.74(13) ?
    C23 C8 C12 O2 . . . . 177.32(10) ?
    C9 C8 C12 O2 . . . . -65.35(13) ?
    C7 C8 C12 C17 . . . . -67.09(15) ?
    C23 C8 C12 C17 . . . . 55.49(15) ?
    C9 C8 C12 C17 . . . . 172.82(11) ?
    C11 C10 C13 O3 . . . . -158.15(16) ?
    C9 C10 C13 O3 . . . . 8.8(2) ?
    C11 C10 C13 C14 . . . . 16.1(2) ?
    C9 C10 C13 C14 . . . . -176.91(14) ?
    O3 C13 C14 C15 . . . . -164.40(17) ?
    C10 C13 C14 C15 . . . . 21.2(2) ?
    C13 C14 C15 C16 . . . . -52.5(2) ?
    C10 C11 C16 C15 . . . . -10.0(3) ?
    O2 C11 C16 C15 . . . . 171.53(16) ?
    C14 C15 C16 C11 . . . . 46.8(2) ?
    O2 C12 C17 C18 . . . . -30.11(18) ?
    C8 C12 C17 C18 . . . . 92.13(16) ?
    O2 C12 C17 C22 . . . . 148.25(13) ?
    C8 C12 C17 C22 . . . . -89.51(17) ?
    C22 C17 C18 C19 . . . . -0.9(2) ?
    C12 C17 C18 C19 . . . . 177.47(16) ?
    C17 C18 C19 C20 . . . . 1.0(3) ?
    C18 C19 C20 C21 . . . . -0.1(4) ?
    C19 C20 C21 C22 . . . . -1.0(4) ?
    C20 C21 C22 C17 . . . . 1.2(3) ?
    C18 C17 C22 C21 . . . . -0.2(3) ?
    C12 C17 C22 C21 . . . . -178.62(16) ?
    C7 C8 C23 O4 . . . . -155.62(13) ?
    C9 C8 C23 O4 . . . . -32.96(17) ?
    C12 C8 C23 O4 . . . . 82.84(15) ?
    C7 C8 C23 O5 . . . . 26.93(15) ?
    C9 C8 C23 O5 . . . . 149.59(11) ?
    C12 C8 C23 O5 . . . . -94.61(12) ?
    C5 C6 O1 C7 . . . . -15.15(18) ?
    C1 C6 O1 C7 . . . . 167.68(12) ?
    C8 C7 O1 C6 . . . . 48.13(15) ?
    C10 C11 O2 C12 . . . . -21.3(2) ?
    C16 C11 O2 C12 . . . . 157.21(13) ?
    C17 C12 O2 C11 . . . . -172.70(12) ?
    C8 C12 O2 C11 . . . . 59.47(14) ?
    O4 C23 O5 C24 . . . . -4.0(2) ?
    C8 C23 O5 C24 . . . . 173.49(12) ?
loop_
    _geom_hbond_atom_site_label_D
    _geom_hbond_atom_site_label_H
    _geom_hbond_atom_site_label_A
    _geom_hbond_site_symmetry_A
    _geom_hbond_distance_DH
    _geom_hbond_distance_HA
    _geom_hbond_distance_DA
    _geom_hbond_angle_DHA
    C4 H4 O3 . 0.93 2.22 2.973(2) 138
    C12 H12 O4 3_556 0.98 2.41 3.3613(18) 164
_iucr_refine_instructions_details
;
TITL S1 in P2(1)/c
CELL  0.71073  11.1694  20.1405   8.5835   90.000   96.453   90.000
ZERR     4.00   0.0010   0.0019   0.0007    0.000    0.003    0.000
LATT   1
SYMM  - X, 1/2 + Y, 1/2 - Z
SFAC  C    H     O
UNIT  96   88    20
MERG   2
FMAP   2
PLAN 20
OMIT 1 0 0
OMIT 0 2 0
BOND $H
ACTA
CONF
L.S.  12
WGHT    0.089400    0.180500
FVAR       0.74157
C1    1    0.316133    0.235859    0.658659    11.00000    0.05108    0.04733 =
         0.05404   -0.01081    0.00583   -0.01353
AFIX  43
H1    2    0.297474    0.279007    0.686046    11.00000   -1.20000
AFIX   0
C2    1    0.423531    0.207820    0.719481    11.00000    0.04786    0.06969 =
         0.05747   -0.00411   -0.00711   -0.01929
AFIX  43
H2    2    0.476873    0.231660    0.789355    11.00000   -1.20000
AFIX   0
C3    1    0.451783    0.144665    0.676899    11.00000    0.04030    0.07251 =
         0.06416    0.00363   -0.00843   -0.00538
AFIX  43
H3    2    0.525670    0.126163    0.714667    11.00000   -1.20000
AFIX   0
C4    1    0.370388    0.108565    0.577861    11.00000    0.03808    0.05303 =
         0.05128   -0.00038   -0.00006    0.00258
AFIX  43
H4    2    0.389808    0.065332    0.552099    11.00000   -1.20000
AFIX   0
C5    1    0.259745    0.134960    0.515130    11.00000    0.03381    0.04055 =
         0.03027    0.00112    0.00498   -0.00170
C6    1    0.235319    0.199882    0.556293    11.00000    0.03607    0.04018 =
         0.03830   -0.00103    0.00732   -0.00441
C7    1    0.057951    0.201785    0.378581    11.00000    0.03962    0.03264 =
         0.03953    0.00259    0.00268    0.00113
AFIX  23
H7A   2    0.095575    0.208511    0.283312    11.00000   -1.20000
H7B   2   -0.020594    0.222885    0.364839    11.00000   -1.20000
AFIX   0
C8    1    0.042292    0.127854    0.404810    11.00000    0.03172    0.03072 =
         0.03051    0.00043    0.00250    0.00086
C9    1    0.165961    0.092523    0.417711    11.00000    0.03130    0.03159 =
         0.03210    0.00065    0.00417    0.00239
AFIX  13
H9    2    0.157995    0.050994    0.475142    11.00000   -1.20000
AFIX   0
C10   1    0.200284    0.074293    0.256518    11.00000    0.03937    0.03789 =
         0.03677   -0.00615    0.00933   -0.00148
C11   1    0.129729    0.089168    0.123670    11.00000    0.04845    0.04668 =
         0.03634   -0.00663    0.00817   -0.00297
C12   1   -0.036915    0.096344    0.264436    11.00000    0.03836    0.03624 =
         0.03228   -0.00068   -0.00085    0.00125
AFIX  13
H12   2   -0.033924    0.048040    0.278068    11.00000   -1.20000
AFIX   0
C13   1    0.298313    0.026777    0.242749    11.00000    0.04143    0.05023 =
         0.05581   -0.01527    0.01339    0.00018
C14   1    0.333582    0.012821    0.081706    11.00000    0.06388    0.09236 =
         0.06808   -0.02829    0.02679    0.00660
AFIX  23
H14A  2    0.420333    0.007404    0.089211    11.00000   -1.20000
H14B  2    0.297141   -0.028752    0.044203    11.00000   -1.20000
AFIX   0
C15   1    0.297026    0.065685   -0.034561    11.00000    0.07849    0.09945 =
         0.05340   -0.01950    0.03340   -0.01319
AFIX  23
H15A  2    0.313821    0.051316   -0.137756    11.00000   -1.20000
H15B  2    0.343715    0.105493   -0.007693    11.00000   -1.20000
AFIX   0
C16   1    0.164172    0.081276   -0.038161    11.00000    0.07595    0.08765 =
         0.03391   -0.00951    0.01445   -0.00548
AFIX  23
H16A  2    0.146015    0.121895   -0.096812    11.00000   -1.20000
H16B  2    0.117275    0.045693   -0.091091    11.00000   -1.20000
AFIX   0
C17   1   -0.167014    0.116481    0.238941    11.00000    0.03966    0.04122 =
         0.04160   -0.00716   -0.00793    0.00447
C18   1   -0.206996    0.168546    0.142094    11.00000    0.05922    0.05195 =
         0.05756   -0.00011   -0.01442    0.01092
AFIX  43
H18   2   -0.152698    0.193854    0.092734    11.00000   -1.20000
AFIX   0
C19   1   -0.329939    0.182631    0.119363    11.00000    0.07597    0.06295 =
         0.10270   -0.01010   -0.03888    0.02750
AFIX  43
H19   2   -0.357981    0.217130    0.053037    11.00000   -1.20000
AFIX   0
C20   1   -0.409605    0.146085    0.193893    11.00000    0.04314    0.07775 =
         0.14808   -0.03237   -0.02340    0.01280
AFIX  43
H20   2   -0.491368    0.156038    0.177841    11.00000   -1.20000
AFIX   0
C21   1   -0.370471    0.095180    0.291546    11.00000    0.03979    0.07903 =
         0.12034   -0.01539    0.00044   -0.00549
AFIX  43
H21   2   -0.424913    0.070942    0.343161    11.00000   -1.20000
AFIX   0
C22   1   -0.249888    0.080147    0.312745    11.00000    0.04149    0.05733 =
         0.06754   -0.00196   -0.00164   -0.00332
AFIX  43
H22   2   -0.223234    0.044964    0.377766    11.00000   -1.20000
AFIX   0
C23   1   -0.019052    0.113398    0.551551    11.00000    0.03155    0.03377 =
         0.03231   -0.00292    0.00272   -0.00114
C24   1   -0.161033    0.148821    0.715924    11.00000    0.06061    0.05913 =
         0.06911   -0.00205    0.03659    0.00218
AFIX 137
H24A  2   -0.219723    0.115210    0.684312    11.00000   -1.50000
H24B  2   -0.201308    0.188670    0.742494    11.00000   -1.50000
H24C  2   -0.109114    0.133614    0.805547    11.00000   -1.50000
AFIX   0
O1    3    0.129813    0.232120    0.506397    11.00000    0.04324    0.03388 =
         0.05596   -0.00959    0.00132   -0.00052
O2    3    0.015940    0.111949    0.123162    11.00000    0.05185    0.05856 =
         0.03001    0.00052    0.00102    0.00528
O3    3    0.344482   -0.004872    0.354977    11.00000    0.05567    0.06061 =
         0.07109   -0.00921    0.00686    0.02129
O4    3   -0.007989    0.062408    0.623054    11.00000    0.06196    0.04290 =
         0.04424    0.00943    0.01609    0.00770
O5    3   -0.090144    0.162331    0.588481    11.00000    0.04716    0.04150 =
         0.05489    0.00201    0.02227    0.00555
HKLF 4
REM  S1 in P2(1)/c
REM R1 =  0.0474 for   3694 Fo > 4sig(Fo)  and  0.0761 for all   5466 data
REM    263 parameters refined using      0 restraints
END
;
data_III
_database_code_depnum_ccdc_archive 'CCDC 1410607'
_audit_creation_method     SHELXL-97
_chemical_name_systematic
;\
6-(4-Ethylphenyl)-2,4-dimethyl-1,3-dioxo-2,3,4,12b-tetrahydro-1<i>H</i>,\
6<i>H</i>-chromeno[4',3':4,5]pyrano[2,3-<i>d</i>]pyrimidine-6a(7<i>H</i>)-\
carbonitrile]
;
_chemical_name_common     ?
_chemical_formula_moiety     'C25 H23 N3 O4'
_chemical_formula_sum     'C25 H23 N3 O4'
_chemical_formula_iupac     'C25 H23 N3 O4'
_chemical_formula_weight     429.46
_chemical_melting_point     ?
_symmetry_cell_setting     monoclinic
_symmetry_space_group_name_H-M     'P 21/n'
_symmetry_space_group_name_Hall     '-P 2yn'
loop_
    _symmetry_equiv_pos_as_xyz
    'x, y, z'
    '-x+1/2, y+1/2, -z+1/2'
    '-x, -y, -z'
    'x-1/2, -y-1/2, z-1/2'
_cell_length_a     11.4471(5)
_cell_length_b     11.2076(4)
_cell_length_c     16.5407(7)
_cell_angle_alpha     90.00
_cell_angle_beta     91.990(2)
_cell_angle_gamma     90.00
_cell_volume     2120.80(15)
_cell_formula_units_Z     4
_cell_measurement_reflns_used     3715
_cell_measurement_theta_min     2.13
_cell_measurement_theta_max     25.00
_cell_measurement_temperature     296(2)
_exptl_crystal_description     block
_exptl_crystal_colour     Colourless
_exptl_crystal_size_max     0.35
_exptl_crystal_size_mid     0.30
_exptl_crystal_size_min     0.25
_exptl_crystal_density_diffrn     1.345
_exptl_crystal_density_meas     ?
_exptl_crystal_density_method     'not measured'
_exptl_crystal_F_000     904
_exptl_absorpt_coefficient_mu     0.093
_exptl_absorpt_correction_type     multi-scan
_exptl_absorpt_process_details
;
(SADABS; Bruker, 2008)
;
_exptl_absorpt_correction_T_min     0.968
_exptl_absorpt_correction_T_max     0.977
_exptl_special_details     ?
_diffrn_ambient_temperature     296(2)
_diffrn_radiation_type     MoK\a
_diffrn_radiation_wavelength     0.71073
_diffrn_radiation_source     'fine-focus sealed tube'
_diffrn_radiation_monochromator     graphite
_diffrn_measurement_device_type     'Bruker Kappa APEXII CCD'
_diffrn_measurement_method     '\w & \f scans'
_diffrn_detector_area_resol_mean     ?
_diffrn_reflns_number     18281
_diffrn_reflns_av_R_equivalents     0.0299
_diffrn_reflns_av_sigmaI/netI     0.0247
_diffrn_reflns_theta_min     2.13
_diffrn_reflns_theta_max     25.00
_diffrn_reflns_theta_full     25.00
_diffrn_measured_fraction_theta_max     0.995
_diffrn_measured_fraction_theta_full     0.995
_diffrn_reflns_limit_h_min     -13
_diffrn_reflns_limit_h_max     13
_diffrn_reflns_limit_k_min     -10
_diffrn_reflns_limit_k_max     13
_diffrn_reflns_limit_l_min     -19
_diffrn_reflns_limit_l_max     19
_diffrn_standards_number     ?
_diffrn_standards_interval_count     ?
_diffrn_standards_interval_time     ?
_diffrn_standards_decay_%     ?
_refine_special_details
;
Refinement of <i>F</i>^2^ against ALL reflections. The weighted <i>R</i>-factor
<i>wR</i> and goodness of fit <i>S</i> are based on <i>F</i>^2^, conventional
<i>R</i>-factors <i>R</i> are based on <i>F</i>, with <i>F</i> set to zero for
negative <i>F</i>^2^. The threshold expression of <i>F</i>^2^ >
\s(<i>F</i>^2^) is used only for calculating <i>R</i>-factors(gt) <i>etc</i>.
and is not relevant to the choice of reflections for refinement.
<i>R</i>-factors based on <i>F</i>^2^ are statistically about twice as large
as those based on <i>F</i>, and <i>R</i>- factors based on ALL data will be
even larger.
;
_reflns_number_total     3715
_reflns_number_gt     2814
_reflns_threshold_expression     I>2sigma(I)
_refine_ls_structure_factor_coef     Fsqd
_refine_ls_matrix_type     full
_refine_ls_R_factor_all     0.0623
_refine_ls_R_factor_gt     0.0440
_refine_ls_wR_factor_gt     0.1111
_refine_ls_wR_factor_ref     0.1261
_refine_ls_goodness_of_fit_ref     1.034
_refine_ls_restrained_S_all     1.034
_refine_ls_number_reflns     3715
_refine_ls_number_parameters     292
_refine_ls_number_restraints     0
_refine_ls_hydrogen_treatment     constr
_refine_ls_weighting_scheme     calc
_refine_ls_weighting_details
         'calc w=1/[\s^2^(Fo^2^)+(0.0576P)^2^+0.8627P] where P=(Fo^2^+2Fc^2^)/3'
_atom_sites_solution_hydrogens     geom
_atom_sites_solution_primary     direct
_atom_sites_solution_secondary     difmap
_refine_ls_shift/su_max     0.007
_refine_ls_shift/su_mean     0.000
_refine_diff_density_max     0.328
_refine_diff_density_min     -0.277
_refine_ls_extinction_method     none
_refine_ls_extinction_coef     ?
loop_
    _atom_type_symbol
    _atom_type_description
    _atom_type_scat_dispersion_real
    _atom_type_scat_dispersion_imag
    _atom_type_scat_source
    'C' 'C' 0.0033 0.0016
                         'International Tables Vol C Tables 4.2.6.8 and 6.1.1.4'
    'H' 'H' 0.0000 0.0000
                         'International Tables Vol C Tables 4.2.6.8 and 6.1.1.4'
    'N' 'N' 0.0061 0.0033
                         'International Tables Vol C Tables 4.2.6.8 and 6.1.1.4'
    'O' 'O' 0.0106 0.0060
                         'International Tables Vol C Tables 4.2.6.8 and 6.1.1.4'
_computing_data_collection
;
APEX2 (Bruker, 2008)
;
_computing_cell_refinement
;
SAINT (Bruker, 2008)
;
_computing_data_reduction
;
SAINT (Bruker, 2008)
;
_computing_structure_solution
;
SHELXS97 (Sheldrick, 2008)
;
_computing_structure_refinement
;
SHELXL97 (Sheldrick, 2008)
;
_computing_molecular_graphics
;
ORTEP-3 for Windows (Farrugia, 2012) and Mercury (Macrae <i>et al.</i>,
2008)
;
_computing_publication_material
;
SHELXL97 (Sheldrick, 2008) and PLATON (Spek, 2009)
;
loop_
    _atom_site_type_symbol
    _atom_site_label
    _atom_site_fract_x
    _atom_site_fract_y
    _atom_site_fract_z
    _atom_site_U_iso_or_equiv
    _atom_site_adp_type
    _atom_site_calc_flag
    _atom_site_refinement_flags
    _atom_site_occupancy
    _atom_site_symmetry_multiplicity
    _atom_site_disorder_assembly
    _atom_site_disorder_group
    C C1 0.1534(2) -0.1733(2) 0.02179(14) 0.0590(6) Uani d . 1 1 . .
    H H1 0.1589 -0.1965 -0.0319 0.071 Uiso calc R 1 1 . .
    C C2 0.0885(2) -0.2402(2) 0.07377(15) 0.0609(6) Uani d . 1 1 . .
    H H2 0.0507 -0.3091 0.0555 0.073 Uiso calc R 1 1 . .
    C C3 0.0802(2) -0.2042(2) 0.15302(15) 0.0565(6) Uani d . 1 1 . .
    H H3 0.0371 -0.2493 0.1886 0.068 Uiso calc R 1 1 . .
    C C4 0.13542(17) -0.10173(18) 0.17962(13) 0.0465(5) Uani d . 1 1 . .
    H H4 0.1289 -0.0786 0.2333 0.056 Uiso calc R 1 1 . .
    C C5 0.20076(16) -0.03175(17) 0.12840(11) 0.0396(4) Uani d . 1 1 . .
    C C6 0.21040(18) -0.07139(18) 0.04949(12) 0.0468(5) Uani d . 1 1 . .
    C C7 0.35811(18) 0.06931(19) 0.02593(12) 0.0468(5) Uani d . 1 1 . .
    H H7A 0.3918 0.1143 -0.0176 0.056 Uiso calc R 1 1 . .
    H H7B 0.4205 0.0255 0.0538 0.056 Uiso calc R 1 1 . .
    C C8 0.30204(16) 0.15565(17) 0.08532(11) 0.0373(4) Uani d . 1 1 . .
    C C9 0.25965(16) 0.08300(17) 0.15816(11) 0.0372(4) Uani d . 1 1 . .
    H H9 0.3287 0.0606 0.1915 0.045 Uiso calc R 1 1 . .
    C C10 0.18416(15) 0.16192(16) 0.20870(11) 0.0359(4) Uani d . 1 1 . .
    C C11 0.13384(15) 0.26105(17) 0.17771(10) 0.0353(4) Uani d . 1 1 . .
    C C12 0.19681(16) 0.22106(17) 0.04440(11) 0.0374(4) Uani d . 1 1 . .
    H H12 0.1394 0.1608 0.0267 0.045 Uiso calc R 1 1 . .
    C C13 0.17301(16) 0.13736(17) 0.29330(11) 0.0391(4) Uani d . 1 1 . .
    C C14 0.04976(16) 0.31618(18) 0.30307(12) 0.0409(5) Uani d . 1 1 . .
    C C15 0.01236(19) 0.44176(19) 0.18395(13) 0.0522(5) Uani d . 1 1 . .
    H H15A 0.0704 0.4894 0.1586 0.078 Uiso calc R 1 1 . .
    H H15B -0.0251 0.4883 0.2243 0.078 Uiso calc R 1 1 . .
    H H15C -0.0449 0.4159 0.1439 0.078 Uiso calc R 1 1 . .
    C C16 0.0767(2) 0.1869(2) 0.41949(12) 0.0571(6) Uani d . 1 1 . .
    H H16A 0.1301 0.2304 0.4545 0.086 Uiso calc R 1 1 . .
    H H16B 0.0866 0.1029 0.4287 0.086 Uiso calc R 1 1 . .
    H H16C -0.0021 0.2094 0.4306 0.086 Uiso calc R 1 1 . .
    C C17 0.22490(16) 0.29571(17) -0.02756(11) 0.0378(4) Uani d . 1 1 . .
    C C18 0.2163(2) 0.24542(19) -0.10328(12) 0.0496(5) Uani d . 1 1 . .
    H H18 0.1908 0.1670 -0.1091 0.059 Uiso calc R 1 1 . .
    C C19 0.2453(2) 0.31004(19) -0.17082(12) 0.0556(6) Uani d . 1 1 . .
    H H19 0.2390 0.2742 -0.2215 0.067 Uiso calc R 1 1 . .
    C C20 0.28318(19) 0.42640(18) -0.16474(12) 0.0474(5) Uani d . 1 1 . .
    C C21 0.29008(19) 0.47620(18) -0.08850(12) 0.0490(5) Uani d . 1 1 . .
    H H21 0.3152 0.5548 -0.0828 0.059 Uiso calc R 1 1 . .
    C C22 0.26093(18) 0.41312(17) -0.02041(12) 0.0443(5) Uani d . 1 1 . .
    H H22 0.2655 0.4495 0.0301 0.053 Uiso calc R 1 1 . .
    C C23 0.3174(3) 0.4970(2) -0.23790(14) 0.0722(7) Uani d . 1 1 . .
    H H23A 0.2502 0.5435 -0.2564 0.087 Uiso calc R 1 1 . .
    H H23B 0.3782 0.5528 -0.2210 0.087 Uiso calc R 1 1 . .
    C C24 0.3588(3) 0.4293(3) -0.30635(16) 0.0839(9) Uani d . 1 1 . .
    H H24A 0.4161 0.3723 -0.2876 0.126 Uiso calc R 1 1 . .
    H H24B 0.3932 0.4827 -0.3441 0.126 Uiso calc R 1 1 . .
    H H24C 0.2942 0.3882 -0.3325 0.126 Uiso calc R 1 1 . .
    C C25 0.39321(18) 0.24049(19) 0.11184(12) 0.0438(5) Uani d . 1 1 . .
    N N1 0.10034(14) 0.21462(15) 0.33494(9) 0.0413(4) Uani d . 1 1 . .
    N N2 0.06822(13) 0.33754(14) 0.22202(9) 0.0395(4) Uani d . 1 1 . .
    N N3 0.46792(18) 0.3023(2) 0.13123(13) 0.0693(6) Uani d . 1 1 . .
    O O1 0.27450(14) -0.01194(13) -0.00673(8) 0.0555(4) Uani d . 1 1 . .
    O O2 0.14164(11) 0.29896(11) 0.10132(7) 0.0415(3) Uani d . 1 1 . .
    O O3 0.22107(12) 0.05425(13) 0.32899(8) 0.0499(4) Uani d . 1 1 . .
    O O4 -0.00801(13) 0.38384(13) 0.34285(9) 0.0544(4) Uani d . 1 1 . .
loop_
    _atom_site_aniso_label
    _atom_site_aniso_U_11
    _atom_site_aniso_U_22
    _atom_site_aniso_U_33
    _atom_site_aniso_U_12
    _atom_site_aniso_U_13
    _atom_site_aniso_U_23
    C1 0.0813(16) 0.0442(13) 0.0515(13) -0.0007(12) 0.0011(12) -0.0045(10)
    C2 0.0706(15) 0.0425(13) 0.0691(16) -0.0078(11) -0.0053(12) 0.0015(12)
    C3 0.0590(13) 0.0445(13) 0.0664(15) -0.0057(10) 0.0076(11) 0.0091(11)
    C4 0.0524(12) 0.0405(12) 0.0470(11) 0.0016(9) 0.0088(9) 0.0058(9)
    C5 0.0433(10) 0.0358(11) 0.0400(10) 0.0066(8) 0.0066(8) 0.0037(8)
    C6 0.0596(12) 0.0367(11) 0.0445(11) 0.0040(9) 0.0084(10) 0.0039(9)
    C7 0.0562(12) 0.0425(12) 0.0427(11) 0.0034(10) 0.0172(9) 0.0018(9)
    C8 0.0407(10) 0.0363(11) 0.0355(10) 0.0006(8) 0.0098(8) 0.0019(8)
    C9 0.0405(10) 0.0375(11) 0.0341(10) 0.0034(8) 0.0081(8) 0.0045(8)
    C10 0.0392(9) 0.0361(10) 0.0330(9) -0.0017(8) 0.0097(8) 0.0006(8)
    C11 0.0349(9) 0.0385(11) 0.0330(9) -0.0036(8) 0.0081(7) 0.0006(8)
    C12 0.0437(10) 0.0361(11) 0.0327(9) -0.0012(8) 0.0086(8) 0.0012(8)
    C13 0.0394(10) 0.0402(11) 0.0382(10) -0.0040(9) 0.0080(8) 0.0015(9)
    C14 0.0388(10) 0.0436(12) 0.0411(11) -0.0063(9) 0.0114(8) -0.0045(9)
    C15 0.0535(12) 0.0487(13) 0.0550(13) 0.0134(10) 0.0117(10) 0.0039(10)
    C16 0.0685(14) 0.0674(16) 0.0364(11) -0.0008(12) 0.0178(10) 0.0042(10)
    C17 0.0424(10) 0.0369(11) 0.0343(10) -0.0020(8) 0.0051(8) 0.0026(8)
    C18 0.0733(14) 0.0363(11) 0.0394(11) -0.0115(10) 0.0070(10) -0.0011(9)
    C19 0.0886(17) 0.0463(13) 0.0323(10) -0.0067(12) 0.0100(10) -0.0031(9)
    C20 0.0643(13) 0.0396(12) 0.0391(11) -0.0005(10) 0.0109(9) 0.0050(9)
    C21 0.0699(14) 0.0332(11) 0.0443(11) -0.0060(10) 0.0062(10) 0.0022(9)
    C22 0.0610(12) 0.0363(11) 0.0359(10) -0.0038(9) 0.0050(9) -0.0010(8)
    C23 0.114(2) 0.0560(15) 0.0477(13) -0.0055(14) 0.0223(14) 0.0121(12)
    C24 0.116(2) 0.0790(19) 0.0596(16) 0.0160(17) 0.0368(15) 0.0218(14)
    C25 0.0440(11) 0.0488(12) 0.0392(10) 0.0005(10) 0.0107(9) 0.0037(9)
    N1 0.0469(9) 0.0451(10) 0.0326(8) -0.0020(8) 0.0118(7) 0.0003(7)
    N2 0.0408(8) 0.0376(9) 0.0409(9) 0.0034(7) 0.0110(7) 0.0004(7)
    N3 0.0617(12) 0.0812(15) 0.0654(13) -0.0214(12) 0.0054(10) -0.0054(11)
    O1 0.0826(11) 0.0449(9) 0.0402(8) -0.0055(8) 0.0187(7) -0.0042(7)
    O2 0.0500(8) 0.0403(8) 0.0349(7) 0.0083(6) 0.0118(6) 0.0060(6)
    O3 0.0603(9) 0.0507(9) 0.0390(7) 0.0067(7) 0.0071(6) 0.0089(7)
    O4 0.0604(9) 0.0524(9) 0.0518(9) 0.0056(7) 0.0219(7) -0.0091(7)
_geom_special_details
;
All e.s.d.'s (except the e.s.d. in the dihedral angle between two l.s. planes)
are estimated using the full covariance matrix. The cell e.s.d.'s are taken
into account individually in the estimation of e.s.d.'s in distances, angles
and torsion angles; correlations between e.s.d.'s in cell parameters are only
used when they are defined by crystal symmetry. An approximate (isotropic)
treatment of cell e.s.d.'s is used for estimating e.s.d.'s involving l.s.
planes.
;
loop_
    _geom_bond_atom_site_label_1
    _geom_bond_atom_site_label_2
    _geom_bond_site_symmetry_2
    _geom_bond_distance
    _geom_bond_publ_flag
    C1 C2 . 1.378(3) ?
    C1 C6 . 1.385(3) ?
    C1 H1 . 0.9300 ?
    C2 C3 . 1.378(3) ?
    C2 H2 . 0.9300 ?
    C3 C4 . 1.376(3) ?
    C3 H3 . 0.9300 ?
    C4 C5 . 1.392(3) ?
    C4 H4 . 0.9300 ?
    C5 C6 . 1.387(3) ?
    C5 C9 . 1.526(3) ?
    C6 O1 . 1.376(2) ?
    C7 O1 . 1.415(2) ?
    C7 C8 . 1.535(3) ?
    C7 H7A . 0.9700 ?
    C7 H7B . 0.9700 ?
    C8 C25 . 1.468(3) ?
    C8 C12 . 1.546(3) ?
    C8 C9 . 1.546(2) ?
    C9 C10 . 1.509(2) ?
    C9 H9 . 0.9800 ?
    C10 C11 . 1.345(3) ?
    C10 C13 . 1.436(3) ?
    C11 O2 . 1.339(2) ?
    C11 N2 . 1.369(2) ?
    C12 O2 . 1.445(2) ?
    C12 C17 . 1.499(2) ?
    C12 H12 . 0.9800 ?
    C13 O3 . 1.223(2) ?
    C13 N1 . 1.399(2) ?
    C14 O4 . 1.215(2) ?
    C14 N1 . 1.374(3) ?
    C14 N2 . 1.385(2) ?
    C15 N2 . 1.463(3) ?
    C15 H15A . 0.9600 ?
    C15 H15B . 0.9600 ?
    C15 H15C . 0.9600 ?
    C16 N1 . 1.467(2) ?
    C16 H16A . 0.9600 ?
    C16 H16B . 0.9600 ?
    C16 H16C . 0.9600 ?
    C17 C18 . 1.374(3) ?
    C17 C22 . 1.383(3) ?
    C18 C19 . 1.381(3) ?
    C18 H18 . 0.9300 ?
    C19 C20 . 1.377(3) ?
    C19 H19 . 0.9300 ?
    C20 C21 . 1.379(3) ?
    C20 C23 . 1.508(3) ?
    C21 C22 . 1.381(3) ?
    C21 H21 . 0.9300 ?
    C22 H22 . 0.9300 ?
    C23 C24 . 1.456(3) ?
    C23 H23A . 0.9700 ?
    C23 H23B . 0.9700 ?
    C24 H24A . 0.9600 ?
    C24 H24B . 0.9600 ?
    C24 H24C . 0.9600 ?
    C25 N3 . 1.138(3) ?
loop_
    _geom_angle_atom_site_label_1
    _geom_angle_atom_site_label_2
    _geom_angle_atom_site_label_3
    _geom_angle_site_symmetry_1
    _geom_angle_site_symmetry_3
    _geom_angle
    _geom_angle_publ_flag
    C2 C1 C6 . . 120.0(2) ?
    C2 C1 H1 . . 120.0 ?
    C6 C1 H1 . . 120.0 ?
    C1 C2 C3 . . 119.4(2) ?
    C1 C2 H2 . . 120.3 ?
    C3 C2 H2 . . 120.3 ?
    C4 C3 C2 . . 120.1(2) ?
    C4 C3 H3 . . 119.9 ?
    C2 C3 H3 . . 119.9 ?
    C3 C4 C5 . . 121.8(2) ?
    C3 C4 H4 . . 119.1 ?
    C5 C4 H4 . . 119.1 ?
    C6 C5 C4 . . 117.03(18) ?
    C6 C5 C9 . . 121.66(17) ?
    C4 C5 C9 . . 121.31(17) ?
    O1 C6 C1 . . 115.57(19) ?
    O1 C6 C5 . . 122.86(18) ?
    C1 C6 C5 . . 121.6(2) ?
    O1 C7 C8 . . 110.96(16) ?
    O1 C7 H7A . . 109.4 ?
    C8 C7 H7A . . 109.4 ?
    O1 C7 H7B . . 109.4 ?
    C8 C7 H7B . . 109.4 ?
    H7A C7 H7B . . 108.0 ?
    C25 C8 C7 . . 106.91(15) ?
    C25 C8 C12 . . 111.03(16) ?
    C7 C8 C12 . . 110.82(15) ?
    C25 C8 C9 . . 110.33(15) ?
    C7 C8 C9 . . 108.43(16) ?
    C12 C8 C9 . . 109.27(14) ?
    C10 C9 C5 . . 114.68(15) ?
    C10 C9 C8 . . 108.92(15) ?
    C5 C9 C8 . . 109.86(15) ?
    C10 C9 H9 . . 107.7 ?
    C5 C9 H9 . . 107.7 ?
    C8 C9 H9 . . 107.7 ?
    C11 C10 C13 . . 118.58(17) ?
    C11 C10 C9 . . 121.25(16) ?
    C13 C10 C9 . . 119.96(16) ?
    O2 C11 C10 . . 125.46(16) ?
    O2 C11 N2 . . 111.24(16) ?
    C10 C11 N2 . . 123.29(16) ?
    O2 C12 C17 . . 106.90(14) ?
    O2 C12 C8 . . 110.65(14) ?
    C17 C12 C8 . . 115.27(15) ?
    O2 C12 H12 . . 107.9 ?
    C17 C12 H12 . . 107.9 ?
    C8 C12 H12 . . 107.9 ?
    O3 C13 N1 . . 119.93(17) ?
    O3 C13 C10 . . 124.23(17) ?
    N1 C13 C10 . . 115.83(17) ?
    O4 C14 N1 . . 122.65(18) ?
    O4 C14 N2 . . 121.36(19) ?
    N1 C14 N2 . . 115.99(16) ?
    N2 C15 H15A . . 109.5 ?
    N2 C15 H15B . . 109.5 ?
    H15A C15 H15B . . 109.5 ?
    N2 C15 H15C . . 109.5 ?
    H15A C15 H15C . . 109.5 ?
    H15B C15 H15C . . 109.5 ?
    N1 C16 H16A . . 109.5 ?
    N1 C16 H16B . . 109.5 ?
    H16A C16 H16B . . 109.5 ?
    N1 C16 H16C . . 109.5 ?
    H16A C16 H16C . . 109.5 ?
    H16B C16 H16C . . 109.5 ?
    C18 C17 C22 . . 118.68(17) ?
    C18 C17 C12 . . 118.97(17) ?
    C22 C17 C12 . . 122.33(17) ?
    C17 C18 C19 . . 120.71(19) ?
    C17 C18 H18 . . 119.6 ?
    C19 C18 H18 . . 119.6 ?
    C20 C19 C18 . . 121.42(19) ?
    C20 C19 H19 . . 119.3 ?
    C18 C19 H19 . . 119.3 ?
    C19 C20 C21 . . 117.26(18) ?
    C19 C20 C23 . . 121.85(19) ?
    C21 C20 C23 . . 120.9(2) ?
    C20 C21 C22 . . 122.08(19) ?
    C20 C21 H21 . . 119.0 ?
    C22 C21 H21 . . 119.0 ?
    C21 C22 C17 . . 119.83(18) ?
    C21 C22 H22 . . 120.1 ?
    C17 C22 H22 . . 120.1 ?
    C24 C23 C20 . . 116.8(2) ?
    C24 C23 H23A . . 108.1 ?
    C20 C23 H23A . . 108.1 ?
    C24 C23 H23B . . 108.1 ?
    C20 C23 H23B . . 108.1 ?
    H23A C23 H23B . . 107.3 ?
    C23 C24 H24A . . 109.5 ?
    C23 C24 H24B . . 109.5 ?
    H24A C24 H24B . . 109.5 ?
    C23 C24 H24C . . 109.5 ?
    H24A C24 H24C . . 109.5 ?
    H24B C24 H24C . . 109.5 ?
    N3 C25 C8 . . 176.6(2) ?
    C14 N1 C13 . . 125.03(16) ?
    C14 N1 C16 . . 116.85(16) ?
    C13 N1 C16 . . 118.12(17) ?
    C11 N2 C14 . . 120.98(16) ?
    C11 N2 C15 . . 120.60(16) ?
    C14 N2 C15 . . 118.38(16) ?
    C6 O1 C7 . . 115.02(15) ?
    C11 O2 C12 . . 117.91(14) ?
loop_
    _geom_torsion_atom_site_label_1
    _geom_torsion_atom_site_label_2
    _geom_torsion_atom_site_label_3
    _geom_torsion_atom_site_label_4
    _geom_torsion_site_symmetry_1
    _geom_torsion_site_symmetry_2
    _geom_torsion_site_symmetry_3
    _geom_torsion_site_symmetry_4
    _geom_torsion
    _geom_torsion_publ_flag
    C6 C1 C2 C3 . . . . 0.6(4) ?
    C1 C2 C3 C4 . . . . 0.6(3) ?
    C2 C3 C4 C5 . . . . -0.1(3) ?
    C3 C4 C5 C6 . . . . -1.6(3) ?
    C3 C4 C5 C9 . . . . 178.79(18) ?
    C2 C1 C6 O1 . . . . 178.9(2) ?
    C2 C1 C6 C5 . . . . -2.3(3) ?
    C4 C5 C6 O1 . . . . -178.57(18) ?
    C9 C5 C6 O1 . . . . 1.1(3) ?
    C4 C5 C6 C1 . . . . 2.8(3) ?
    C9 C5 C6 C1 . . . . -177.61(19) ?
    O1 C7 C8 C25 . . . . -176.52(15) ?
    O1 C7 C8 C12 . . . . -55.4(2) ?
    O1 C7 C8 C9 . . . . 64.5(2) ?
    C6 C5 C9 C10 . . . . 135.93(18) ?
    C4 C5 C9 C10 . . . . -44.5(2) ?
    C6 C5 C9 C8 . . . . 12.9(2) ?
    C4 C5 C9 C8 . . . . -167.51(17) ?
    C25 C8 C9 C10 . . . . 74.10(19) ?
    C7 C8 C9 C10 . . . . -169.13(15) ?
    C12 C8 C9 C10 . . . . -48.2(2) ?
    C25 C8 C9 C5 . . . . -159.52(15) ?
    C7 C8 C9 C5 . . . . -42.75(19) ?
    C12 C8 C9 C5 . . . . 78.14(18) ?
    C5 C9 C10 C11 . . . . -103.3(2) ?
    C8 C9 C10 C11 . . . . 20.3(2) ?
    C5 C9 C10 C13 . . . . 82.0(2) ?
    C8 C9 C10 C13 . . . . -154.41(16) ?
    C13 C10 C11 O2 . . . . 176.38(16) ?
    C9 C10 C11 O2 . . . . 1.6(3) ?
    C13 C10 C11 N2 . . . . -2.8(3) ?
    C9 C10 C11 N2 . . . . -177.56(16) ?
    C25 C8 C12 O2 . . . . -63.45(19) ?
    C7 C8 C12 O2 . . . . 177.89(14) ?
    C9 C8 C12 O2 . . . . 58.46(19) ?
    C25 C8 C12 C17 . . . . 58.0(2) ?
    C7 C8 C12 C17 . . . . -60.7(2) ?
    C9 C8 C12 C17 . . . . 179.90(15) ?
    C11 C10 C13 O3 . . . . -175.21(18) ?
    C9 C10 C13 O3 . . . . -0.4(3) ?
    C11 C10 C13 N1 . . . . 5.8(3) ?
    C9 C10 C13 N1 . . . . -179.40(15) ?
    O2 C12 C17 C18 . . . . -144.56(18) ?
    C8 C12 C17 C18 . . . . 92.0(2) ?
    O2 C12 C17 C22 . . . . 36.5(2) ?
    C8 C12 C17 C22 . . . . -87.0(2) ?
    C22 C17 C18 C19 . . . . 1.2(3) ?
    C12 C17 C18 C19 . . . . -177.8(2) ?
    C17 C18 C19 C20 . . . . -0.2(4) ?
    C18 C19 C20 C21 . . . . -0.6(3) ?
    C18 C19 C20 C23 . . . . 178.7(2) ?
    C19 C20 C21 C22 . . . . 0.2(3) ?
    C23 C20 C21 C22 . . . . -179.1(2) ?
    C20 C21 C22 C17 . . . . 0.8(3) ?
    C18 C17 C22 C21 . . . . -1.5(3) ?
    C12 C17 C22 C21 . . . . 177.45(18) ?
    C19 C20 C23 C24 . . . . -26.5(4) ?
    C21 C20 C23 C24 . . . . 152.7(3) ?
    O4 C14 N1 C13 . . . . -176.16(18) ?
    N2 C14 N1 C13 . . . . 3.9(3) ?
    O4 C14 N1 C16 . . . . 3.1(3) ?
    N2 C14 N1 C16 . . . . -176.82(17) ?
    O3 C13 N1 C14 . . . . 174.31(18) ?
    C10 C13 N1 C14 . . . . -6.6(3) ?
    O3 C13 N1 C16 . . . . -4.9(3) ?
    C10 C13 N1 C16 . . . . 174.15(17) ?
    O2 C11 N2 C14 . . . . -179.32(15) ?
    C10 C11 N2 C14 . . . . 0.0(3) ?
    O2 C11 N2 C15 . . . . 2.9(2) ?
    C10 C11 N2 C15 . . . . -177.83(18) ?
    O4 C14 N2 C11 . . . . 179.73(17) ?
    N1 C14 N2 C11 . . . . -0.4(3) ?
    O4 C14 N2 C15 . . . . -2.4(3) ?
    N1 C14 N2 C15 . . . . 177.48(16) ?
    C1 C6 O1 C7 . . . . -162.40(19) ?
    C5 C6 O1 C7 . . . . 18.9(3) ?
    C8 C7 O1 C6 . . . . -51.8(2) ?
    C10 C11 O2 C12 . . . . 7.7(3) ?
    N2 C11 O2 C12 . . . . -173.07(14) ?
    C17 C12 O2 C11 . . . . -164.19(15) ?
    C8 C12 O2 C11 . . . . -37.9(2) ?
loop_
    _geom_hbond_atom_site_label_D
    _geom_hbond_atom_site_label_H
    _geom_hbond_atom_site_label_A
    _geom_hbond_site_symmetry_A
    _geom_hbond_distance_DH
    _geom_hbond_distance_HA
    _geom_hbond_distance_DA
    _geom_hbond_angle_DHA
    C4 H4 O3 . 0.93 2.39 3.155(3) 139
    C7 H7B O4 2_545 0.97 2.52 3.423(3) 156
    C15 H15A O3 2_555 0.96 2.50 3.315(3) 143
    C16 H16C Cg1 4_455 0.96 2.93 3.739(2) 143
    C24 H24A Cg2 4_554 0.96 2.70 3.634(3) 164
_iucr_refine_instructions_details
;
TITL SWAMI2 in P2(1)/n
CELL  0.71073  11.4471  11.2076  16.5407   90.000   91.990   90.000
ZERR     4.00   0.0005   0.0004   0.0007    0.000    0.002    0.000
LATT   1
SYMM  1/2 - X, 1/2 + Y, 1/2 - Z
SFAC  C    H    N    O
UNIT  100  92   12   16
MERG   2
OMIT    -2.00  50.00
FMAP   2
PLAN   20
ACTA
BOND   $H
CONF
L.S.  12
WGHT    0.057600    0.862700
FVAR       0.46501
C1    1    0.153357   -0.173275    0.021794    11.00000    0.08125    0.04423 =
         0.05151   -0.00453    0.00105   -0.00065
AFIX  43
H1    2    0.158855   -0.196491   -0.031919    11.00000   -1.20000
AFIX   0
C2    1    0.088499   -0.240208    0.073774    11.00000    0.07063    0.04251 =
         0.06911    0.00155   -0.00533   -0.00778
AFIX  43
H2    2    0.050670   -0.309062    0.055541    11.00000   -1.20000
AFIX   0
C3    1    0.080171   -0.204242    0.153016    11.00000    0.05899    0.04453 =
         0.06639    0.00907    0.00761   -0.00567
AFIX  43
H3    2    0.037123   -0.249334    0.188605    11.00000   -1.20000
AFIX   0
C4    1    0.135418   -0.101727    0.179623    11.00000    0.05241    0.04049 =
         0.04696    0.00576    0.00880    0.00156
AFIX  43
H4    2    0.128902   -0.078607    0.233276    11.00000   -1.20000
AFIX   0
C5    1    0.200760   -0.031746    0.128405    11.00000    0.04325    0.03579 =
         0.04000    0.00366    0.00664    0.00657
C6    1    0.210403   -0.071385    0.049493    11.00000    0.05955    0.03666 =
         0.04453    0.00392    0.00844    0.00404
C7    1    0.358106    0.069313    0.025927    11.00000    0.05624    0.04252 =
         0.04270    0.00183    0.01721    0.00343
AFIX  23
H7A   2    0.391832    0.114332   -0.017585    11.00000   -1.20000
H7B   2    0.420541    0.025502    0.053753    11.00000   -1.20000
AFIX   0
C8    1    0.302040    0.155646    0.085316    11.00000    0.04067    0.03631 =
         0.03551    0.00191    0.00977    0.00059
C9    1    0.259652    0.083004    0.158156    11.00000    0.04053    0.03745 =
         0.03406    0.00447    0.00814    0.00342
AFIX  13
H9    2    0.328663    0.060633    0.191474    11.00000   -1.20000
AFIX   0
C10   1    0.184156    0.161918    0.208704    11.00000    0.03917    0.03614 =
         0.03299    0.00060    0.00973   -0.00171
C11   1    0.133842    0.261055    0.177710    11.00000    0.03490    0.03847 =
         0.03304    0.00060    0.00810   -0.00359
C12   1    0.196806    0.221061    0.044395    11.00000    0.04374    0.03613 =
         0.03272    0.00120    0.00861   -0.00124
AFIX  13
H12   2    0.139431    0.160765    0.026693    11.00000   -1.20000
AFIX   0
C13   1    0.173013    0.137358    0.293301    11.00000    0.03942    0.04015 =
         0.03822    0.00152    0.00805   -0.00402
C14   1    0.049763    0.316176    0.303069    11.00000    0.03883    0.04359 =
         0.04108   -0.00452    0.01141   -0.00635
C15   1    0.012357    0.441761    0.183952    11.00000    0.05346    0.04871 =
         0.05504    0.00385    0.01169    0.01342
AFIX 137
H15A  2    0.070389    0.489429    0.158622    11.00000   -1.50000
H15B  2   -0.025058    0.488318    0.224329    11.00000   -1.50000
H15C  2   -0.044903    0.415902    0.143935    11.00000   -1.50000
AFIX   0
C16   1    0.076687    0.186943    0.419490    11.00000    0.06849    0.06743 =
         0.03635    0.00425    0.01785   -0.00080
AFIX 137
H16A  2    0.130076    0.230388    0.454513    11.00000   -1.50000
H16B  2    0.086563    0.102908    0.428652    11.00000   -1.50000
H16C  2   -0.002061    0.209419    0.430639    11.00000   -1.50000
AFIX   0
C17   1    0.224901    0.295711   -0.027557    11.00000    0.04235    0.03695 =
         0.03434    0.00258    0.00507   -0.00198
C18   1    0.216342    0.245418   -0.103282    11.00000    0.07332    0.03626 =
         0.03944   -0.00110    0.00698   -0.01146
AFIX  43
H18   2    0.190788    0.167024   -0.109131    11.00000   -1.20000
AFIX   0
C19   1    0.245284    0.310040   -0.170818    11.00000    0.08857    0.04629 =
         0.03235   -0.00312    0.01004   -0.00674
AFIX  43
H19   2    0.239040    0.274184   -0.221489    11.00000   -1.20000
AFIX   0
C20   1    0.283181    0.426404   -0.164741    11.00000    0.06429    0.03958 =
         0.03906    0.00498    0.01087   -0.00050
C21   1    0.290078    0.476204   -0.088504    11.00000    0.06994    0.03318 =
         0.04432    0.00223    0.00624   -0.00601
AFIX  43
H21   2    0.315155    0.554773   -0.082772    11.00000   -1.20000
AFIX   0
C22   1    0.260933    0.413116   -0.020408    11.00000    0.06100    0.03629 =
         0.03586   -0.00103    0.00503   -0.00376
AFIX  43
H22   2    0.265522    0.449484    0.030140    11.00000   -1.20000
AFIX   0
C23   1    0.317368    0.496952   -0.237899    11.00000    0.11414    0.05601 =
         0.04767    0.01208    0.02227   -0.00551
AFIX  23
H23A  2    0.250205    0.543515   -0.256417    11.00000   -1.20000
H23B  2    0.378199    0.552770   -0.220995    11.00000   -1.20000
AFIX   0
C24   1    0.358754    0.429286   -0.306353    11.00000    0.11556    0.07904 =
         0.05958    0.02181    0.03677    0.01603
AFIX 137
H24A  2    0.416133    0.372268   -0.287627    11.00000   -1.50000
H24B  2    0.393204    0.482723   -0.344123    11.00000   -1.50000
H24C  2    0.294219    0.388242   -0.332456    11.00000   -1.50000
AFIX   0
C25   1    0.393212    0.240488    0.111838    11.00000    0.04401    0.04877 =
         0.03919    0.00371    0.01073    0.00046
N1    3    0.100345    0.214619    0.334940    11.00000    0.04691    0.04509 =
         0.03263    0.00029    0.01184   -0.00202
N2    3    0.068215    0.337536    0.222018    11.00000    0.04078    0.03764 =
         0.04089    0.00044    0.01104    0.00340
N3    3    0.467921    0.302275    0.131225    11.00000    0.06171    0.08117 =
         0.06539   -0.00540    0.00537   -0.02138
O1    4    0.274495   -0.011940   -0.006734    11.00000    0.08257    0.04491 =
         0.04019   -0.00419    0.01875   -0.00549
O2    4    0.141640    0.298956    0.101317    11.00000    0.05004    0.04027 =
         0.03494    0.00603    0.01182    0.00829
O3    4    0.221069    0.054254    0.328993    11.00000    0.06030    0.05072 =
         0.03898    0.00893    0.00709    0.00672
O4    4   -0.008008    0.383843    0.342847    11.00000    0.06043    0.05243 =
         0.05184   -0.00911    0.02193    0.00555
HKLF 4
REM  SWAMI2 in P2(1)/n
REM R1 =  0.0440 for   2814 Fo > 4sig(Fo)  and  0.0623 for all   3715 data
REM    292 parameters refined using      0 restraints
END
;
data_global
_journal_date_recd_electronic     2015-06-22
_journal_date_accepted     2015-07-06
_journal_name_full     'Acta Crystallographica, Section E'
_journal_year     2015
_journal_volume     71
_journal_issue      8
_journal_page_first     926
_journal_page_last     930
_journal_paper_category     GO
_journal_paper_doi     10.1107/S2056989015012967
_journal_coeditor_code     SU5160
_publ_contact_author_name     'K. Sethusankar'
_publ_contact_author_address
;
   Department of Physics
   RKM Vivekananda College (Autonomous)
   Chennai 600 004
   India.
;
_publ_contact_author_email     'ksethusankar@yahoo.co.in'
_publ_contact_author_fax     '044 091 2499 3057'
_publ_contact_author_phone     '044 091 24484170'
_publ_section_title
;
Crystal structures and conformational analysis of three pyran--chromene
derivatives
;
_publ_section_title_footnote     .
loop_
    _publ_author_name
    _publ_author_address
    'K. Swaminathan'
;  Department of Physics
   RKM Vivekananda College (Autonomous)
   Chennai 600 004
   India
;
    'K. Sethusankar'
;  Department of Physics
   RKM Vivekananda College (Autonomous)
   Chennai 600 004
   India
;
    'G. Siva Kumar'
;  Department of Organic Chemistry
   University of Madras
   Guindy Campus
   Chennai 600 025
   India
;
    'M. Bakthadoss'
;  Department of Organic Chemistry
   University of Madras
   Guindy Campus
   Chennai 600 025
   India
;
_publ_section_synopsis
;
In the crystal structures of the three title pyran--chromene derivatives,
(I)--(III), molecules are linked by C---H...O hydrogen bonds which generate
molecular sheets parallel to the <i>ab</i> plane with <i>R</i>~4~^3^(28) loops
in (I), inversion dimers with <i>R</i>~2~^2^(10) loops in (II) and chains
along the <i>b</i> axis with <i>R</i>~2~^2^(12) ring motifs in (III).
;
