# Supplementary material for: Crystal structures and conformational analyses of three pyranochromene derivatives
Source: Acta Crystallogr E Crystallogr Commun. 2015 Jul 15;71(Pt 8):926–30. doi: 10.1107/S2056989015012967 (PMC4571358; doi:10.1107/S2056989015012967)
Supplement: Supplementary file 2 [file e-71-00926-Isup2.hkl]

# 
# h,k,l, Fc-squared, Fo-squared, sigma(Fo-squared) and status flag 
# 
data_I
_shelx_title ' GOPINATH6 in P2(1)/c' 
_shelx_refln_list_code          4 
_shelx_F_calc_maximum      169.67 
_exptl_crystal_F_000       920.00 
_reflns_d_resolution_high  0.8409 
 
loop_ 
 _symmetry_equiv_pos_as_xyz 
 'x, y, z' 
 '-x, y+1/2, -z+1/2' 
 '-x, -y, -z' 
 'x, -y-1/2, z-1/2' 
 
_cell_length_a     9.3980 
_cell_length_b    14.0050 
_cell_length_c    15.9890 
_cell_angle_alpha  90.000 
_cell_angle_beta   92.048 
_cell_angle_gamma  90.000 
 
_shelx_F_squared_multiplier     1.000 
 
loop_ 
 _refln_index_h 
 _refln_index_k 
 _refln_index_l 
 _refln_F_squared_calc 
 _refln_F_squared_meas 
 _refln_F_squared_sigma 
 _refln_observed_status 
   2   0   0    12642.54    10593.81    127.40 o 
   3   0   0    12102.08    10984.65    128.85 o 
   4   0   0        9.04       13.65      0.81 o 
   5   0   0       90.61       94.31      2.12 o 
   6   0   0      265.82      250.14      4.94 o 
   7   0   0      729.88      764.79     12.18 o 
   8   0   0      211.05      199.69      7.13 o 
   9   0   0      226.45      245.73      7.46 o 
  10   0   0        6.59        0.24      3.67 o 
  11   0   0       78.59       75.38      7.40 o 
   1   1   0     3642.90     3061.41     44.07 o 
   2   1   0     1285.57     1260.17     10.33 o 
   3   1   0        5.84        3.24      0.55 o 
   4   1   0      226.50      238.15      2.44 o 
   5   1   0       47.94       44.72      1.06 o 
   6   1   0      207.21      211.81      2.62 o 
   7   1   0      172.20      188.24      2.79 o 
   8   1   0       15.98       12.59      1.32 o 
   9   1   0       19.07       19.87      1.74 o 
  10   1   0       39.62       36.57      2.57 o 
  11   1   0       13.49        8.06      3.29 o 
   0   2   0     5047.20     4450.11     54.41 o 
   1   2   0     7419.82     6727.66     53.60 o 
   2   2   0    20175.44    17434.68    167.18 o 
   3   2   0      146.24      141.84      1.62 o 
   4   2   0      102.08       90.80      1.65 o 
   5   2   0       32.66       39.18      1.20 o 
   6   2   0      588.08      619.70      6.88 o 
   7   2   0       56.34       59.24      1.70 o 
   8   2   0       10.41        8.99      1.23 o 
   9   2   0       37.61       41.14      2.54 o 
  10   2   0        0.12       -1.93      1.93 o 
  11   2   0       92.97       94.87      9.50 o 
   1   3   0     2293.07     2203.14     17.07 o 
   2   3   0    28529.16    24401.77    279.78 o 
   3   3   0      618.30      703.59      5.89 o 
   4   3   0     1449.91     1511.76     12.58 o 
   5   3   0      629.58      646.07      7.03 o 
   6   3   0      180.35      180.43      3.46 o 
   7   3   0       62.05       61.08      2.01 o 
   8   3   0      357.56      362.71      7.58 o 
   9   3   0      139.19      137.44      4.42 o 
  10   3   0      139.89      137.43      4.30 o 
   0   4   0     1313.96     1222.46     15.20 o 
   1   4   0      580.28      588.45      5.06 o 
   2   4   0      890.74      918.20      8.32 o 
   3   4   0       85.61       83.45      1.33 o 
   4   4   0       25.24       25.22      0.78 o 
   5   4   0      243.84      253.21      3.29 o 
   6   4   0       36.45       34.72      1.34 o 
   7   4   0      324.93      315.20      7.19 o 
   8   4   0      118.86      115.12      3.38 o 
   9   4   0      669.80      662.85     12.58 o 
  10   4   0        3.53       -0.50      2.72 o 
   1   5   0     4920.02     4774.99     36.61 o 
   2   5   0      664.77      681.48      6.43 o 
   3   5   0      878.35      818.07      8.12 o 
   4   5   0     5412.37     5439.68     48.21 o 
   5   5   0      153.85      165.70      2.60 o 
   6   5   0       17.11       17.21      1.06 o 
   7   5   0        0.20       -0.80      0.80 o 
   8   5   0       12.57       13.57      2.75 o 
   9   5   0        4.52        5.69      2.70 o 
  10   5   0      120.29      118.41      6.50 o 
   0   6   0      245.50      271.21      5.06 o 
   1   6   0       25.14       26.30      0.86 o 
   2   6   0      295.72      320.74      4.08 o 
   3   6   0      541.15      518.17      6.43 o 
   4   6   0     1338.68     1386.68     14.02 o 
   5   6   0        7.70        8.92      1.06 o 
   6   6   0       16.31       17.75      1.61 o 
   7   6   0      247.99      260.94      5.27 o 
   8   6   0        0.10        1.76      2.24 o 
   9   6   0       18.02       17.45      3.26 o 
  10   6   0        2.78       -1.06      2.78 o 
   1   7   0       37.73       32.13      1.14 o 
   2   7   0      119.10      122.28      2.32 o 
   3   7   0        8.62        4.67      0.89 o 
   4   7   0       30.05       30.26      1.50 o 
   5   7   0      134.07      140.59      2.58 o 
   6   7   0       10.20        8.02      1.38 o 
   7   7   0      231.02      222.69      5.61 o 
   8   7   0       22.24       27.13      4.12 o 
   9   7   0       58.29       65.77      4.89 o 
  10   7   0       78.33       80.19      5.60 o 
   0   8   0       79.90       66.27      3.34 o 
   1   8   0       43.58       40.42      1.35 o 
   2   8   0      540.70      566.57      6.71 o 
   3   8   0       61.00       65.73      2.04 o 
   4   8   0        2.90        1.59      0.90 o 
   5   8   0      719.69      737.01      8.44 o 
   6   8   0      100.25       87.86      3.68 o 
   7   8   0      147.81      146.96      4.25 o 
   8   8   0       26.75       34.88      3.89 o 
   9   8   0      121.93      137.95      6.91 o 
   1   9   0       48.43       57.31      2.57 o 
   2   9   0      332.46      332.96      5.02 o 
   3   9   0      289.43      278.67      4.23 o 
   4   9   0       29.01       35.09      1.73 o 
   5   9   0        0.92       -0.87      1.06 o 
   6   9   0       54.30       53.02      2.72 o 
   7   9   0       59.76       61.61      2.97 o 
   8   9   0        3.44        1.93      2.68 o 
   9   9   0       23.77       35.12      9.06 o 
   0  10   0        0.00        2.71      2.35 o 
   1  10   0        0.07       -0.41      0.98 o 
   2  10   0       27.51       32.35      1.68 o 
   3  10   0        4.32        3.89      1.07 o 
   4  10   0      224.13      221.36      5.62 o 
   5  10   0      113.37      112.76      3.88 o 
   6  10   0        0.48       -0.13      1.65 o 
   7  10   0      204.18      205.48      6.88 o 
   8  10   0       34.46       32.93      4.13 o 
   1  11   0      146.81      144.97      3.67 o 
   2  11   0        2.81        1.89      1.33 o 
   3  11   0        0.00       -0.62      1.19 o 
   4  11   0       37.41       32.93      2.41 o 
   5  11   0       74.72       75.02      3.49 o 
   6  11   0      109.22      105.13      3.98 o 
   7  11   0        0.74        1.90      2.81 o 
   8  11   0        0.00        1.28      2.99 o 
   0  12   0       31.90       29.13      2.98 o 
   1  12   0       57.57       49.69      2.46 o 
   2  12   0       40.76       34.51      2.14 o 
   3  12   0       30.27       27.37      2.81 o 
   4  12   0      133.09      134.95      4.36 o 
   5  12   0      173.18      173.76      5.08 o 
   6  12   0       89.88       91.17      3.77 o 
   7  12   0       33.78       39.80      5.83 o 
   1  13   0        1.33        0.51      1.40 o 
   2  13   0        0.44       -1.56      1.56 o 
   3  13   0       20.08       18.03      3.87 o 
   4  13   0        0.17       -0.98      1.87 o 
   5  13   0       28.40       24.91      2.60 o 
   6  13   0       16.61       15.68      2.53 o 
   0  14   0       57.02       56.44      5.11 o 
   1  14   0      196.04      198.02      5.52 o 
   2  14   0       68.79       74.43      6.52 o 
   3  14   0       43.16       42.47      3.85 o 
   4  14   0        1.99        1.02      1.99 o 
   5  14   0       45.98       46.12      3.63 o 
   6  14   0        0.00        1.81      2.70 o 
   1  15   0       14.79       14.57      2.77 o 
   2  15   0       46.97       40.18      3.54 o 
   3  15   0       12.54       17.49      2.98 o 
   4  15   0      128.09      130.43      6.58 o 
   0  16   0       39.13       53.95      8.06 o 
   1  16   0       46.19       46.64      5.55 o 
   2  16   0       26.80       17.65      3.69 o 
   3  16   0       38.28       31.07      3.74 o 
 -11   1   1        0.44       -1.56      2.70 o 
 -10   1   1        9.56        5.22      1.43 o 
  -9   1   1       10.10        4.82      1.24 o 
  -8   1   1      125.47      126.11      2.97 o 
  -7   1   1      254.77      251.10      3.50 o 
  -6   1   1     1644.46     1711.77     15.73 o 
  -5   1   1     1005.85     1026.24      9.12 o 
  -4   1   1     2183.98     2098.35     16.98 o 
  -3   1   1      490.99      470.99      4.56 o 
  -2   1   1      376.94      384.48      4.23 o 
  -1   1   1     1380.52     1346.83     16.35 o 
   1   1   1      510.33      446.90      3.90 o 
   2   1   1     4738.61     4545.12     36.22 o 
   3   1   1      218.76      241.12      2.76 o 
   4   1   1      689.96      685.44      6.76 o 
   5   1   1      146.44      146.41      2.21 o 
   6   1   1       54.64       56.62      1.48 o 
   7   1   1      132.33      141.63      2.46 o 
   8   1   1       21.64       23.18      1.59 o 
   9   1   1        6.44        9.42      2.62 o 
  10   1   1       46.84       41.15      4.20 o 
  11   1   1        1.11       -2.97      3.14 o 
 -11   2   1        8.44        4.03      2.95 o 
 -10   2   1       15.73        7.29      3.12 o 
  -9   2   1      494.12      490.11      8.24 o 
  -8   2   1      126.67      128.34      3.25 o 
  -7   2   1        2.78        0.24      0.70 o 
  -6   2   1      540.45      540.40      5.34 o 
  -5   2   1      549.39      564.31      5.40 o 
  -4   2   1     1027.95     1051.02     10.36 o 
  -3   2   1      392.59      392.46      4.17 o 
  -2   2   1     8968.53     8295.01     73.49 o 
  -1   2   1      311.60      311.11      2.84 o 
   0   2   1     1138.18     1006.76      7.97 o 
   1   2   1     3274.32     3051.69     23.42 o 
   2   2   1    28787.80    23881.65    215.68 o 
   3   2   1       30.20       31.63      0.94 o 
   4   2   1        8.05        9.17      0.94 o 
   5   2   1     1960.89     2086.56     19.11 o 
   6   2   1      257.54      280.17      3.56 o 
   7   2   1        0.02       -0.23      0.58 o 
   8   2   1       47.30       43.48      2.02 o 
   9   2   1        8.63       10.76      2.81 o 
  10   2   1        7.92        3.90      3.25 o 
  11   2   1       42.51       43.12      4.56 o 
 -10   3   1       64.69       66.09      4.65 o 
  -9   3   1      193.61      197.06      7.34 o 
  -8   3   1       18.14       19.41      1.49 o 
  -7   3   1      880.39      915.74      9.13 o 
  -6   3   1      106.64       93.22      2.68 o 
  -5   3   1      143.17      145.51      2.88 o 
  -4   3   1      739.93      725.71      7.49 o 
  -3   3   1        0.03        5.01      0.77 o 
  -2   3   1      551.72      556.90      4.93 o 
  -1   3   1        0.32       -0.51      0.51 o 
   0   3   1    13726.77    12011.54     91.23 o 
   1   3   1     4993.69     4708.96     35.89 o 
   2   3   1    16050.55    14692.42    116.01 o 
   3   3   1     8035.27     7860.05     62.26 o 
   4   3   1     2822.47     2873.93     24.49 o 
   5   3   1        2.19        4.98      0.66 o 
   6   3   1      502.10      500.78      5.54 o 
   7   3   1       94.14      102.81      2.35 o 
   8   3   1      183.66      185.83      4.12 o 
   9   3   1       69.27       66.26      3.36 o 
  10   3   1      320.62      327.66     10.83 o 
 -10   4   1       21.62       23.41      3.47 o 
  -9   4   1       63.53       64.72      6.94 o 
  -8   4   1        0.62       -1.37      1.49 o 
  -7   4   1        0.20        0.11      0.78 o 
  -6   4   1       26.39       32.44      1.17 o 
  -5   4   1      394.63      413.06      5.29 o 
  -4   4   1     1518.36     1668.40     16.35 o 
  -3   4   1     2050.01     2175.97     20.90 o 
  -2   4   1     1016.49      990.91      8.43 o 
  -1   4   1       88.84       75.71      1.13 o 
   0   4   1     1903.61     1687.69     13.32 o 
   1   4   1      853.67      854.38      7.41 o 
   2   4   1     3128.43     2940.82     22.81 o 
   3   4   1     1447.49     1496.04     13.91 o 
   4   4   1     2783.12     2802.84     24.01 o 
   5   4   1       22.71       25.41      1.00 o 
   6   4   1       21.69       23.18      1.00 o 
   7   4   1       52.47       49.45      1.80 o 
   8   4   1       99.31      101.34      3.50 o 
   9   4   1      124.18      120.18      7.35 o 
  10   4   1        5.95       10.35      3.23 o 
 -10   5   1      135.84      153.85      7.06 o 
  -9   5   1        2.10        5.16      3.50 o 
  -8   5   1        1.97        4.76      2.33 o 
  -7   5   1      503.57      503.33      8.57 o 
  -6   5   1        7.91        5.20      0.80 o 
  -5   5   1       57.03       64.24      1.60 o 
  -4   5   1       97.34       78.69      2.59 o 
  -3   5   1        7.94        7.23      0.60 o 
  -2   5   1       94.01      100.39      1.61 o 
  -1   5   1      190.96      187.33      2.14 o 
   0   5   1       86.38       93.12      1.33 o 
   1   5   1       14.41       17.95      1.48 o 
   2   5   1        1.32        5.90      0.65 o 
   3   5   1     1453.30     1379.26     18.61 o 
   4   5   1      887.64      858.60      8.19 o 
   5   5   1     1619.65     1614.55     15.22 o 
   6   5   1       10.86       14.31      1.24 o 
   7   5   1      226.54      230.15      3.70 o 
   8   5   1       11.41       10.09      1.86 o 
   9   5   1        6.74        7.25      1.80 o 
  10   5   1        2.13        1.99      4.62 o 
 -10   6   1        0.05        3.19      2.75 o 
  -9   6   1       43.44       37.18      3.77 o 
  -8   6   1        0.74        3.72      2.36 o 
  -7   6   1      296.80      297.03      5.65 o 
  -6   6   1      151.21      156.34      3.13 o 
  -5   6   1       69.27       70.75      1.87 o 
  -4   6   1       75.83       79.78      1.90 o 
  -3   6   1        4.94        4.64      0.66 o 
  -2   6   1     5596.05     5829.29     53.11 o 
  -1   6   1      504.39      591.61      5.85 o 
   0   6   1     3280.31     3169.49     25.76 o 
   1   6   1     2299.39     2254.95     20.62 o 
   2   6   1        0.01       -0.57      0.69 o 
   3   6   1       35.60       27.64      1.17 o 
   4   6   1     2618.74     2549.80     24.77 o 
   5   6   1      997.11      974.58      9.81 o 
   6   6   1      741.48      713.42      7.61 o 
   7   6   1      253.92      254.12      5.13 o 
   8   6   1      104.77      102.79      4.08 o 
   9   6   1       23.58       24.20      3.51 o 
  10   6   1       34.14       45.11      4.56 o 
 -10   7   1        5.32       11.24      3.12 o 
  -9   7   1        0.12        1.81      2.88 o 
  -8   7   1       92.53       80.79      4.97 o 
  -7   7   1      141.04      150.20      3.99 o 
  -6   7   1      459.53      481.53      6.12 o 
  -5   7   1       88.59       86.93      2.20 o 
  -4   7   1       11.94       15.92      1.16 o 
  -3   7   1      784.05      788.39      8.12 o 
  -2   7   1      287.94      313.52      3.72 o 
  -1   7   1       75.20       75.07      1.94 o 
   0   7   1       45.85       42.43      1.29 o 
   1   7   1     1849.27     1835.52     18.19 o 
   2   7   1     1231.63     1261.33     12.99 o 
   3   7   1        9.59       14.88      1.05 o 
   4   7   1      732.54      721.24     11.13 o 
   5   7   1      909.39      920.99     11.40 o 
   6   7   1      866.93      863.69      9.66 o 
   7   7   1       17.82       22.02      2.38 o 
   8   7   1       25.13       24.74      3.52 o 
   9   7   1        1.36        2.81      2.89 o 
  10   7   1        1.95        3.64      3.04 o 
  -9   8   1        6.96        4.60      3.86 o 
  -8   8   1       52.96       65.35      5.84 o 
  -7   8   1      252.89      253.58      5.51 o 
  -6   8   1      381.47      360.46      6.08 o 
  -5   8   1      654.97      637.24      7.64 o 
  -4   8   1       16.09       13.88      1.14 o 
  -3   8   1       67.75       66.26      1.98 o 
  -2   8   1       59.57       52.41      1.48 o 
  -1   8   1       61.02       69.89      2.03 o 
   0   8   1       39.75       31.20      1.65 o 
   1   8   1      120.50      120.75      2.64 o 
   2   8   1       57.86       60.84      1.83 o 
   3   8   1       18.11       14.56      1.11 o 
   4   8   1      908.58      884.35     16.48 o 
   5   8   1        8.66        7.09      1.15 o 
   6   8   1      313.43      300.35      8.07 o 
   7   8   1      181.44      181.80      5.34 o 
   8   8   1        3.82        1.11      2.78 o 
   9   8   1      101.91      110.88      9.93 o 
  -9   9   1       71.60       84.16     12.73 o 
  -8   9   1       28.61       26.69      3.75 o 
  -7   9   1        0.74        2.43      2.02 o 
  -6   9   1      243.29      244.28      5.50 o 
  -5   9   1      414.16      408.37      5.69 o 
  -4   9   1       26.59       24.11      1.60 o 
  -3   9   1        6.30        4.94      1.33 o 
  -2   9   1        0.02       -0.73      0.73 o 
  -1   9   1       24.51       28.32      1.66 o 
   0   9   1      208.23      214.44      4.54 o 
   1   9   1       12.39       13.91      1.32 o 
   2   9   1       79.58       89.18      2.65 o 
   3   9   1      192.49      177.70      3.50 o 
   4   9   1       45.95       58.55      2.18 o 
   5   9   1        3.39       -1.10      1.29 o 
   6   9   1      131.08      127.24      5.64 o 
   7   9   1      297.46      283.70      7.09 o 
   8   9   1       28.39       27.61      6.47 o 
   9   9   1       78.61       74.47      5.60 o 
  -8  10   1       25.24       25.32      3.79 o 
  -7  10   1        2.09        3.90      2.65 o 
  -6  10   1      169.65      183.61      4.89 o 
  -5  10   1      565.28      549.47      9.32 o 
  -4  10   1        0.34       -0.93      0.93 o 
  -3  10   1        4.90        2.11      0.90 o 
  -2  10   1       35.82       40.37      1.68 o 
  -1  10   1       67.04       76.03      2.60 o 
   0  10   1      455.41      491.29      8.13 o 
   1  10   1       53.08       49.95      2.33 o 
   2  10   1       71.25       66.95      2.87 o 
   3  10   1      342.44      338.80      5.80 o 
   4  10   1      176.99      170.14      4.07 o 
   5  10   1      130.18      132.80      4.75 o 
   6  10   1       40.61       38.84      2.94 o 
   7  10   1       63.44       50.40      3.56 o 
   8  10   1        0.03       -2.74      2.96 o 
  -8  11   1        0.62        1.45      4.44 o 
  -7  11   1       15.76       11.86      3.34 o 
  -6  11   1       23.48       22.52      2.59 o 
  -5  11   1       56.34       46.98      4.08 o 
  -4  11   1       20.55       24.46      2.18 o 
  -3  11   1       17.35       12.32      1.64 o 
  -2  11   1       46.73       39.60      2.11 o 
  -1  11   1        0.13       -0.33      1.04 o 
   0  11   1       66.85       67.02      3.77 o 
   1  11   1       34.01       36.19      2.99 o 
   2  11   1       64.91       57.04      3.49 o 
   3  11   1       74.33       74.96      5.19 o 
   4  11   1       24.66       18.36      2.15 o 
   5  11   1      311.46      312.53      7.58 o 
   6  11   1        1.87        1.36      2.10 o 
   7  11   1       52.25       41.57      4.44 o 
   8  11   1       16.71       16.98      3.76 o 
  -7  12   1       16.05       12.90      3.80 o 
  -6  12   1        7.39        4.72      2.17 o 
  -5  12   1        0.78        2.30      1.94 o 
  -4  12   1        3.17        2.81      3.03 o 
  -3  12   1       74.88       72.21      4.21 o 
  -2  12   1       61.78       55.90      2.50 o 
  -1  12   1       89.21       74.95      2.66 o 
   0  12   1      285.29      271.98      5.44 o 
   1  12   1       15.42       13.69      1.79 o 
   2  12   1       82.56       89.70      4.37 o 
   3  12   1      121.26      121.66      4.06 o 
   4  12   1      208.62      209.42      6.19 o 
   5  12   1       47.73       51.10      3.08 o 
   6  12   1       11.44        9.77      2.26 o 
   7  12   1       14.23        9.56      6.29 o 
  -6  13   1       14.43       18.38      3.61 o 
  -5  13   1       22.11       22.34      3.22 o 
  -4  13   1       39.54       46.04      3.40 o 
  -3  13   1       12.03       14.91      3.13 o 
  -2  13   1      122.53      132.26      5.26 o 
  -1  13   1        0.34       -0.13      1.44 o 
   0  13   1      112.25      112.40      3.45 o 
   1  13   1       84.63       80.55      3.25 o 
   2  13   1        4.49        6.39      1.89 o 
   3  13   1       30.85       34.13      2.72 o 
   4  13   1       76.43       73.78      3.88 o 
   5  13   1       24.01       23.05      2.57 o 
   6  13   1        1.56        0.35      1.92 o 
  -6  14   1        9.11       13.16      5.93 o 
  -5  14   1        8.42        8.72      2.56 o 
  -4  14   1       22.27       34.39      3.32 o 
  -3  14   1       68.33       63.95      3.90 o 
  -2  14   1      284.62      288.84      7.74 o 
  -1  14   1      245.65      244.58      6.97 o 
   0  14   1      336.66      327.55      6.04 o 
   1  14   1        7.37        3.88      2.07 o 
   2  14   1        8.25        6.26      2.41 o 
   3  14   1       42.69       41.48      3.36 o 
   4  14   1       36.85       33.83      2.88 o 
   5  14   1       15.11       13.10      2.45 o 
   6  14   1       53.07       62.50      4.80 o 
  -4  15   1       11.91        7.54      2.74 o 
  -3  15   1       52.66       50.90      5.19 o 
  -2  15   1       15.86       17.94      2.94 o 
  -1  15   1       22.74       27.29      3.20 o 
   0  15   1       53.32       55.91      4.38 o 
   1  15   1        3.71        1.18      2.80 o 
   2  15   1       70.23       65.72      4.11 o 
   3  15   1       23.21       28.75      3.68 o 
   4  15   1        6.22        7.13      2.70 o 
  -3  16   1        0.00        2.22      2.55 o 
  -2  16   1       17.70       17.26      3.12 o 
  -1  16   1        3.60        1.91      3.54 o 
   0  16   1        6.75        6.25      4.40 o 
   1  16   1       23.63       12.87      4.34 o 
   2  16   1       38.43       36.94      5.30 o 
   3  16   1       28.66       26.03      4.88 o 
 -11   0   2       16.12       19.08      4.73 o 
 -10   0   2        2.46       -2.67      3.04 o 
  -9   0   2        5.23        3.20      1.69 o 
  -8   0   2       34.38       33.87      2.30 o 
  -7   0   2     1784.83     1844.27     25.43 o 
  -6   0   2       56.60       50.31      1.87 o 
  -5   0   2     1386.30     1459.42     19.91 o 
  -4   0   2     2429.40     2355.87     31.39 o 
  -3   0   2       15.54       23.51      1.03 o 
  -2   0   2     6452.51     5907.31    159.15 o 
  -1   0   2        4.82        3.99      0.46 o 
   0   0   2      113.06       78.81      1.46 o 
   1   0   2    12015.41     9821.51    105.76 o 
   2   0   2     1739.55     1681.20     18.60 o 
   3   0   2     1219.36     1134.62     13.00 o 
   4   0   2     2263.37     2200.83     31.30 o 
   5   0   2      212.72      218.58      4.99 o 
   6   0   2       90.86       85.07      3.67 o 
   7   0   2        0.05        0.12      0.98 o 
   8   0   2       24.12       30.28      2.37 o 
   9   0   2        7.60        3.51      3.75 o 
  10   0   2      389.21      385.15     17.09 o 
  11   0   2       44.87       68.48      7.53 o 
 -11   1   2       25.41       25.63      3.55 o 
 -10   1   2        9.06       10.22      1.64 o 
  -9   1   2        1.81       -0.52      1.28 o 
  -8   1   2        5.03        3.96      1.35 o 
  -7   1   2      196.15      210.70      2.96 o 
  -6   1   2      528.63      526.99      5.72 o 
  -5   1   2       72.32       95.84      1.53 o 
  -4   1   2       69.04       82.17      1.37 o 
  -3   1   2     1618.56     1544.19     15.77 o 
  -2   1   2     2358.26     2241.01     22.68 o 
  -1   1   2       36.95       31.41      0.65 o 
   0   1   2     6740.42     6083.88     48.58 o 
   1   1   2    15142.58    12633.81     96.28 o 
   2   1   2    10602.55     9724.94     73.55 o 
   3   1   2      621.15      650.64      5.83 o 
   4   1   2      579.63      591.53      6.11 o 
   5   1   2      142.61      165.41      4.03 o 
   6   1   2        0.03        0.30      0.48 o 
   7   1   2        5.69        5.91      0.84 o 
   8   1   2      142.83      154.37      3.44 o 
   9   1   2      333.69      339.81     10.61 o 
  10   1   2      213.15      210.75      8.57 o 
  11   1   2        3.47        1.56      3.05 o 
 -11   2   2        0.01       -1.60      1.60 o 
 -10   2   2        4.37        4.61      2.45 o 
  -9   2   2       10.35        9.40      1.69 o 
  -8   2   2       86.29       82.58      3.21 o 
  -7   2   2        0.97       -0.79      0.79 o 
  -6   2   2      258.42      295.77      3.65 o 
  -5   2   2      133.64      138.37      2.02 o 
  -4   2   2      629.60      610.82      5.88 o 
  -3   2   2      628.20      605.83      7.10 o 
  -2   2   2      410.07      350.18      4.80 o 
  -1   2   2       38.95       46.71      0.69 o 
   0   2   2     8297.15     7488.55     56.86 o 
   1   2   2     3463.09     3276.23     25.11 o 
   2   2   2     3386.82     3373.49     25.94 o 
   3   2   2      634.87      578.17      5.31 o 
   4   2   2      194.73      192.16      2.66 o 
   5   2   2       69.04       84.74      1.78 o 
   6   2   2        0.93        2.93      0.70 o 
   7   2   2       21.37       21.80      1.16 o 
   8   2   2       92.94       89.14      2.95 o 
   9   2   2        6.69        1.14      2.61 o 
  10   2   2       25.30       33.46      4.14 o 
 -10   3   2        3.50        4.95      3.26 o 
  -9   3   2       63.89       61.45      4.15 o 
  -8   3   2      143.73      140.05      4.35 o 
  -7   3   2      427.09      431.00      5.20 o 
  -6   3   2       27.56       33.37      1.16 o 
  -5   3   2      135.22      155.91      2.71 o 
  -4   3   2      687.56      726.21      7.95 o 
  -3   3   2      333.67      367.75      4.04 o 
  -2   3   2      100.69      111.19      1.62 o 
  -1   3   2     6269.11     5736.25     43.75 o 
   0   3   2     2008.26     1905.34     14.83 o 
   1   3   2      912.91      900.91      7.36 o 
   2   3   2     1104.12     1043.95      8.54 o 
   3   3   2      880.21      937.15      8.61 o 
   4   3   2      894.26      904.14      8.96 o 
   5   3   2      704.81      743.41      7.70 o 
   6   3   2        4.50        4.28      0.78 o 
   7   3   2       18.94       16.00      1.05 o 
   8   3   2        0.24        1.12      1.33 o 
   9   3   2      145.68      143.44      6.63 o 
  10   3   2      118.54      110.32     10.52 o 
 -10   4   2       52.05       53.60      5.03 o 
  -9   4   2       11.29        8.46      2.57 o 
  -8   4   2      221.83      222.84      5.82 o 
  -7   4   2      388.59      374.81      4.82 o 
  -6   4   2       30.35       37.72      1.39 o 
  -5   4   2     1018.30     1008.48     11.82 o 
  -4   4   2      205.65      243.27      3.33 o 
  -3   4   2       30.63       45.50      1.15 o 
  -2   4   2     2383.87     2375.59     22.70 o 
  -1   4   2     1142.16     1005.46      8.55 o 
   0   4   2     2724.97     2560.67     19.89 o 
   1   4   2      476.61      507.56      4.52 o 
   2   4   2     5447.79     5269.28     40.29 o 
   3   4   2       17.22       17.59      1.02 o 
   4   4   2     3208.06     3187.29     30.47 o 
   5   4   2      262.29      279.29      3.91 o 
   6   4   2       29.05       34.39      1.47 o 
   7   4   2        0.96        1.90      0.85 o 
   8   4   2       29.53       29.16      2.14 o 
   9   4   2        1.82       -0.27      2.64 o 
  10   4   2        3.79        4.24      4.77 o 
 -10   5   2       19.59       17.63      3.23 o 
  -9   5   2        2.88        2.01      2.35 o 
  -8   5   2      486.62      488.01     18.60 o 
  -7   5   2        8.36        7.46      1.36 o 
  -6   5   2      272.09      289.07      4.24 o 
  -5   5   2       30.98       28.93      1.20 o 
  -4   5   2      111.38      136.63      2.25 o 
  -3   5   2       37.92       37.99      1.20 o 
  -2   5   2     1568.10     1565.05     13.66 o 
  -1   5   2      805.19      857.47      7.90 o 
   0   5   2     1072.35     1040.52      8.27 o 
   1   5   2       64.67       72.82      1.22 o 
   2   5   2      113.66      111.97      1.78 o 
   3   5   2     2317.96     2409.88     23.37 o 
   4   5   2       20.12       12.84      0.90 o 
   5   5   2      416.98      473.33      5.83 o 
   6   5   2      184.68      173.21      2.87 o 
   7   5   2       31.85       29.15      1.62 o 
   8   5   2       16.61       21.84      2.06 o 
   9   5   2        0.01       -1.00      4.44 o 
  10   5   2       80.19       86.68      6.01 o 
 -10   6   2       10.40        8.44      2.81 o 
  -9   6   2       29.54       32.27      3.57 o 
  -8   6   2      485.36      468.47     30.03 o 
  -7   6   2      835.50      827.40     11.78 o 
  -6   6   2      122.05      116.85      3.62 o 
  -5   6   2       51.18       48.47      1.55 o 
  -4   6   2      259.75      289.11      3.88 o 
  -3   6   2      111.93      120.96      2.44 o 
  -2   6   2     8446.10     8686.71     80.95 o 
  -1   6   2      965.94      994.90     10.24 o 
   0   6   2       18.97       24.68      0.89 o 
   1   6   2     1002.02      918.04      9.09 o 
   2   6   2       33.93       36.64      1.20 o 
   3   6   2      313.79      300.40      3.85 o 
   4   6   2      270.08      250.88      3.73 o 
   5   6   2      190.73      196.86      3.94 o 
   6   6   2      447.70      462.55      6.24 o 
   7   6   2        0.04        0.14      1.39 o 
   8   6   2        3.39        0.32      2.42 o 
   9   6   2       70.22       60.84      7.28 o 
  10   6   2        0.82        0.37      2.90 o 
 -10   7   2        0.08       -0.15      2.52 o 
  -9   7   2       18.50       18.20      3.05 o 
  -8   7   2       35.67       34.79      6.91 o 
  -7   7   2       92.36       95.25      4.14 o 
  -6   7   2       50.74       50.51      1.87 o 
  -5   7   2      196.48      193.66      3.40 o 
  -4   7   2      720.13      706.24      9.03 o 
  -3   7   2       73.29       71.84      1.74 o 
  -2   7   2      100.14       93.18      2.36 o 
  -1   7   2      161.16      169.86      2.97 o 
   0   7   2      987.22     1046.50     10.94 o 
   1   7   2       44.78       43.78      1.35 o 
   2   7   2        9.81       12.50      0.97 o 
   3   7   2       17.35       28.05      1.32 o 
   4   7   2      301.65      303.59      4.38 o 
   5   7   2      231.83      228.45      3.77 o 
   6   7   2        0.00        1.04      1.02 o 
   7   7   2      190.34      174.99      4.48 o 
   8   7   2        3.45        1.43      2.75 o 
   9   7   2        5.89        5.89      3.88 o 
  10   7   2        6.80        4.65      3.37 o 
  -9   8   2       12.26       15.14      3.18 o 
  -8   8   2       42.39       49.68      6.17 o 
  -7   8   2      168.68      176.78      5.69 o 
  -6   8   2        1.07        2.99      1.57 o 
  -5   8   2        5.07        5.54      1.15 o 
  -4   8   2       11.80        7.90      1.07 o 
  -3   8   2      261.67      249.07      3.43 o 
  -2   8   2      181.23      184.68      3.61 o 
  -1   8   2      100.39      119.63      2.58 o 
   0   8   2     3000.02     2995.35     31.08 o 
   1   8   2     1085.76     1072.48     13.22 o 
   2   8   2      197.41      194.90      3.51 o 
   3   8   2        0.73        0.33      0.84 o 
   4   8   2       20.62       23.78      1.45 o 
   5   8   2      185.46      191.40      3.90 o 
   6   8   2       69.42       60.85      2.85 o 
   7   8   2      292.13      263.82      6.65 o 
   8   8   2       28.02       26.53     10.83 o 
   9   8   2       75.96       78.07      8.39 o 
  -9   9   2      104.70      114.94      6.32 o 
  -8   9   2       53.92       52.20      4.34 o 
  -7   9   2        3.10        0.71      2.35 o 
  -6   9   2       10.35       10.54      1.97 o 
  -5   9   2       20.70       21.26      1.96 o 
  -4   9   2       10.57       12.75      0.98 o 
  -3   9   2       36.33       34.60      1.52 o 
  -2   9   2      543.36      598.47     10.62 o 
  -1   9   2      671.39      665.52      9.06 o 
   0   9   2     1282.60     1255.18     16.89 o 
   1   9   2       91.01       95.45      2.71 o 
   2   9   2      114.18      115.65      3.02 o 
   3   9   2      538.09      545.68      7.95 o 
   4   9   2      351.12      357.46      5.56 o 
   5   9   2     1760.66     1669.30     20.34 o 
   6   9   2      327.14      305.79      7.24 o 
   7   9   2      553.11      531.96     10.59 o 
   8   9   2       72.72       67.97      5.28 o 
   9   9   2       25.09       27.09      5.98 o 
  -8  10   2        3.55        3.40      2.76 o 
  -7  10   2       53.67       50.24      4.34 o 
  -6  10   2       13.35       13.22      2.14 o 
  -5  10   2       36.71       38.35      2.73 o 
  -4  10   2       14.49       14.31      1.56 o 
  -3  10   2       26.75       24.21      1.33 o 
  -2  10   2       62.82       59.16      1.95 o 
  -1  10   2        3.44        4.66      1.34 o 
   0  10   2        6.94        5.28      1.40 o 
   1  10   2       54.45       57.80      2.25 o 
   2  10   2        7.42        7.08      1.38 o 
   3  10   2      245.11      241.36      5.19 o 
   4  10   2        0.00        3.73      1.65 o 
   5  10   2        1.40        0.25      1.98 o 
   6  10   2       18.76       21.72      2.62 o 
   7  10   2      114.71      100.83      4.52 o 
   8  10   2        0.47        0.29      5.15 o 
  -8  11   2        5.55       10.00      3.20 o 
  -7  11   2        0.67        2.32      2.75 o 
  -6  11   2        6.84        7.18      2.05 o 
  -5  11   2        7.40        3.23      1.92 o 
  -4  11   2        2.08       -0.68      1.64 o 
  -3  11   2       35.95       38.26      2.13 o 
  -2  11   2        9.83       11.16      1.37 o 
  -1  11   2      174.94      158.58      4.18 o 
   0  11   2      103.04       88.59      3.28 o 
   1  11   2        7.07        5.47      1.63 o 
   2  11   2      851.50      803.86     11.10 o 
   3  11   2      840.98      840.76     11.64 o 
   4  11   2      411.56      444.15      8.22 o 
   5  11   2      436.20      412.09      9.00 o 
   6  11   2       11.80       10.01      2.28 o 
   7  11   2       21.71       19.76      3.18 o 
   8  11   2      173.62      196.42     10.26 o 
  -7  12   2       33.35       39.12      9.21 o 
  -6  12   2      182.97      183.34      6.67 o 
  -5  12   2       45.46       39.64      3.01 o 
  -4  12   2       16.17       14.00      2.08 o 
  -3  12   2        0.15       -2.18      2.18 o 
  -2  12   2       37.45       38.99      2.27 o 
  -1  12   2        9.67       10.72      1.68 o 
   0  12   2        0.01       -0.46      2.00 o 
   1  12   2      374.86      373.02      7.25 o 
   2  12   2      352.75      352.72      6.40 o 
   3  12   2      307.48      287.03      5.73 o 
   4  12   2       13.14       18.09      2.56 o 
   5  12   2      128.13      127.43      5.08 o 
   6  12   2       13.40        5.72      2.42 o 
   7  12   2      158.13      171.71      8.36 o 
  -6  13   2        0.16       -2.17      2.17 o 
  -5  13   2       15.76       17.06      2.36 o 
  -4  13   2       28.46       31.31      2.96 o 
  -3  13   2       76.16       76.25      3.93 o 
  -2  13   2       22.89       24.57      2.41 o 
  -1  13   2        2.01        2.06      1.93 o 
   0  13   2       10.77       10.11      1.86 o 
   1  13   2      550.58      547.02      9.63 o 
   2  13   2      139.04      141.49      4.50 o 
   3  13   2       37.44       40.62      3.19 o 
   4  13   2       93.60      105.06      5.07 o 
   5  13   2        8.44        7.58      2.50 o 
   6  13   2       57.28       67.49      3.62 o 
  -5  14   2       57.51       56.81      4.98 o 
  -4  14   2       94.70       95.75      4.60 o 
  -3  14   2      169.01      171.70      6.05 o 
  -2  14   2       26.40       28.15      3.10 o 
  -1  14   2       62.41       60.09      3.34 o 
   0  14   2       50.11       49.06      3.08 o 
   1  14   2      425.90      425.08      9.17 o 
   2  14   2      134.06      159.91      5.78 o 
   3  14   2        9.52        8.56      2.30 o 
   4  14   2      123.36      124.13      4.71 o 
   5  14   2       16.45       20.90      2.78 o 
  -4  15   2        8.42       11.15      2.69 o 
  -3  15   2      264.15      282.28      7.97 o 
  -2  15   2       59.23       69.68      4.16 o 
  -1  15   2      399.16      422.51     16.43 o 
   0  15   2        9.94        9.33      2.35 o 
   1  15   2      277.88      293.98      9.39 o 
   2  15   2        3.26        8.37      3.11 o 
   3  15   2        4.65        4.31      2.54 o 
   4  15   2        0.01       -2.12      2.12 o 
  -2  16   2        0.62        0.57      3.36 o 
  -1  16   2      272.22      292.82      9.66 o 
   0  16   2       78.43       83.36      6.71 o 
   1  16   2        6.99        6.79      3.10 o 
   2  16   2      127.83      137.88      6.80 o 
 -11   1   3        2.11       -0.47      2.40 o 
 -10   1   3        0.40       -2.47      2.69 o 
  -9   1   3        2.36        1.01      1.07 o 
  -8   1   3        0.93        1.10      0.81 o 
  -7   1   3       31.10       30.66      1.35 o 
  -6   1   3        0.10        0.73      0.61 o 
  -5   1   3      113.02      117.06      1.69 o 
  -4   1   3        0.42        3.43      0.95 o 
  -3   1   3      236.54      216.44      3.07 o 
  -2   1   3     6342.47     5943.17     55.82 o 
  -1   1   3     1372.74     1364.22     12.51 o 
   0   1   3     1160.87     1067.79      8.42 o 
   1   1   3        1.66        1.45      0.33 o 
   2   1   3      593.73      608.27      5.23 o 
   3   1   3      668.54      666.96      5.81 o 
   4   1   3        9.15        6.80      0.67 o 
   5   1   3        5.72        4.38      0.69 o 
   6   1   3       13.58       14.66      1.13 o 
   7   1   3       14.90       17.04      1.26 o 
   8   1   3        3.65        1.38      1.41 o 
   9   1   3        0.38        2.45      2.72 o 
  10   1   3        1.34        1.32      2.89 o 
 -11   2   3        4.84        2.08      2.62 o 
 -10   2   3       12.43       10.09      1.26 o 
  -9   2   3        6.97        6.02      1.35 o 
  -8   2   3       21.85       25.38      1.64 o 
  -7   2   3      195.09      199.40      3.13 o 
  -6   2   3      492.29      512.08      6.00 o 
  -5   2   3     1896.28     1889.26     19.35 o 
  -4   2   3     1991.76     1951.24     18.55 o 
  -3   2   3      427.33      431.25      4.56 o 
  -2   2   3     3346.37     3194.21     40.16 o 
  -1   2   3    15729.61    13752.31    206.67 o 
   0   2   3     2352.82     2252.88     17.41 o 
   1   2   3     3037.08     2907.65     22.41 o 
   2   2   3     8070.21     7525.65     57.12 o 
   3   2   3       42.78       51.13      1.21 o 
   4   2   3     2594.91     2675.18     24.90 o 
   5   2   3      161.66      150.01      2.85 o 
   6   2   3       24.10       23.31      1.38 o 
   7   2   3        1.54        0.90      0.81 o 
   8   2   3        4.60        0.25      1.53 o 
   9   2   3        8.29        3.32      3.80 o 
  10   2   3       28.47       24.03      4.11 o 
 -10   3   3       11.69       11.75      1.92 o 
  -9   3   3       64.39       61.15      2.68 o 
  -8   3   3       63.31       70.11      3.06 o 
  -7   3   3       33.33       29.06      1.94 o 
  -6   3   3        1.20        1.04      0.61 o 
  -5   3   3       28.07       29.40      0.92 o 
  -4   3   3      621.59      686.44      9.01 o 
  -3   3   3     1233.17     1240.35     15.92 o 
  -2   3   3       14.07       13.78      0.84 o 
  -1   3   3       50.96       37.62      0.68 o 
   0   3   3     2673.49     2573.23     19.88 o 
   1   3   3      371.59      378.57      3.51 o 
   2   3   3      157.14      148.80      2.24 o 
   3   3   3     7907.36     7811.40     65.05 o 
   4   3   3       43.92       39.28      1.58 o 
   5   3   3       15.12       16.43      1.09 o 
   6   3   3      276.73      282.06      4.13 o 
   7   3   3       13.30       13.04      1.10 o 
   8   3   3      123.49      114.26      3.91 o 
   9   3   3        2.33        0.10      2.60 o 
  10   3   3       38.31       35.54      4.40 o 
 -10   4   3        1.16        2.36      1.76 o 
  -9   4   3       30.50       30.71      3.19 o 
  -8   4   3       11.43       11.19      1.77 o 
  -7   4   3      761.53      802.36      8.63 o 
  -6   4   3     1172.07     1160.56     11.78 o 
  -5   4   3      192.17      188.85      3.00 o 
  -4   4   3      309.66      351.63      4.31 o 
  -3   4   3     2881.87     2930.51     29.82 o 
  -2   4   3     4438.23     4384.85     36.77 o 
  -1   4   3       71.45       59.33      0.98 o 
   0   4   3      190.90      215.38      2.28 o 
   1   4   3      455.94      430.04      3.99 o 
   2   4   3     2455.37     2497.78     20.48 o 
   3   4   3       31.12       36.06      2.13 o 
   4   4   3      878.55      977.11     10.35 o 
   5   4   3      279.39      263.81      3.90 o 
   6   4   3       45.68       46.97      1.91 o 
   7   4   3       20.71       15.53      1.20 o 
   8   4   3      134.56      124.17      4.40 o 
   9   4   3       62.28       51.78      4.47 o 
  10   4   3       24.80       18.71      3.85 o 
 -10   5   3       20.31       22.80      2.45 o 
  -9   5   3      187.00      195.35      7.16 o 
  -8   5   3       37.80       40.64      2.57 o 
  -7   5   3      184.25      183.59      3.20 o 
  -6   5   3      524.59      522.11      6.48 o 
  -5   5   3       31.90       24.02      1.06 o 
  -4   5   3      111.64      123.44      2.26 o 
  -3   5   3      102.17      134.99      2.21 o 
  -2   5   3      130.56      111.73      1.64 o 
  -1   5   3      415.21      381.52      3.78 o 
   0   5   3      550.81      578.87      5.39 o 
   1   5   3      773.53      850.66      7.97 o 
   2   5   3       15.79       19.69      1.12 o 
   3   5   3     3482.81     3679.07     33.04 o 
   4   5   3       93.83      115.96      2.38 o 
   5   5   3      262.74      259.18      3.95 o 
   6   5   3       17.30       13.43      1.10 o 
   7   5   3      219.90      213.96      4.07 o 
   8   5   3       37.39       35.79      3.16 o 
   9   5   3        1.84       -0.35      2.62 o 
  10   5   3        2.35       -2.71      6.88 o 
 -10   6   3       39.90       42.81      3.08 o 
  -9   6   3       35.99       36.59      3.47 o 
  -8   6   3      227.88      211.93      7.31 o 
  -7   6   3      507.44      530.92      8.42 o 
  -6   6   3      162.07      162.32      3.04 o 
  -5   6   3      309.02      313.33      4.15 o 
  -4   6   3      115.73      140.85      2.41 o 
  -3   6   3        5.65        0.94      0.77 o 
  -2   6   3      887.20      995.76     11.46 o 
  -1   6   3       34.02       34.22      1.40 o 
   0   6   3      321.49      302.42      3.89 o 
   1   6   3      156.97      157.91      2.33 o 
   2   6   3        1.13        0.18      0.65 o 
   3   6   3      179.61      197.30      2.98 o 
   4   6   3      284.11      276.06      4.52 o 
   5   6   3        0.41        0.73      0.85 o 
   6   6   3       20.01       19.50      1.29 o 
   7   6   3      443.98      448.75      7.84 o 
   8   6   3       19.75       10.83      2.65 o 
   9   6   3        0.23       -0.04      4.33 o 
  10   6   3        1.27        0.62      3.15 o 
 -10   7   3       21.83       17.18      3.02 o 
  -9   7   3       14.27       22.09      3.21 o 
  -8   7   3      146.74      152.86      7.73 o 
  -7   7   3      237.30      220.16      6.14 o 
  -6   7   3      812.33      795.84      9.46 o 
  -5   7   3       41.07       41.80      1.56 o 
  -4   7   3       16.74       19.25      1.18 o 
  -3   7   3       65.52       73.21      2.01 o 
  -2   7   3      189.00      208.93      3.35 o 
  -1   7   3      359.49      385.06      5.16 o 
   0   7   3       45.38       47.91      1.52 o 
   1   7   3      136.67      104.97      2.35 o 
   2   7   3      190.21      190.37      2.94 o 
   3   7   3      654.66      655.72      8.38 o 
   4   7   3       80.90       90.00      2.17 o 
   5   7   3      148.08      151.36      3.09 o 
   6   7   3      725.42      745.40      8.82 o 
   7   7   3      265.61      270.05      5.80 o 
   8   7   3        3.49        6.70      3.10 o 
   9   7   3        0.09       -1.96      2.79 o 
  -9   8   3       11.64       11.70      3.07 o 
  -8   8   3      141.57      123.95      7.15 o 
  -7   8   3      181.72      183.47      6.92 o 
  -6   8   3       20.27       12.90      1.86 o 
  -5   8   3        0.12       -0.93      0.93 o 
  -4   8   3      192.20      197.76      3.25 o 
  -3   8   3      270.06      269.42      4.66 o 
  -2   8   3        7.04        5.27      0.93 o 
  -1   8   3      182.32      197.16      3.43 o 
   0   8   3      711.63      768.65      8.60 o 
   1   8   3       62.61       63.74      2.21 o 
   2   8   3      208.24      205.17      3.95 o 
   3   8   3       51.19       53.15      2.09 o 
   4   8   3      174.75      178.40      3.59 o 
   5   8   3      943.13      954.86     10.86 o 
   6   8   3       15.59       13.97      2.62 o 
   7   8   3       14.38       14.42      2.50 o 
   8   8   3       28.54       32.60      5.36 o 
   9   8   3        2.15        1.39      2.99 o 
  -9   9   3       48.79       50.21      3.61 o 
  -8   9   3       18.91       35.51      5.42 o 
  -7   9   3       30.51       33.86      5.53 o 
  -6   9   3      482.13      424.16      8.40 o 
  -5   9   3       43.77       39.67      2.29 o 
  -4   9   3       52.39       59.09      2.08 o 
  -3   9   3      123.97      122.43      2.52 o 
  -2   9   3       19.33       16.13      1.44 o 
  -1   9   3        1.82        1.25      1.03 o 
   0   9   3      342.45      334.84      5.48 o 
   1   9   3      647.45      650.71      8.98 o 
   2   9   3      467.47      429.59      6.67 o 
   3   9   3        8.14        6.15      1.39 o 
   4   9   3     1587.87     1551.53     18.96 o 
   5   9   3     1305.86     1337.78     16.85 o 
   6   9   3       10.60        8.68      2.30 o 
   7   9   3      170.92      174.08      5.65 o 
   8   9   3       99.31       94.72      6.26 o 
   9   9   3       11.00        9.30      3.52 o 
  -8  10   3        1.27       -0.82      2.03 o 
  -7  10   3       70.09       71.34      4.69 o 
  -6  10   3      175.27      173.65      5.45 o 
  -5  10   3       57.37       47.36      2.55 o 
  -4  10   3       39.79       43.14      2.16 o 
  -3  10   3      130.63      143.14      3.84 o 
  -2  10   3        3.68        5.31      1.68 o 
  -1  10   3       45.04       48.92      2.38 o 
   0  10   3       38.42       35.61      2.15 o 
   1  10   3      228.51      215.96      4.36 o 
   2  10   3      317.26      315.21      5.63 o 
   3  10   3      503.67      486.33      7.64 o 
   4  10   3      221.43      223.22      4.92 o 
   5  10   3      212.19      196.19      5.10 o 
   6  10   3       67.71       71.65      3.73 o 
   7  10   3       83.70       65.28      4.43 o 
   8  10   3        7.75        8.09      3.48 o 
  -8  11   3       22.40       25.43      3.18 o 
  -7  11   3       37.60       28.75      3.18 o 
  -6  11   3        8.61        4.63      1.93 o 
  -5  11   3        1.12       -1.50      1.55 o 
  -4  11   3        9.42       16.27      2.23 o 
  -3  11   3       15.84        9.71      1.57 o 
  -2  11   3       17.02       25.36      2.09 o 
  -1  11   3       37.12       31.45      2.16 o 
   0  11   3        9.97       12.67      1.78 o 
   1  11   3      202.61      214.87      4.54 o 
   2  11   3        2.68        5.19      1.60 o 
   3  11   3     2383.98     2369.05     27.97 o 
   4  11   3      656.01      641.50     10.68 o 
   5  11   3        2.10        3.65      2.08 o 
   6  11   3       16.91       12.12      3.90 o 
   7  11   3      144.32      147.42      5.54 o 
   8  11   3       10.90       14.01      4.49 o 
  -7  12   3        9.23       10.61      2.71 o 
  -6  12   3        0.48       -1.94      1.94 o 
  -5  12   3      206.76      182.22      5.09 o 
  -4  12   3      180.09      153.02      5.29 o 
  -3  12   3        3.41        0.72      1.67 o 
  -2  12   3       60.87       53.42      3.02 o 
  -1  12   3      227.61      231.75      5.40 o 
   0  12   3       55.91       52.38      2.77 o 
   1  12   3      347.36      357.50      7.14 o 
   2  12   3      496.51      477.77      7.88 o 
   3  12   3      262.94      282.55      5.76 o 
   4  12   3      135.13      140.75      5.16 o 
   5  12   3       53.49       49.05      3.41 o 
   6  12   3       17.87       17.63      2.78 o 
   7  12   3        0.00        2.70      2.70 o 
  -6  13   3        8.10       10.35      2.89 o 
  -5  13   3       43.87       45.56      3.40 o 
  -4  13   3       43.74       46.78      4.09 o 
  -3  13   3       43.31       48.03      2.99 o 
  -2  13   3        0.61       -0.01      1.73 o 
  -1  13   3      403.67      405.89      9.07 o 
   0  13   3       85.78       92.67      3.67 o 
   1  13   3      135.34      133.61      4.52 o 
   2  13   3        3.78        3.50      1.74 o 
   3  13   3      149.06      152.70      5.40 o 
   4  13   3        0.34        3.78      2.19 o 
   5  13   3        4.19        9.81      2.57 o 
   6  13   3        6.73        7.34      2.47 o 
  -5  14   3       48.13       50.63      4.19 o 
  -4  14   3      153.37      146.18      5.60 o 
  -3  14   3       12.33        7.47      2.66 o 
  -2  14   3       97.23       91.96      4.08 o 
  -1  14   3        5.14        8.99      2.32 o 
   0  14   3       23.44       22.54      2.57 o 
   1  14   3      221.34      231.12      7.16 o 
   2  14   3        0.04       -0.82      2.53 o 
   3  14   3       38.00       43.34      5.32 o 
   4  14   3      104.22      109.74      4.98 o 
   5  14   3       57.18       61.63      4.13 o 
  -4  15   3        4.01        6.57      2.66 o 
  -3  15   3      169.83      187.82      6.52 o 
  -2  15   3      224.57      238.49      6.40 o 
  -1  15   3       13.63       19.06      2.65 o 
   0  15   3        4.67        5.55      2.25 o 
   1  15   3      142.96      146.87      6.72 o 
   2  15   3        0.04        0.21      2.75 o 
   3  15   3       16.26       15.81      2.86 o 
   4  15   3        1.00        2.73      2.47 o 
  -2  16   3        9.92       12.65      3.06 o 
  -1  16   3      111.01      106.10      5.06 o 
   0  16   3       32.62       28.94      3.98 o 
   1  16   3        3.32        2.17      2.82 o 
   2  16   3        4.33        2.62      4.43 o 
 -11   0   4        7.15        3.80      3.59 o 
 -10   0   4        7.84        4.70      3.17 o 
  -9   0   4       72.76       60.85      5.39 o 
  -8   0   4        0.65       -0.55      2.11 o 
  -7   0   4      426.18      445.38      8.39 o 
  -6   0   4      150.05      145.33      3.50 o 
  -5   0   4     1420.52     1479.33     23.17 o 
  -4   0   4     3375.34     3510.07     53.95 o 
  -3   0   4     1131.66     1165.17     18.37 o 
  -2   0   4     1005.62      924.63     11.47 o 
  -1   0   4     5001.58     4839.67     52.43 o 
   0   0   4     1570.20     1582.11     17.48 o 
   1   0   4     3302.62     3071.47     33.43 o 
   2   0   4      126.65      121.21      2.80 o 
   3   0   4      220.65      244.59      4.22 o 
   4   0   4        1.87        5.55      0.98 o 
   5   0   4        3.62        1.59      0.98 o 
   6   0   4      532.45      589.70     12.60 o 
   7   0   4      288.23      274.21      6.08 o 
   8   0   4      169.83      167.89      7.06 o 
   9   0   4       59.88       46.05      6.26 o 
  10   0   4      184.35      196.75     12.34 o 
 -10   1   4       55.05       58.84      3.83 o 
  -9   1   4       77.67       74.63      4.31 o 
  -8   1   4       66.57       65.05      4.60 o 
  -7   1   4       12.88       11.61      0.99 o 
  -6   1   4      405.32      410.81      4.45 o 
  -5   1   4      376.75      420.80      4.39 o 
  -4   1   4       50.42       50.69      1.05 o 
  -3   1   4     5092.32     5104.96     60.10 o 
  -2   1   4     4233.96     4138.95     39.04 o 
  -1   1   4     8793.47     8263.33     72.60 o 
   0   1   4       32.39       25.14      0.77 o 
   1   1   4      105.63      111.06      1.42 o 
   2   1   4      193.19      175.39      2.05 o 
   3   1   4     1758.42     1615.10     15.92 o 
   4   1   4      270.04      329.48      4.14 o 
   5   1   4       97.86      120.66      2.19 o 
   6   1   4      105.89      101.50      2.27 o 
   7   1   4       21.27       23.61      1.51 o 
   8   1   4      401.17      397.23      8.11 o 
   9   1   4       61.35       53.21      4.62 o 
  10   1   4       43.41       35.81      4.46 o 
 -10   2   4        0.58       -1.96      1.96 o 
  -9   2   4        3.06        2.15      1.12 o 
  -8   2   4      102.45       96.99      2.32 o 
  -7   2   4       25.38       22.79      1.09 o 
  -6   2   4        1.39        0.08      0.51 o 
  -5   2   4      200.14      196.18      2.90 o 
  -4   2   4       81.85       99.66      1.88 o 
  -3   2   4       60.35       66.54      1.25 o 
  -2   2   4     1930.19     1913.81     19.42 o 
  -1   2   4     9287.00     8460.99     70.33 o 
   0   2   4     1357.16     1307.82     10.36 o 
   1   2   4      138.62      125.81      1.91 o 
   2   2   4      171.80      188.44      2.21 o 
   3   2   4      654.23      646.79      6.37 o 
   4   2   4       65.02       51.77      1.72 o 
   5   2   4       40.41       39.93      1.39 o 
   6   2   4      280.04      288.55      5.18 o 
   7   2   4       21.39       18.20      1.44 o 
   8   2   4      172.39      176.74      5.07 o 
   9   2   4      177.06      178.82      7.77 o 
  10   2   4       41.99       40.55      4.73 o 
 -10   3   4        5.17        4.96      1.14 o 
  -9   3   4      123.93      121.45      3.17 o 
  -8   3   4      147.46      155.52      3.21 o 
  -7   3   4        1.21        0.69      0.69 o 
  -6   3   4      100.72      103.87      1.77 o 
  -5   3   4       51.12       55.00      1.30 o 
  -4   3   4       71.87       86.45      1.58 o 
  -3   3   4     5794.29     5815.04     68.33 o 
  -2   3   4     1324.87     1228.18     11.33 o 
  -1   3   4      376.28      366.33      4.69 o 
   0   3   4     2744.06     2594.27     20.09 o 
   1   3   4     1015.87     1016.59      8.38 o 
   2   3   4     4250.90     4305.91     33.14 o 
   3   3   4     1421.92     1584.25     14.14 o 
   4   3   4      669.21      767.71      7.96 o 
   5   3   4     1063.10     1074.04     10.79 o 
   6   3   4       20.18       25.30      1.44 o 
   7   3   4      134.86      122.66      4.31 o 
   8   3   4        0.09       -1.24      1.98 o 
   9   3   4        4.94        1.28      2.95 o 
  10   3   4      164.70      187.08      8.64 o 
 -10   4   4        1.35       -1.33      1.54 o 
  -9   4   4        0.72        0.57      1.19 o 
  -8   4   4       32.05       28.57      1.73 o 
  -7   4   4       69.88       65.18      1.86 o 
  -6   4   4       20.51       23.90      0.90 o 
  -5   4   4      109.54      100.34      1.59 o 
  -4   4   4      113.95      120.63      2.29 o 
  -3   4   4      110.78      125.24      1.78 o 
  -2   4   4      132.32      171.38      2.55 o 
  -1   4   4       13.16       11.15      0.78 o 
   0   4   4      194.78      183.95      2.08 o 
   1   4   4      578.70      621.89      5.52 o 
   2   4   4      263.65      239.31      3.00 o 
   3   4   4      235.26      267.99      3.78 o 
   4   4   4     1564.42     1606.40     15.30 o 
   5   4   4     1274.92     1206.46     11.99 o 
   6   4   4       32.91       38.53      1.67 o 
   7   4   4      454.90      438.69      6.38 o 
   8   4   4      166.55      169.84      5.19 o 
   9   4   4        7.18        1.16      2.94 o 
  10   4   4       50.07       48.55      7.11 o 
 -10   5   4       23.39       25.92      3.78 o 
  -9   5   4       35.91       32.71      2.44 o 
  -8   5   4        3.89        5.51      1.39 o 
  -7   5   4      488.20      471.49      6.54 o 
  -6   5   4      144.08      143.06      2.30 o 
  -5   5   4      761.82      757.20      8.04 o 
  -4   5   4       37.49       48.35      1.40 o 
  -3   5   4      538.97      542.57      6.04 o 
  -2   5   4      549.31      596.67      6.57 o 
  -1   5   4       13.91       17.25      0.78 o 
   0   5   4      127.05      139.39      2.18 o 
   1   5   4     2239.60     2360.70     20.43 o 
   2   5   4     4238.17     4395.96     37.21 o 
   3   5   4      300.14      325.70      4.13 o 
   4   5   4      578.04      635.95      6.99 o 
   5   5   4     1099.65     1168.91     11.77 o 
   6   5   4      182.38      194.90      3.72 o 
   7   5   4      142.05      146.17      3.77 o 
   8   5   4      331.29      336.42      7.76 o 
   9   5   4      132.08      125.34      6.98 o 
  10   5   4       28.07       29.93      4.41 o 
 -10   6   4        8.77        6.10      2.49 o 
  -9   6   4       15.09       11.88      2.08 o 
  -8   6   4       30.12       29.43      2.36 o 
  -7   6   4        2.26        1.42      1.14 o 
  -6   6   4      433.36      454.47      5.56 o 
  -5   6   4        9.66       12.01      1.03 o 
  -4   6   4      238.58      218.22      2.97 o 
  -3   6   4      299.12      311.23      4.07 o 
  -2   6   4      827.89      912.18      8.51 o 
  -1   6   4     3424.12     3493.08     35.50 o 
   0   6   4        0.43       -0.32      0.61 o 
   1   6   4     1027.99     1081.95     10.61 o 
   2   6   4       84.28       62.24      1.65 o 
   3   6   4      326.06      308.64      4.09 o 
   4   6   4      263.04      290.40      4.04 o 
   5   6   4      143.89      155.08      2.95 o 
   6   6   4      438.57      431.36      6.39 o 
   7   6   4       65.77       66.94      4.15 o 
   8   6   4      330.36      334.70      9.12 o 
   9   6   4       20.98       11.23      3.37 o 
  10   6   4        1.24        0.71      3.16 o 
  -9   7   4       13.28       14.54      2.25 o 
  -8   7   4       28.59       22.58      2.31 o 
  -7   7   4      344.12      320.62      7.53 o 
  -6   7   4        3.50        2.16      0.87 o 
  -5   7   4      681.39      691.59      7.30 o 
  -4   7   4       31.39       29.59      1.23 o 
  -3   7   4      390.83      394.70      5.78 o 
  -2   7   4     1544.04     1653.34     17.65 o 
  -1   7   4        0.84       -0.22      0.61 o 
   0   7   4        2.04        6.82      0.90 o 
   1   7   4      744.00      747.51      8.37 o 
   2   7   4       12.56       13.63      1.14 o 
   3   7   4        3.29        7.02      1.09 o 
   4   7   4      491.32      502.43      6.41 o 
   5   7   4      862.92      868.01      9.97 o 
   6   7   4      573.56      546.99      7.70 o 
   7   7   4       18.16       15.34      2.48 o 
   8   7   4        7.92        9.60      2.66 o 
   9   7   4      108.86       99.10      6.39 o 
  -9   8   4       36.57       37.17      3.35 o 
  -8   8   4       66.86       57.58      3.38 o 
  -7   8   4       77.77       66.72      3.48 o 
  -6   8   4      341.97      330.03      8.33 o 
  -5   8   4      109.52      112.72      2.34 o 
  -4   8   4        3.09        2.92      0.90 o 
  -3   8   4      523.02      549.43      7.68 o 
  -2   8   4        4.68        2.74      0.88 o 
  -1   8   4      448.09      418.55      5.73 o 
   0   8   4       12.97       15.60      1.11 o 
   1   8   4        2.28        1.36      1.01 o 
   2   8   4        3.04        3.81      1.05 o 
   3   8   4        3.82        3.86      1.10 o 
   4   8   4       56.70       57.67      2.21 o 
   5   8   4      256.02      233.92      4.63 o 
   6   8   4      180.43      190.45      4.92 o 
   7   8   4      168.77      163.41      5.44 o 
   8   8   4        3.76       -2.34      2.72 o 
   9   8   4        7.42       13.23      3.66 o 
  -9   9   4        0.53        0.45      2.01 o 
  -8   9   4      144.15      143.28      5.33 o 
  -7   9   4       12.09       13.32      2.37 o 
  -6   9   4      211.70      195.22      4.68 o 
  -5   9   4      404.52      427.71      6.72 o 
  -4   9   4       12.20        9.16      1.16 o 
  -3   9   4      103.61      104.20      2.94 o 
  -2   9   4       11.23       12.43      1.21 o 
  -1   9   4      808.32      825.43     10.00 o 
   0   9   4      246.77      257.03      4.29 o 
   1   9   4      534.09      516.81      7.60 o 
   2   9   4       32.54       29.83      1.78 o 
   3   9   4     1379.14     1374.92     17.05 o 
   4   9   4      493.81      503.03      7.26 o 
   5   9   4      815.90      825.89     11.50 o 
   6   9   4        3.10        1.10      1.89 o 
   7   9   4        0.03       -1.51      2.62 o 
   8   9   4       25.76       28.49      4.23 o 
   9   9   4        1.93        4.98      3.49 o 
  -8  10   4        8.85       10.50      2.39 o 
  -7  10   4      106.58      110.26      4.94 o 
  -6  10   4      121.47      103.35      4.04 o 
  -5  10   4      167.62      147.23      4.20 o 
  -4  10   4        5.62        6.90      1.57 o 
  -3  10   4      302.89      309.33      4.85 o 
  -2  10   4        5.10        3.61      1.23 o 
  -1  10   4        0.02       -0.97      1.12 o 
   0  10   4      155.33      161.39      3.71 o 
   1  10   4        0.34       -0.39      1.20 o 
   2  10   4       21.79       22.31      1.83 o 
   3  10   4     1126.65     1070.33     14.04 o 
   4  10   4        1.33       -0.47      1.62 o 
   5  10   4       20.79       23.55      2.27 o 
   6  10   4       88.92       76.06      3.91 o 
   7  10   4      129.66      127.90      5.12 o 
   8  10   4        0.49        2.62      4.65 o 
  -8  11   4        1.13       -2.07      2.07 o 
  -7  11   4        6.07       10.13      2.50 o 
  -6  11   4       50.93       35.19      3.19 o 
  -5  11   4       36.09       31.90      2.74 o 
  -4  11   4      337.24      330.44      7.90 o 
  -3  11   4      362.09      354.99      8.46 o 
  -2  11   4      201.09      200.04      4.75 o 
  -1  11   4      104.21      105.74      3.59 o 
   0  11   4      709.43      698.66     10.97 o 
   1  11   4        0.48       -0.10      1.40 o 
   2  11   4        3.01        3.16      1.56 o 
   3  11   4       56.85       59.28      2.80 o 
   4  11   4       13.98       15.40      1.90 o 
   5  11   4       68.25       56.88      3.54 o 
   6  11   4       11.95       12.60      2.62 o 
   7  11   4        0.00        0.46      2.20 o 
  -7  12   4      137.56      127.86      5.72 o 
  -6  12   4       12.22        5.85      2.96 o 
  -5  12   4       19.34       23.54      2.64 o 
  -4  12   4       30.81       20.86      2.21 o 
  -3  12   4      317.82      310.18      7.51 o 
  -2  12   4      187.94      196.61      5.88 o 
  -1  12   4        5.18        3.32      2.02 o 
   0  12   4       51.42       45.67      3.11 o 
   1  12   4      364.16      366.01      6.59 o 
   2  12   4       51.09       50.60      3.03 o 
   3  12   4       16.02       14.83      1.98 o 
   4  12   4       48.22       52.97      3.48 o 
   5  12   4       19.83       19.10      2.75 o 
   6  12   4       37.32       32.60      3.22 o 
   7  12   4       42.67       44.46      4.21 o 
  -6  13   4      124.76      119.48      6.39 o 
  -5  13   4        3.98        5.89      5.40 o 
  -4  13   4       87.12       85.38      4.81 o 
  -3  13   4        0.03        0.91      1.81 o 
  -2  13   4       33.30       33.03      3.07 o 
  -1  13   4      102.82      111.91      5.65 o 
   0  13   4        3.15        0.44      2.31 o 
   1  13   4      338.54      336.34      7.18 o 
   2  13   4        8.65        9.37      1.95 o 
   3  13   4       23.88       29.40      2.98 o 
   4  13   4       45.28       45.52      3.43 o 
   5  13   4      155.90      153.17      8.75 o 
   6  13   4       18.35       18.20      3.85 o 
  -5  14   4        7.75        5.95      5.32 o 
  -4  14   4       67.43       71.43      4.07 o 
  -3  14   4       53.61       45.10      3.14 o 
  -2  14   4      604.60      614.44     11.00 o 
  -1  14   4      186.11      185.97      6.44 o 
   0  14   4        5.15        8.55      2.50 o 
   1  14   4      480.36      515.97     11.47 o 
   2  14   4        0.12       -2.05      2.05 o 
   3  14   4      161.51      145.05      5.46 o 
   4  14   4        3.66        0.87      2.35 o 
   5  14   4        7.06        2.99      2.48 o 
  -4  15   4        0.78        0.23      2.43 o 
  -3  15   4       25.66       25.90      4.34 o 
  -2  15   4        0.00       -2.70      2.70 o 
  -1  15   4       17.64       19.94      2.74 o 
   0  15   4        9.47        1.89      3.24 o 
   1  15   4       38.59       43.08      5.34 o 
   2  15   4       18.21       14.64      4.18 o 
   3  15   4        0.80        0.27      2.63 o 
   4  15   4       34.97       43.22      4.33 o 
  -2  16   4       11.53       13.62      2.65 o 
  -1  16   4      116.23      119.05      4.79 o 
   0  16   4        6.65        6.25      3.19 o 
   1  16   4        8.22        7.98      3.23 o 
 -10   1   5       36.77       44.18      3.40 o 
  -9   1   5        1.72        0.80      1.82 o 
  -8   1   5        4.06        3.84      1.41 o 
  -7   1   5      182.93      178.88      2.99 o 
  -6   1   5        2.11        2.46      0.64 o 
  -5   1   5       18.91       21.79      0.91 o 
  -4   1   5      938.33      959.71     10.75 o 
  -3   1   5      103.14       96.99      1.55 o 
  -2   1   5       10.25        9.81      0.35 o 
  -1   1   5       67.37       48.45      0.79 o 
   0   1   5      480.12      462.94      4.05 o 
   1   1   5      312.17      330.49      3.19 o 
   2   1   5      386.11      385.55      3.75 o 
   3   1   5       76.49       72.29      1.59 o 
   4   1   5      969.65     1034.44     10.31 o 
   5   1   5      702.89      726.03      8.24 o 
   6   1   5       20.41       21.03      1.36 o 
   7   1   5       76.01       79.63      2.55 o 
   8   1   5        0.11       -1.25      1.42 o 
   9   1   5       24.36       21.14      3.85 o 
  10   1   5      370.40      404.65     13.26 o 
 -10   2   5       35.57       36.38      3.28 o 
  -9   2   5        3.16        2.59      1.85 o 
  -8   2   5       25.91       26.73      1.89 o 
  -7   2   5        3.63        4.33      0.64 o 
  -6   2   5       19.12       22.01      0.74 o 
  -5   2   5       21.38       25.77      0.96 o 
  -4   2   5      181.82      198.20      3.19 o 
  -3   2   5     1633.54     1765.28     19.46 o 
  -2   2   5      217.46      192.00      2.16 o 
  -1   2   5     1518.87     1428.90     11.27 o 
   0   2   5        2.55        4.05      0.45 o 
   1   2   5     1008.63      974.51      8.08 o 
   2   2   5       58.92       73.55      1.34 o 
   3   2   5       51.60       53.86      2.56 o 
   4   2   5     1006.72      999.26     10.05 o 
   5   2   5      122.38      134.17      2.68 o 
   6   2   5       62.07       56.28      1.91 o 
   7   2   5      410.46      403.43      5.64 o 
   8   2   5       51.21       50.73      3.05 o 
   9   2   5        6.73        9.44      3.31 o 
  10   2   5      143.51      150.05      8.03 o 
 -10   3   5       87.40       94.06      4.80 o 
  -9   3   5        0.37        0.86      0.88 o 
  -8   3   5        2.17        2.10      0.88 o 
  -7   3   5       51.91       46.10      1.39 o 
  -6   3   5       20.72       20.08      1.19 o 
  -5   3   5        0.75       -0.66      0.66 o 
  -4   3   5     1260.71     1351.76     14.23 o 
  -3   3   5       87.89       87.25      1.92 o 
  -2   3   5       27.63       20.30      0.72 o 
  -1   3   5     1285.94     1344.33     10.69 o 
   0   3   5        0.57        0.32      0.36 o 
   1   3   5      959.62     1024.51      8.53 o 
   2   3   5     1211.50     1265.76     11.47 o 
   3   3   5     9712.99     9971.54     89.81 o 
   4   3   5       41.21       30.19      1.42 o 
   5   3   5       35.60       40.17      1.56 o 
   6   3   5      350.30      346.77      4.99 o 
   7   3   5        4.92        4.17      1.23 o 
   8   3   5      336.14      343.84      7.77 o 
   9   3   5      159.39      152.71      7.55 o 
  10   3   5       16.96       16.80      5.42 o 
 -10   4   5        0.10        2.61      1.08 o 
  -9   4   5       24.06       22.32      2.04 o 
  -8   4   5       16.36       17.39      1.46 o 
  -7   4   5        6.69        7.69      0.92 o 
  -6   4   5      481.90      483.28      6.43 o 
  -5   4   5      103.11      110.14      2.12 o 
  -4   4   5      522.14      583.07     12.44 o 
  -3   4   5     3897.62     3901.46     42.77 o 
  -2   4   5      329.82      342.25      3.77 o 
  -1   4   5     2006.29     2110.67     17.25 o 
   0   4   5       79.56       87.79      2.11 o 
   1   4   5     2310.05     2553.78     20.97 o 
   2   4   5      447.67      483.57      5.13 o 
   3   4   5     3186.23     3336.16     30.20 o 
   4   4   5        2.09        1.98      0.80 o 
   5   4   5      352.33      361.50      5.02 o 
   6   4   5       30.67       27.00      1.53 o 
   7   4   5        8.75        4.61      1.50 o 
   8   4   5      635.68      634.44     11.84 o 
   9   4   5       36.81       30.34      4.19 o 
  10   4   5       36.51       38.08      7.85 o 
 -10   5   5        0.49        0.95      1.62 o 
  -9   5   5        3.21        4.88      1.55 o 
  -8   5   5        2.99        0.87      1.18 o 
  -7   5   5        2.29        0.54      0.92 o 
  -6   5   5      180.67      179.11      2.78 o 
  -5   5   5      188.88      189.83      2.69 o 
  -4   5   5      419.95      411.80      5.15 o 
  -3   5   5      259.24      288.71      3.71 o 
  -2   5   5     2350.40     2411.21     24.88 o 
  -1   5   5      334.27      345.96      3.76 o 
   0   5   5     1402.66     1436.75     13.56 o 
   1   5   5     1127.61     1263.92     12.13 o 
   2   5   5      425.05      451.52      5.52 o 
   3   5   5      179.00      174.67      3.02 o 
   4   5   5      232.69      231.43      3.70 o 
   5   5   5      174.54      193.62      3.49 o 
   6   5   5      129.57      124.59      2.98 o 
   7   5   5       25.62       26.24      2.34 o 
   8   5   5        3.54        4.52      2.50 o 
   9   5   5        2.27        0.69      2.91 o 
  10   5   5       12.10       13.36      6.06 o 
 -10   6   5       10.19        8.66      2.02 o 
  -9   6   5       29.86       24.22      2.31 o 
  -8   6   5        5.29        5.01      1.58 o 
  -7   6   5        7.87        7.90      1.17 o 
  -6   6   5      357.89      358.25      4.65 o 
  -5   6   5      176.28      162.36      2.62 o 
  -4   6   5        8.04        7.15      0.84 o 
  -3   6   5      291.53      316.15      4.19 o 
  -2   6   5       39.19       40.37      1.39 o 
  -1   6   5      173.75      187.23      2.67 o 
   0   6   5      347.70      329.89      4.29 o 
   1   6   5     1551.29     1565.43     15.81 o 
   2   6   5       29.35       22.97      1.27 o 
   3   6   5      443.82      413.91      5.80 o 
   4   6   5       43.90       49.27      1.76 o 
   5   6   5      763.44      757.69      8.94 o 
   6   6   5      599.90      613.05      7.79 o 
   7   6   5      235.22      260.94      6.73 o 
   8   6   5       13.88       15.22      3.29 o 
   9   6   5        7.00       12.27      3.55 o 
  -9   7   5       45.78       50.75      3.08 o 
  -8   7   5      102.33      105.82      4.08 o 
  -7   7   5       11.73       12.48      1.86 o 
  -6   7   5       13.82       10.62      1.01 o 
  -5   7   5      344.52      318.48      4.43 o 
  -4   7   5        4.31        7.65      1.06 o 
  -3   7   5       27.81       18.43      1.28 o 
  -2   7   5        2.10        1.68      0.72 o 
  -1   7   5     1359.93     1462.56     15.88 o 
   0   7   5       10.79       15.02      1.04 o 
   1   7   5       46.78       38.26      1.44 o 
   2   7   5      420.66      406.20      5.75 o 
   3   7   5        1.55        0.95      0.95 o 
   4   7   5       10.87       18.56      1.47 o 
   5   7   5      626.31      604.45      8.18 o 
   6   7   5      386.59      385.73      6.68 o 
   7   7   5      411.13      414.94      9.02 o 
   8   7   5       39.75       30.24      3.67 o 
   9   7   5       13.38       13.16      3.65 o 
  -9   8   5       27.33       29.60      3.58 o 
  -8   8   5       90.65       71.34      3.95 o 
  -7   8   5       11.17       11.56      2.05 o 
  -6   8   5       11.33       13.13      2.13 o 
  -5   8   5       57.07       52.84      1.79 o 
  -4   8   5      175.31      164.99      3.48 o 
  -3   8   5      527.82      538.41      9.41 o 
  -2   8   5      231.17      248.29      3.92 o 
  -1   8   5      450.10      501.40      7.23 o 
   0   8   5       54.09       49.16      1.64 o 
   1   8   5       52.05       42.07      1.73 o 
   2   8   5     1079.10     1053.04     12.34 o 
   3   8   5        0.07       -1.01      1.01 o 
   4   8   5       48.19       52.12      2.75 o 
   5   8   5      248.23      255.09      4.78 o 
   6   8   5        2.00        0.63      1.67 o 
   7   8   5        3.14        2.04      2.05 o 
   8   8   5       35.44       40.66     10.24 o 
   9   8   5       13.07       22.43      4.53 o 
  -9   9   5        6.46        7.12      2.25 o 
  -8   9   5       20.70       16.69      2.42 o 
  -7   9   5       43.08       37.04      4.64 o 
  -6   9   5       29.99       30.26      2.35 o 
  -5   9   5      185.98      174.64      4.35 o 
  -4   9   5        2.56        3.42      1.24 o 
  -3   9   5      861.43      881.47     11.55 o 
  -2   9   5      328.05      359.51      5.27 o 
  -1   9   5        7.67       10.47      1.17 o 
   0   9   5      706.40      691.02      8.75 o 
   1   9   5      563.31      548.55      8.01 o 
   2   9   5       10.62        9.49      1.45 o 
   3   9   5      995.07      983.82     12.01 o 
   4   9   5        7.25        8.18      1.53 o 
   5   9   5      251.33      250.27      5.26 o 
   6   9   5        1.76        1.87      1.95 o 
   7   9   5       11.91        9.87      3.03 o 
   8   9   5        6.37       10.89      3.54 o 
  -8  10   5       42.95       42.38      3.26 o 
  -7  10   5       60.50       65.13      3.81 o 
  -6  10   5       83.06       61.34      3.67 o 
  -5  10   5       38.90       35.57      2.25 o 
  -4  10   5      394.04      403.52      8.28 o 
  -3  10   5       85.51       91.36      3.37 o 
  -2  10   5       61.64       62.89      2.20 o 
  -1  10   5      417.80      399.20      9.55 o 
   0  10   5      179.66      182.48      4.05 o 
   1  10   5        9.11        7.11      1.58 o 
   2  10   5       43.42       44.01      2.25 o 
   3  10   5      116.83      102.94      3.37 o 
   4  10   5        8.32        7.79      1.72 o 
   5  10   5        1.16        4.25      1.75 o 
   6  10   5       25.87       27.30      2.89 o 
   7  10   5        9.34        7.24      3.33 o 
   8  10   5       30.26       29.18      4.50 o 
  -7  11   5        7.46        7.13      2.41 o 
  -6  11   5        2.26        0.65      1.99 o 
  -5  11   5        2.93        3.36      1.65 o 
  -4  11   5        0.62       -0.02      1.77 o 
  -3  11   5        0.74        1.96      1.78 o 
  -2  11   5        1.22        1.66      1.83 o 
  -1  11   5       67.24       64.45      2.89 o 
   0  11   5       13.32       10.63      1.71 o 
   1  11   5     1055.99     1069.80     14.11 o 
   2  11   5       48.10       44.23      2.77 o 
   3  11   5       14.21       18.43      2.02 o 
   4  11   5       31.44       35.54      2.36 o 
   5  11   5       10.10        3.62      2.60 o 
   6  11   5        4.96        1.84      2.16 o 
   7  11   5       19.41       13.01      2.78 o 
  -7  12   5        0.95       -2.16      2.16 o 
  -6  12   5      108.26      115.04      5.34 o 
  -5  12   5      102.80       95.67      4.24 o 
  -4  12   5      347.44      313.82      6.75 o 
  -3  12   5       76.04       79.42      4.95 o 
  -2  12   5        1.72        2.59      1.98 o 
  -1  12   5       25.73       25.87      3.03 o 
   0  12   5      100.84       92.78      3.60 o 
   1  12   5       54.94       47.39      2.61 o 
   2  12   5       35.87       32.66      2.43 o 
   3  12   5      159.18      159.69      4.44 o 
   4  12   5      148.90      157.55      6.13 o 
   5  12   5        4.40        3.92      3.06 o 
   6  12   5      100.52      107.47      4.93 o 
   7  12   5       19.58       17.98      2.99 o 
  -6  13   5        2.05        3.00      2.63 o 
  -5  13   5       30.63       34.85      3.65 o 
  -4  13   5       35.44       41.78      2.85 o 
  -3  13   5       35.03       35.12      3.92 o 
  -2  13   5      281.12      291.62      7.55 o 
  -1  13   5      354.81      349.85      8.36 o 
   0  13   5       49.65       49.72      3.37 o 
   1  13   5        6.89        4.38      1.94 o 
   2  13   5        0.33        0.74      1.71 o 
   3  13   5       54.79       54.73      3.60 o 
   4  13   5        2.29        5.74      2.41 o 
   5  13   5        0.05       -1.02      2.29 o 
   6  13   5        0.90       -0.15      2.35 o 
  -5  14   5        0.07       -1.05      2.40 o 
  -4  14   5        2.60        4.74      2.13 o 
  -3  14   5        7.00        4.40      2.13 o 
  -2  14   5        0.95        2.05      2.40 o 
  -1  14   5        1.87        1.39      2.31 o 
   0  14   5        1.86       -1.04      2.18 o 
   1  14   5        7.35        8.53      3.04 o 
   2  14   5        0.70       -2.03      2.03 o 
   3  14   5       14.55       11.10      2.65 o 
   4  14   5        3.89        2.92      2.49 o 
   5  14   5        3.40        2.11      2.51 o 
  -3  15   5      228.07      238.98      6.54 o 
  -2  15   5        1.09       -2.13      2.13 o 
  -1  15   5       59.48       57.14      4.01 o 
   0  15   5       40.50       39.39      3.54 o 
   1  15   5        2.36       -0.49      2.63 o 
   2  15   5        9.80        6.78      3.64 o 
   3  15   5        0.05        2.48      2.95 o 
  -1  16   5        2.85       -1.82      2.21 o 
   0  16   5       14.80       18.03      3.64 o 
 -10   0   6        9.25       14.82      3.59 o 
  -9   0   6     1186.82     1212.65     35.59 o 
  -8   0   6      634.12      643.75     20.00 o 
  -7   0   6        1.73        0.73      1.06 o 
  -6   0   6        1.79        1.27      0.73 o 
  -5   0   6       36.76       40.33      1.50 o 
  -4   0   6       22.75       36.18      1.56 o 
  -3   0   6        5.67        6.36      2.34 o 
  -2   0   6      323.99      362.40      6.07 o 
  -1   0   6      164.52      196.88      3.08 o 
   0   0   6      820.85      741.98      8.82 o 
   1   0   6      224.97      229.83      4.95 o 
   2   0   6      156.13      174.60      3.40 o 
   3   0   6     1919.66     1856.70     26.01 o 
   4   0   6     2197.15     2225.31     43.85 o 
   5   0   6     2627.16     2677.13     37.18 o 
   6   0   6     2729.53     2843.29     63.17 o 
   7   0   6      540.36      542.07     10.04 o 
   8   0   6       45.74       43.39      4.19 o 
   9   0   6      238.12      239.02     13.16 o 
  10   0   6      274.58      294.37     15.75 o 
 -10   1   6       24.81       24.71      2.89 o 
  -9   1   6        1.39        9.01      4.12 o 
  -8   1   6      126.66      127.21      4.72 o 
  -7   1   6      135.26      120.28      2.58 o 
  -6   1   6       91.78       85.94      1.66 o 
  -5   1   6      108.21      100.75      2.19 o 
  -4   1   6     1081.85     1096.48     17.53 o 
  -3   1   6     5282.85     5192.97     56.17 o 
  -2   1   6     2061.78     2020.15     16.33 o 
  -1   1   6     1136.48     1118.90      9.32 o 
   0   1   6      772.78      754.57      6.75 o 
   1   1   6        1.54        0.93      0.42 o 
   2   1   6        5.66        5.88      0.61 o 
   3   1   6      471.44      488.01      5.83 o 
   4   1   6        0.26       -0.30      0.82 o 
   5   1   6       24.91       27.22      1.96 o 
   6   1   6        7.27        6.04      1.24 o 
   7   1   6       50.53       50.91      2.04 o 
   8   1   6        0.29       -1.50      1.50 o 
   9   1   6        1.51       -3.09      3.09 o 
  10   1   6       13.38       18.37      4.33 o 
 -10   2   6        0.01        1.22      2.07 o 
  -9   2   6       34.07       30.82      2.70 o 
  -8   2   6      218.24      217.70      5.01 o 
  -7   2   6       68.86       69.91      1.94 o 
  -6   2   6       10.18        9.42      0.73 o 
  -5   2   6      120.58      132.80      2.44 o 
  -4   2   6       37.75       63.10      2.55 o 
  -3   2   6     1070.84     1202.26     12.44 o 
  -2   2   6     1752.00     1812.89     15.53 o 
  -1   2   6        9.50        9.12      0.52 o 
   0   2   6      240.58      247.38      3.06 o 
   1   2   6        6.58        7.12      0.59 o 
   2   2   6       60.71       85.78      1.76 o 
   3   2   6     2611.76     2957.30     28.52 o 
   4   2   6       50.78       57.43      1.77 o 
   5   2   6       33.80       38.76      1.59 o 
   6   2   6       61.96       63.43      2.21 o 
   7   2   6      137.69      133.68      3.41 o 
   8   2   6       83.98       69.92      3.55 o 
   9   2   6       17.25       14.56      3.67 o 
  10   2   6       63.91       71.27      5.83 o 
 -10   3   6       16.86       17.10      2.59 o 
  -9   3   6       44.08       55.05      4.93 o 
  -8   3   6        0.44        1.48      0.87 o 
  -7   3   6       46.25       56.02      1.78 o 
  -6   3   6       36.18       44.92      2.38 o 
  -5   3   6      159.01      187.63      3.67 o 
  -4   3   6      539.89      544.47      7.38 o 
  -3   3   6      110.49      100.27      3.12 o 
  -2   3   6      916.75      934.01      9.32 o 
  -1   3   6      319.06      333.09      3.26 o 
   0   3   6      411.35      421.40      4.32 o 
   1   3   6       32.00       33.81      1.02 o 
   2   3   6      492.43      508.83      5.63 o 
   3   3   6      912.33     1005.71     10.72 o 
   4   3   6       14.88       15.79      1.15 o 
   5   3   6       22.52       21.05      1.60 o 
   6   3   6       20.26       18.88      1.46 o 
   7   3   6      338.68      347.80      6.60 o 
   8   3   6      311.21      321.92      7.61 o 
   9   3   6       48.76       43.26     11.15 o 
  10   3   6       25.88       26.76      9.56 o 
 -10   4   6       13.92       18.06      3.34 o 
  -9   4   6       41.20       40.83      1.84 o 
  -8   4   6       41.94       39.25      1.61 o 
  -7   4   6      158.51      176.41      3.62 o 
  -6   4   6       11.57       14.25      1.26 o 
  -5   4   6      680.43      723.26      9.33 o 
  -4   4   6       59.03       61.31      1.92 o 
  -3   4   6      151.38      141.99      4.07 o 
  -2   4   6     1103.27     1142.08     20.79 o 
  -1   4   6      435.94      416.38      4.23 o 
   0   4   6      784.17      810.04      8.07 o 
   1   4   6     1799.85     1907.20     17.66 o 
   2   4   6      354.54      420.75      5.22 o 
   3   4   6      443.87      474.44      5.88 o 
   4   4   6      144.52      163.15      3.03 o 
   5   4   6      100.95      104.26      2.62 o 
   6   4   6       37.19       37.37      1.84 o 
   7   4   6       90.25       77.87      2.95 o 
   8   4   6       42.32       42.70      3.07 o 
   9   4   6       52.98       54.27      5.32 o 
  10   4   6        0.19        0.94      5.28 o 
 -10   5   6       28.38       30.24      2.19 o 
  -9   5   6        0.58       -1.27      1.27 o 
  -8   5   6       79.41       86.86      4.09 o 
  -7   5   6       17.94       18.48      1.16 o 
  -6   5   6        1.92        0.01      0.90 o 
  -5   5   6       42.83       49.75      1.81 o 
  -4   5   6       41.85       44.38      1.35 o 
  -3   5   6       79.68      100.51      2.20 o 
  -2   5   6      440.31      411.60      5.28 o 
  -1   5   6      278.83      298.61      4.24 o 
   0   5   6       59.78       69.68      1.74 o 
   1   5   6     1151.41     1323.21     13.54 o 
   2   5   6       55.69       71.54      2.07 o 
   3   5   6        3.72        5.92      1.06 o 
   4   5   6      210.06      194.92      3.43 o 
   5   5   6      707.69      728.96      8.67 o 
   6   5   6      324.12      336.68      5.71 o 
   7   5   6      215.61      214.06      5.29 o 
   8   5   6      216.08      232.62      6.53 o 
   9   5   6        1.95        1.38      3.10 o 
  -9   6   6        0.37        0.18      1.46 o 
  -8   6   6       59.46       56.00      2.81 o 
  -7   6   6       82.76       76.93      2.51 o 
  -6   6   6       29.66       35.08      1.41 o 
  -5   6   6      123.49      120.45      2.20 o 
  -4   6   6      658.10      683.69      8.75 o 
  -3   6   6       33.59       31.65      1.25 o 
  -2   6   6       31.41       38.09      1.43 o 
  -1   6   6     1367.94     1320.46     13.37 o 
   0   6   6      500.03      541.75      6.34 o 
   1   6   6       48.90       63.77      1.84 o 
   2   6   6      343.28      358.85      5.21 o 
   3   6   6      643.07      673.09      8.51 o 
   4   6   6      151.26      151.26      3.35 o 
   5   6   6        8.72        6.88      1.36 o 
   6   6   6       35.10       26.96      2.09 o 
   7   6   6      515.19      459.28      9.64 o 
   8   6   6        0.11       -1.59      2.25 o 
   9   6   6        0.02       -0.37      3.04 o 
  -9   7   6       46.39       57.99      3.17 o 
  -8   7   6        3.28        3.79      2.31 o 
  -7   7   6      137.59      135.49      4.30 o 
  -6   7   6       37.01       33.51      1.58 o 
  -5   7   6       88.68       84.88      2.25 o 
  -4   7   6       82.13       81.35      2.33 o 
  -3   7   6      664.59      636.91      8.44 o 
  -2   7   6      317.58      324.25      5.13 o 
  -1   7   6       88.50       92.91      2.06 o 
   0   7   6      314.71      303.23      5.16 o 
   1   7   6      122.28      127.95      2.61 o 
   2   7   6       95.03       92.34      2.52 o 
   3   7   6       26.68       25.63      1.58 o 
   4   7   6       16.67       19.70      1.58 o 
   5   7   6       39.14       39.49      2.68 o 
   6   7   6      119.58      109.22      3.51 o 
   7   7   6       10.94       14.66      2.43 o 
   8   7   6       11.54        7.01      2.99 o 
   9   7   6       13.10       15.00      3.87 o 
  -9   8   6        0.12       -0.88      1.80 o 
  -8   8   6      104.56      109.32      4.19 o 
  -7   8   6       35.30       34.38      2.57 o 
  -6   8   6      191.09      172.51      5.25 o 
  -5   8   6      184.00      198.20      3.85 o 
  -4   8   6      405.96      410.36      6.23 o 
  -3   8   6      353.97      351.55      5.60 o 
  -2   8   6        0.41        0.46      0.85 o 
  -1   8   6      385.85      394.69      6.66 o 
   0   8   6      203.48      181.16      3.42 o 
   1   8   6      104.44      113.00      2.84 o 
   2   8   6      108.59      102.25      2.78 o 
   3   8   6       26.71       23.20      1.63 o 
   4   8   6       68.48       59.52      2.34 o 
   5   8   6       51.83       46.20      2.40 o 
   6   8   6       21.79       14.70      2.08 o 
   7   8   6      162.74      143.10      5.29 o 
   8   8   6       17.82       16.38      3.08 o 
   9   8   6        3.79        3.75      3.20 o 
  -8   9   6       33.84       32.88      2.79 o 
  -7   9   6        6.08        2.87      1.88 o 
  -6   9   6       10.22        5.54      2.38 o 
  -5   9   6      119.13      128.04      4.06 o 
  -4   9   6      214.80      197.43      4.10 o 
  -3   9   6      111.04      115.31      3.15 o 
  -2   9   6      123.24      124.10      2.80 o 
  -1   9   6      202.56      215.15      3.92 o 
   0   9   6       36.61       39.04      1.79 o 
   1   9   6      188.91      181.15      5.65 o 
   2   9   6      333.16      333.42      5.43 o 
   3   9   6       10.43       14.34      1.59 o 
   4   9   6        4.54        3.47      1.64 o 
   5   9   6      198.68      193.44      4.60 o 
   6   9   6        3.90        0.73      1.96 o 
   7   9   6        6.60        3.97      2.25 o 
   8   9   6       18.42       20.36      4.23 o 
  -8  10   6        2.39        3.63      2.97 o 
  -7  10   6        0.32        1.06      1.99 o 
  -6  10   6       57.77       53.14      3.34 o 
  -5  10   6       13.86       21.20      2.30 o 
  -4  10   6        0.22        2.09      1.74 o 
  -3  10   6        4.97        6.30      1.91 o 
  -2  10   6      287.05      302.70      5.81 o 
  -1  10   6      467.98      454.11      7.99 o 
   0  10   6      137.94      132.44      3.51 o 
   1  10   6      377.85      381.98      6.53 o 
   2  10   6      209.66      199.02      4.56 o 
   3  10   6      186.47      185.02      4.43 o 
   4  10   6        1.95        0.07      1.53 o 
   5  10   6       34.41       32.15      2.57 o 
   6  10   6        5.64        1.86      2.22 o 
   7  10   6        7.84        1.47      2.15 o 
   8  10   6       27.95       37.17      4.89 o 
  -7  11   6       11.70        9.72      2.48 o 
  -6  11   6       14.53       15.09      2.55 o 
  -5  11   6        0.51       -0.30      3.21 o 
  -4  11   6       70.16       65.16      3.36 o 
  -3  11   6        0.00        0.49      1.82 o 
  -2  11   6       33.77       27.04      2.57 o 
  -1  11   6      100.63      115.18      4.42 o 
   0  11   6      155.72      162.32      5.49 o 
   1  11   6     1141.87     1120.18     14.71 o 
   2  11   6      359.89      382.18      6.83 o 
   3  11   6      339.25      336.48      6.38 o 
   4  11   6      231.61      249.40      5.52 o 
   5  11   6       58.38       61.95      3.74 o 
   6  11   6        0.06       -2.07      2.07 o 
   7  11   6        2.93        5.33      2.57 o 
  -7  12   6        8.62       10.53      2.72 o 
  -6  12   6       23.07       25.73      3.09 o 
  -5  12   6       38.50       34.66      2.83 o 
  -4  12   6        1.10       -1.35      1.83 o 
  -3  12   6       57.34       52.55      3.33 o 
  -2  12   6      104.17      100.01      6.72 o 
  -1  12   6       92.10       75.26      3.80 o 
   0  12   6       90.98       96.07      5.14 o 
   1  12   6        3.84        1.67      2.40 o 
   2  12   6       26.17       27.79      2.31 o 
   3  12   6       47.95       47.36      2.72 o 
   4  12   6        0.12       -1.71      2.13 o 
   5  12   6       44.23       47.29      3.62 o 
   6  12   6       10.02        6.68      4.44 o 
  -6  13   6       17.02       21.03      3.19 o 
  -5  13   6        0.65       -1.86      3.08 o 
  -4  13   6       26.05       20.45      2.72 o 
  -3  13   6        0.00       -0.43      2.09 o 
  -2  13   6      130.82      128.92      5.20 o 
  -1  13   6      139.88      138.18      5.30 o 
   0  13   6       16.02       12.36      2.57 o 
   1  13   6      146.17      148.94      4.81 o 
   2  13   6      340.08      339.60      8.32 o 
   3  13   6      174.54      181.72      5.35 o 
   4  13   6        2.95        6.07      2.51 o 
   5  13   6       40.03       43.94      3.67 o 
  -5  14   6        0.68        8.05      2.90 o 
  -4  14   6       25.82       26.28      2.96 o 
  -3  14   6        0.20       -1.83      2.19 o 
  -2  14   6       28.01       27.72      3.20 o 
  -1  14   6       54.76       49.94      3.72 o 
   0  14   6        1.39        0.16      2.25 o 
   1  14   6       38.50       35.31      3.37 o 
   2  14   6       69.34       69.14      4.04 o 
   3  14   6       21.93       24.51      3.53 o 
   4  14   6       36.27       37.14      5.50 o 
  -3  15   6       26.41       25.59      2.95 o 
  -2  15   6       26.06       21.24      3.14 o 
  -1  15   6        7.66       11.98      4.29 o 
   0  15   6       17.15       10.33      2.79 o 
   1  15   6        2.10        0.84      2.69 o 
   2  15   6        7.78       16.29      3.40 o 
   3  15   6        4.31        0.13      2.76 o 
 -10   1   7      125.90      129.69      5.41 o 
  -9   1   7       60.87       66.70      4.08 o 
  -8   1   7      118.68      119.21      5.51 o 
  -7   1   7       41.68       45.79      1.66 o 
  -6   1   7       55.77       60.64      1.57 o 
  -5   1   7      585.37      611.42     12.92 o 
  -4   1   7       72.42       68.85      1.55 o 
  -3   1   7     2114.60     2276.18     24.90 o 
  -2   1   7      541.10      531.86      5.51 o 
  -1   1   7     2625.47     2668.87     22.59 o 
   0   1   7       66.68       54.49      1.20 o 
   1   1   7     2077.08     2058.49     17.93 o 
   2   1   7       78.81       86.43      1.83 o 
   3   1   7       86.19       94.58      2.15 o 
   4   1   7       46.47       62.55      1.94 o 
   5   1   7      669.65      723.70      9.10 o 
   6   1   7       25.89       31.12      1.76 o 
   7   1   7       13.25       11.31      1.70 o 
   8   1   7        9.93       11.14      2.02 o 
   9   1   7        2.19        1.35      2.99 o 
  10   1   7       62.60       68.69      6.35 o 
 -10   2   7      160.99      170.87      6.18 o 
  -9   2   7        6.78        5.19      1.96 o 
  -8   2   7       78.62       94.27      3.01 o 
  -7   2   7      573.14      574.35      8.76 o 
  -6   2   7      224.80      236.21      4.67 o 
  -5   2   7        2.87        2.90      0.70 o 
  -4   2   7      324.17      323.43      5.28 o 
  -3   2   7       14.16       15.99      0.60 o 
  -2   2   7      500.88      547.98      6.65 o 
  -1   2   7      248.93      250.42      2.90 o 
   0   2   7      522.69      503.25      5.03 o 
   1   2   7      247.24      255.52      3.14 o 
   2   2   7     1434.65     1497.58     14.25 o 
   3   2   7     1086.09     1114.54     11.97 o 
   4   2   7       14.71       12.84      1.12 o 
   5   2   7        1.67        0.61      1.66 o 
   6   2   7       78.34       77.54      2.47 o 
   7   2   7       23.53       20.97      1.93 o 
   8   2   7      135.54      146.30      5.11 o 
   9   2   7        1.54       -0.22      2.91 o 
  10   2   7        1.90        2.10      3.28 o 
 -10   3   7       11.12       16.66      5.64 o 
  -9   3   7      195.57      207.31      6.39 o 
  -8   3   7       31.76       35.74      1.94 o 
  -7   3   7       59.17       65.32      2.09 o 
  -6   3   7       29.14       33.77      1.46 o 
  -5   3   7        2.07        3.51      0.96 o 
  -4   3   7     1062.32     1028.07     13.05 o 
  -3   3   7      426.82      385.22      4.61 o 
  -2   3   7       68.67       70.63      2.31 o 
  -1   3   7      185.60      168.52      2.47 o 
   0   3   7        3.64        1.51      0.58 o 
   1   3   7     4182.75     4333.27     38.69 o 
   2   3   7      526.44      529.43      5.93 o 
   3   3   7      659.29      738.00      8.36 o 
   4   3   7        7.96        8.40      1.07 o 
   5   3   7       85.54       73.06      2.28 o 
   6   3   7      215.92      231.33      5.04 o 
   7   3   7      149.38      143.12      3.94 o 
   8   3   7        0.62        1.29      2.05 o 
   9   3   7       35.05       30.93      6.21 o 
  10   3   7        0.56       -0.02      3.35 o 
 -10   4   7        1.16        3.50      2.03 o 
  -9   4   7        2.97        2.15      1.93 o 
  -8   4   7       17.35       15.34      1.15 o 
  -7   4   7       64.07       61.58      2.55 o 
  -6   4   7      153.12      150.67      5.52 o 
  -5   4   7     1085.19     1065.08     12.63 o 
  -4   4   7       27.15       29.15      1.39 o 
  -3   4   7      276.23      268.22      3.92 o 
  -2   4   7     3443.21     3521.94     35.71 o 
  -1   4   7      894.97      967.30      9.94 o 
   0   4   7       37.83       39.37      1.23 o 
   1   4   7        5.12       10.45      1.07 o 
   2   4   7     1550.46     1638.22     17.72 o 
   3   4   7       23.74       27.10      1.46 o 
   4   4   7       65.46       65.85      2.18 o 
   5   4   7       50.40       49.75      2.43 o 
   6   4   7        0.65       -1.10      1.10 o 
   7   4   7        0.98        0.15      1.48 o 
   8   4   7      137.31      131.35      5.03 o 
   9   4   7       49.67       47.14      8.48 o 
  -9   5   7        6.63        6.84      1.19 o 
  -8   5   7      402.11      398.78      6.78 o 
  -7   5   7       73.82       84.41      3.45 o 
  -6   5   7      308.29      317.39      5.13 o 
  -5   5   7        6.57        9.98      1.12 o 
  -4   5   7      189.62      199.80      4.54 o 
  -3   5   7      157.96      185.63      3.19 o 
  -2   5   7      312.73      305.31      3.92 o 
  -1   5   7        0.05        1.29      0.66 o 
   0   5   7     1515.82     1593.71     17.08 o 
   1   5   7      322.93      341.38      4.95 o 
   2   5   7       19.32       25.32      1.40 o 
   3   5   7       28.40       25.98      1.50 o 
   4   5   7       96.31      105.06      2.81 o 
   5   5   7        3.16        1.41      1.50 o 
   6   5   7      113.80      114.23      3.52 o 
   7   5   7       67.08       55.36      2.98 o 
   8   5   7      150.09      141.25      5.31 o 
   9   5   7        0.00        4.03      3.18 o 
  -9   6   7        4.19        5.31      1.59 o 
  -8   6   7       60.69       60.43      2.73 o 
  -7   6   7       11.86       11.99      1.14 o 
  -6   6   7       11.21       14.61      1.13 o 
  -5   6   7       54.95       52.34      1.62 o 
  -4   6   7      232.48      216.72      3.51 o 
  -3   6   7       20.87       18.90      1.13 o 
  -2   6   7      255.30      277.33      4.47 o 
  -1   6   7      204.32      224.16      3.49 o 
   0   6   7      304.81      308.48      4.66 o 
   1   6   7       10.07       13.61      1.09 o 
   2   6   7      185.12      201.19      3.69 o 
   3   6   7        1.03        0.87      1.04 o 
   4   6   7      203.91      196.36      3.93 o 
   5   6   7      231.86      230.14      4.47 o 
   6   6   7       71.23       75.36      3.41 o 
   7   6   7       69.30       76.71      3.84 o 
   8   6   7       20.57       21.37      2.74 o 
   9   6   7        0.17       -1.35      3.06 o 
  -9   7   7       26.48       30.84      2.42 o 
  -8   7   7       98.54      102.89      3.81 o 
  -7   7   7        0.01       -1.65      1.65 o 
  -6   7   7       40.29       40.33      2.06 o 
  -5   7   7       76.75       61.69      3.03 o 
  -4   7   7       44.25       38.62      1.71 o 
  -3   7   7      434.22      442.12      6.40 o 
  -2   7   7      618.31      570.22      7.86 o 
  -1   7   7      362.98      339.01      4.51 o 
   0   7   7      292.82      319.51      4.77 o 
   1   7   7        0.25        0.89      1.08 o 
   2   7   7      333.38      339.84      5.99 o 
   3   7   7        6.53        8.87      1.34 o 
   4   7   7       56.83       48.56      2.14 o 
   5   7   7       53.89       48.17      2.40 o 
   6   7   7        0.01        1.36      1.49 o 
   7   7   7       61.55       61.87      3.73 o 
   8   7   7       70.37       61.35      3.83 o 
   9   7   7        0.12        0.93      4.73 o 
  -9   8   7       22.37       12.55      2.83 o 
  -8   8   7       20.32       25.71      2.43 o 
  -7   8   7       65.80       67.31      3.33 o 
  -6   8   7       37.79       34.06      3.69 o 
  -5   8   7        0.32        1.36      1.17 o 
  -4   8   7        8.61        7.64      1.28 o 
  -3   8   7       36.44       37.65      1.86 o 
  -2   8   7      211.71      212.92      4.20 o 
  -1   8   7       90.90       90.59      3.13 o 
   0   8   7      119.24      118.58      2.80 o 
   1   8   7      843.80      818.61     10.93 o 
   2   8   7      136.10      143.17      4.20 o 
   3   8   7       81.40       95.14      3.16 o 
   4   8   7        6.70        6.03      1.41 o 
   5   8   7       39.91       46.71      2.57 o 
   6   8   7        1.32       -1.58      1.58 o 
   7   8   7        0.60        4.94      2.26 o 
   8   8   7        1.67       -0.53      2.53 o 
  -8   9   7       66.09       62.12      3.47 o 
  -7   9   7       17.94       17.58      2.72 o 
  -6   9   7       38.20       42.50      2.96 o 
  -5   9   7      143.24      126.56      4.79 o 
  -4   9   7        4.82       -0.20      1.61 o 
  -3   9   7      250.69      275.52      5.05 o 
  -2   9   7      229.76      210.06      6.05 o 
  -1   9   7      397.68      404.90      5.47 o 
   0   9   7        6.22        7.84      1.27 o 
   1   9   7       14.09       18.29      1.79 o 
   2   9   7        5.12        9.49      1.57 o 
   3   9   7      122.53      122.06      3.33 o 
   4   9   7        9.65        7.83      1.72 o 
   5   9   7        7.22        4.77      1.68 o 
   6   9   7       29.14       33.78      3.06 o 
   7   9   7        2.44        1.39      2.14 o 
   8   9   7       26.12       20.55      4.25 o 
  -8  10   7        1.57       -1.92      1.92 o 
  -7  10   7        8.74        7.79      2.27 o 
  -6  10   7        0.10       -1.63      1.93 o 
  -5  10   7       37.81       26.52      2.79 o 
  -4  10   7      363.93      334.85      7.50 o 
  -3  10   7       90.37      101.52      4.02 o 
  -2  10   7       63.14       66.11      2.91 o 
  -1  10   7      168.65      163.07      4.27 o 
   0  10   7       68.04       72.29      3.33 o 
   1  10   7     1147.55     1142.95     14.82 o 
   2  10   7      501.33      509.57      8.75 o 
   3  10   7        9.12        5.43      2.65 o 
   4  10   7       34.06       33.76      2.37 o 
   5  10   7       10.95        8.28      2.02 o 
   6  10   7        9.42        6.00      2.31 o 
   7  10   7       14.10       10.21      2.63 o 
  -7  11   7        2.71        1.97      2.15 o 
  -6  11   7       32.58       28.10      2.53 o 
  -5  11   7        5.26        6.79      2.34 o 
  -4  11   7        4.89        4.76      2.05 o 
  -3  11   7      106.09      113.49      4.43 o 
  -2  11   7        3.62        2.30      2.58 o 
  -1  11   7       25.05       28.46      2.75 o 
   0  11   7       72.84       66.82      3.11 o 
   1  11   7       96.32       94.87      3.43 o 
   2  11   7       51.58       55.74      2.75 o 
   3  11   7       23.62       25.80      2.23 o 
   4  11   7       96.61      106.88      3.77 o 
   5  11   7        9.01       18.23      2.72 o 
   6  11   7        0.01        0.87      2.39 o 
   7  11   7       15.76       17.57      3.37 o 
  -6  12   7       35.84       37.75      2.90 o 
  -5  12   7       12.06       10.06      2.70 o 
  -4  12   7      191.52      203.76      6.09 o 
  -3  12   7       39.79       36.06      3.01 o 
  -2  12   7        0.61        2.37      2.09 o 
  -1  12   7       25.41       24.39      2.75 o 
   0  12   7        7.80        8.16      2.36 o 
   1  12   7      127.22      125.06      4.28 o 
   2  12   7      177.05      185.19      4.77 o 
   3  12   7       29.61       30.68      2.43 o 
   4  12   7       25.07       20.21      2.83 o 
   5  12   7       48.43       49.78      5.69 o 
   6  12   7       10.03        9.88      2.76 o 
  -5  13   7       27.41       31.28      3.07 o 
  -4  13   7       17.95       10.14      2.98 o 
  -3  13   7        0.97       -1.96      1.96 o 
  -2  13   7        8.73        3.25      3.49 o 
  -1  13   7      178.29      167.25      5.84 o 
   0  13   7       42.16       38.51      3.33 o 
   1  13   7       21.18       26.52      2.81 o 
   2  13   7       50.94       59.70      3.33 o 
   3  13   7       76.36       82.49      4.26 o 
   4  13   7       37.25       32.65      3.44 o 
   5  13   7       76.30       79.43      4.51 o 
  -4  14   7        6.28        0.55      2.64 o 
  -3  14   7       44.87       50.87      3.68 o 
  -2  14   7       40.29       38.81      3.48 o 
  -1  14   7        1.25       -1.42      2.47 o 
   0  14   7       31.45       40.85      4.61 o 
   1  14   7        2.08        5.22      2.14 o 
   2  14   7        0.00       -0.80      2.12 o 
   3  14   7        0.00        2.60      3.97 o 
   4  14   7        0.04       -1.14      2.74 o 
  -2  15   7       37.39       45.65      3.82 o 
  -1  15   7        5.09        6.53      2.78 o 
   0  15   7        0.03       -1.58      2.40 o 
   1  15   7        1.13       -1.85      2.68 o 
   2  15   7        2.33        2.22      4.12 o 
 -10   0   8       30.07       34.77      4.33 o 
  -9   0   8      553.91      582.98     18.97 o 
  -8   0   8     1083.27     1056.61     30.70 o 
  -7   0   8        0.56        0.40      1.12 o 
  -6   0   8      551.73      525.73     11.22 o 
  -5   0   8      341.87      355.95      7.94 o 
  -4   0   8      813.00      821.06     16.55 o 
  -3   0   8     2761.58     2943.39     39.20 o 
  -2   0   8      966.10     1007.27     16.44 o 
  -1   0   8      461.85      566.02     10.08 o 
   0   0   8     1461.66     1482.58     20.84 o 
   1   0   8      893.45      951.90     14.23 o 
   2   0   8        0.25       -0.93      0.93 o 
   3   0   8       69.74       49.56      2.34 o 
   4   0   8      847.16      861.80     13.77 o 
   5   0   8     1983.37     1967.71     28.48 o 
   6   0   8      941.35      933.00     24.16 o 
   7   0   8       93.47       88.31      4.62 o 
   8   0   8       11.69       14.67      3.37 o 
   9   0   8       50.56       51.04      7.05 o 
 -10   1   8        8.21       10.61      5.98 o 
  -9   1   8        6.09        3.76      1.99 o 
  -8   1   8      357.48      336.32      8.46 o 
  -7   1   8       76.68       84.26      2.41 o 
  -6   1   8      206.37      205.72      3.70 o 
  -5   1   8      532.48      559.03      8.26 o 
  -4   1   8      471.04      452.05      6.05 o 
  -3   1   8       27.90       26.44      1.04 o 
  -2   1   8      342.62      317.46      3.93 o 
  -1   1   8      479.79      501.56      5.92 o 
   0   1   8      364.84      369.53      4.50 o 
   1   1   8      856.30      876.94      9.73 o 
   2   1   8       39.89       45.89      1.91 o 
   3   1   8      545.96      576.01      6.90 o 
   4   1   8       37.44       31.58      1.52 o 
   5   1   8        0.64       -1.15      1.15 o 
   6   1   8       40.15       40.50      2.09 o 
   7   1   8      168.70      176.48      4.44 o 
   8   1   8        2.00        2.19      1.96 o 
   9   1   8       16.03       18.46      4.01 o 
 -10   2   8      144.65      161.51      6.03 o 
  -9   2   8      237.55      251.91      7.17 o 
  -8   2   8       24.39       20.90      2.04 o 
  -7   2   8      973.87      946.78     28.53 o 
  -6   2   8      205.69      205.92      6.22 o 
  -5   2   8      658.97      693.10     10.05 o 
  -4   2   8     1414.33     1431.11     16.05 o 
  -3   2   8      122.89      142.14      2.14 o 
  -2   2   8      189.24      242.92      3.27 o 
  -1   2   8       89.00       93.13      1.75 o 
   0   2   8     1323.28     1430.40     14.33 o 
   1   2   8      524.65      525.95      5.82 o 
   2   2   8        1.49        2.50      0.87 o 
   3   2   8      176.61      171.63      3.32 o 
   4   2   8      116.00      125.37      2.96 o 
   5   2   8      457.37      447.45      6.12 o 
   6   2   8      832.14      818.78     10.33 o 
   7   2   8      272.81      274.32      5.66 o 
   8   2   8        2.54        3.77      2.12 o 
   9   2   8       25.31       32.93      7.13 o 
 -10   3   8       58.47       62.47      3.74 o 
  -9   3   8        1.00        2.60      1.64 o 
  -8   3   8      145.11      159.68      8.74 o 
  -7   3   8      178.14      191.44      9.22 o 
  -6   3   8      377.03      375.16      5.69 o 
  -5   3   8     1129.80     1100.65     15.73 o 
  -4   3   8       47.97       37.27      1.76 o 
  -3   3   8      253.95      255.45      3.44 o 
  -2   3   8       31.13       31.97      2.01 o 
  -1   3   8      236.29      228.08      3.10 o 
   0   3   8        7.79       13.71      0.94 o 
   1   3   8      317.99      340.41      4.81 o 
   2   3   8        0.99       -0.80      0.80 o 
   3   3   8      141.74      146.69      3.09 o 
   4   3   8      111.32      126.46      3.01 o 
   5   3   8      120.89      122.90      3.15 o 
   6   3   8       37.21       30.46      1.86 o 
   7   3   8       12.15       10.43      1.85 o 
   8   3   8        4.18        4.18      2.86 o 
   9   3   8        4.03        2.57      3.24 o 
  -9   4   8        2.24        3.59      4.07 o 
  -8   4   8       26.36       24.27      2.69 o 
  -7   4   8      313.49      316.14      6.41 o 
  -6   4   8       73.35       84.94      3.09 o 
  -5   4   8      703.70      678.34     10.65 o 
  -4   4   8      343.85      338.31      4.30 o 
  -3   4   8       89.81       98.25      2.98 o 
  -2   4   8       99.83       86.99      1.87 o 
  -1   4   8     1005.92     1072.11     11.00 o 
   0   4   8       24.68       32.35      1.33 o 
   1   4   8        1.37        0.06      0.82 o 
   2   4   8      537.06      541.18      7.09 o 
   3   4   8       12.57       13.42      1.29 o 
   4   4   8       44.63       34.73      1.77 o 
   5   4   8        2.04        0.78      1.24 o 
   6   4   8        0.02       -1.37      1.37 o 
   7   4   8       42.00       36.45      2.34 o 
   8   4   8       71.17       69.58      3.82 o 
   9   4   8        3.24       -2.25      2.87 o 
  -9   5   8       19.04       18.09      1.51 o 
  -8   5   8        2.97        0.67      1.36 o 
  -7   5   8      219.77      213.50      5.30 o 
  -6   5   8      190.63      193.91      5.50 o 
  -5   5   8      734.15      749.64     13.32 o 
  -4   5   8        6.84        6.73      0.86 o 
  -3   5   8        0.00       -0.14      0.66 o 
  -2   5   8      211.42      231.72      3.76 o 
  -1   5   8     1292.26     1294.10     14.02 o 
   0   5   8      373.39      377.73      5.18 o 
   1   5   8       27.28       29.52      1.45 o 
   2   5   8      935.54      994.69     11.68 o 
   3   5   8      377.38      413.77      6.05 o 
   4   5   8      106.64      108.70      3.97 o 
   5   5   8      289.28      270.09      4.91 o 
   6   5   8        6.99        3.55      1.52 o 
   7   5   8        4.01        2.77      1.77 o 
   8   5   8        2.09        1.81      2.16 o 
   9   5   8       36.96       44.96      5.21 o 
  -9   6   8       10.11       16.34      3.29 o 
  -8   6   8       51.13       49.63      2.47 o 
  -7   6   8      183.03      173.24      6.35 o 
  -6   6   8        3.55        3.04      1.01 o 
  -5   6   8        8.21        8.74      1.11 o 
  -4   6   8       34.11       35.07      1.47 o 
  -3   6   8      191.80      194.21      3.32 o 
  -2   6   8        0.16       -0.48      0.78 o 
  -1   6   8      242.77      244.14      3.75 o 
   0   6   8        0.00       -0.86      0.86 o 
   1   6   8      249.62      258.56      4.35 o 
   2   6   8       33.50       34.34      1.72 o 
   3   6   8      226.32      258.80      4.57 o 
   4   6   8       36.52       31.90      2.18 o 
   5   6   8       70.77       79.42      2.97 o 
   6   6   8        0.37       -0.38      1.46 o 
   7   6   8       89.73       76.85      3.99 o 
   8   6   8       56.49       52.88      3.74 o 
   9   6   8        0.74       -0.37      6.02 o 
  -9   7   8       76.50       92.09      3.81 o 
  -8   7   8       28.05       27.59      2.14 o 
  -7   7   8       10.92        9.01      1.73 o 
  -6   7   8      134.01      134.25      3.43 o 
  -5   7   8        0.36       -1.07      1.07 o 
  -4   7   8       79.75       80.52      2.64 o 
  -3   7   8       78.35       78.53      2.48 o 
  -2   7   8        2.87        2.07      1.13 o 
  -1   7   8      266.85      257.23      4.02 o 
   0   7   8        0.17       -0.92      0.92 o 
   1   7   8     1163.43     1147.94     14.36 o 
   2   7   8      457.28      446.49      7.68 o 
   3   7   8      104.89      101.96      2.97 o 
   4   7   8      409.75      428.06      6.62 o 
   5   7   8       73.94       64.48      2.76 o 
   6   7   8        2.43        3.98      1.64 o 
   7   7   8       32.69       32.11      3.09 o 
   8   7   8       79.38       76.06      4.93 o 
  -8   8   8        0.45       -0.33      1.57 o 
  -7   8   8        2.99        1.41      1.67 o 
  -6   8   8       16.99       18.28      2.17 o 
  -5   8   8       62.96       60.26      3.28 o 
  -4   8   8       61.54       57.87      2.16 o 
  -3   8   8      227.25      227.57      4.47 o 
  -2   8   8      300.24      279.13      5.01 o 
  -1   8   8       17.66       21.56      1.51 o 
   0   8   8      155.48      155.40      3.26 o 
   1   8   8       93.24       78.55      2.70 o 
   2   8   8      729.49      679.30      9.71 o 
   3   8   8        0.57        0.40      1.31 o 
   4   8   8      148.83      167.44      4.27 o 
   5   8   8        7.22       10.75      1.81 o 
   6   8   8       12.79       17.16      2.25 o 
   7   8   8      166.49      180.68      7.17 o 
   8   8   8        2.22        0.59      2.74 o 
  -8   9   8        2.94       -0.66      2.61 o 
  -7   9   8        3.79       -0.68      1.39 o 
  -6   9   8        0.33       -1.08      1.96 o 
  -5   9   8        7.61        7.14      2.07 o 
  -4   9   8      161.85      164.87      4.82 o 
  -3   9   8        0.02       -1.34      1.64 o 
  -2   9   8      275.05      286.57      6.67 o 
  -1   9   8      169.99      162.25      3.97 o 
   0   9   8      363.86      344.26      6.75 o 
   1   9   8       15.38       11.57      1.69 o 
   2   9   8       42.12       35.33      2.27 o 
   3   9   8      105.79       99.76      3.43 o 
   4   9   8        3.10        0.54      1.61 o 
   5   9   8        0.00       -1.56      1.58 o 
   6   9   8        1.48        2.33      2.18 o 
   7   9   8       45.89       41.77      3.58 o 
  -7  10   8        0.00       -1.50      1.50 o 
  -6  10   8       53.20       54.14      3.90 o 
  -5  10   8        2.54        0.14      1.98 o 
  -4  10   8        8.53        7.30      2.04 o 
  -3  10   8       46.58       53.35      3.03 o 
  -2  10   8        0.75       -1.69      1.69 o 
  -1  10   8      177.33      178.55      4.53 o 
   0  10   8       90.47       98.53      3.84 o 
   1  10   8      462.95      442.56      7.33 o 
   2  10   8      773.88      734.09     10.70 o 
   3  10   8        2.06       -1.02      1.55 o 
   4  10   8       80.96       73.25      3.11 o 
   5  10   8       56.93       53.69      3.18 o 
   6  10   8        9.44        0.47      2.21 o 
   7  10   8       19.10       13.14      3.30 o 
  -7  11   8        0.13        0.39      2.63 o 
  -6  11   8       37.87       34.68      3.71 o 
  -5  11   8      171.73      192.56      6.57 o 
  -4  11   8      102.57      111.21      5.11 o 
  -3  11   8        7.25        2.28      2.04 o 
  -2  11   8       28.04       30.60      2.81 o 
  -1  11   8      138.21      145.61      5.18 o 
   0  11   8      326.04      332.44      6.88 o 
   1  11   8       43.39       50.32      2.89 o 
   2  11   8       33.01       30.87      2.32 o 
   3  11   8       97.75       99.03      3.62 o 
   4  11   8       29.83       31.55      2.46 o 
   5  11   8        1.47       -0.26      2.14 o 
   6  11   8        4.82        6.41      2.95 o 
  -6  12   8        1.58        3.42      2.06 o 
  -5  12   8        3.53        2.99      2.56 o 
  -4  12   8       22.09       17.27      2.97 o 
  -3  12   8       92.49      100.86      4.46 o 
  -2  12   8       85.12       70.64      3.84 o 
  -1  12   8       52.67       52.56      3.46 o 
   0  12   8      314.06      326.90      7.07 o 
   1  12   8       69.77       74.22      3.45 o 
   2  12   8      145.17      138.61      4.89 o 
   3  12   8       58.35       60.51      3.06 o 
   4  12   8       54.24       64.74      3.93 o 
   5  12   8        9.25        7.17      2.96 o 
  -5  13   8        4.80        3.44      2.96 o 
  -4  13   8       58.09       61.19      4.55 o 
  -3  13   8        4.23        6.68      2.42 o 
  -2  13   8        0.13        1.15      2.19 o 
  -1  13   8       48.23       51.91      3.69 o 
   0  13   8       24.64       16.44      3.20 o 
   1  13   8        4.39        4.88      2.11 o 
   2  13   8       25.02       29.23      2.78 o 
   3  13   8        0.93        2.99      2.35 o 
   4  13   8        0.03       -1.99      2.61 o 
  -3  14   8       14.07       13.12      3.23 o 
  -2  14   8        3.40        0.35      2.45 o 
  -1  14   8       18.61       19.28      2.96 o 
   0  14   8        1.52       -0.55      2.37 o 
   1  14   8        3.27        0.84      2.13 o 
   2  14   8       23.09       25.41      3.20 o 
   3  14   8        2.31       -2.78      2.78 o 
  -1  15   8       14.34       14.61      2.97 o 
   0  15   8       11.08       11.42      2.96 o 
   1  15   8        0.05       -1.42      2.88 o 
 -10   1   9      116.58      117.72      5.20 o 
  -9   1   9      146.82      141.68      5.24 o 
  -8   1   9      158.70      164.51      5.33 o 
  -7   1   9      265.58      244.54      5.14 o 
  -6   1   9      257.94      252.02      4.47 o 
  -5   1   9       36.63       32.36      1.84 o 
  -4   1   9      204.06      192.00      2.81 o 
  -3   1   9      960.20     1005.64     11.66 o 
  -2   1   9        1.53        1.07      0.61 o 
  -1   1   9      296.60      339.54      4.44 o 
   0   1   9       31.36       22.42      1.04 o 
   1   1   9       87.40       87.00      2.39 o 
   2   1   9        1.04       -0.91      0.91 o 
   3   1   9        0.04       -0.98      0.98 o 
   4   1   9       98.50       93.72      3.56 o 
   5   1   9        0.89        3.73      1.86 o 
   6   1   9       60.84       55.68      2.77 o 
   7   1   9       25.74       24.54      2.19 o 
   8   1   9        0.37        2.33      2.04 o 
   9   1   9        5.65        6.41      3.56 o 
  -9   2   9        7.15        4.70      1.95 o 
  -8   2   9        6.41        5.07      3.18 o 
  -7   2   9       83.56       93.05      6.29 o 
  -6   2   9       36.65       32.51      3.33 o 
  -5   2   9      340.93      332.19      4.28 o 
  -4   2   9      941.42      930.01     10.82 o 
  -3   2   9      102.70       96.00      1.95 o 
  -2   2   9       11.31        6.12      0.73 o 
  -1   2   9      692.78      734.35      7.84 o 
   0   2   9      114.60      132.47      3.71 o 
   1   2   9        0.02        0.19      0.81 o 
   2   2   9      897.93      955.52     12.10 o 
   3   2   9       24.79       28.58      1.72 o 
   4   2   9      118.26      140.78      3.32 o 
   5   2   9      144.50      149.95      3.65 o 
   6   2   9      152.44      155.99      4.25 o 
   7   2   9       19.52       22.96      2.47 o 
   8   2   9       64.17       72.45      4.50 o 
   9   2   9        4.81        4.20      3.50 o 
  -9   3   9       12.29       14.23      1.88 o 
  -8   3   9        0.19       -2.19      2.88 o 
  -7   3   9      179.64      189.99      9.41 o 
  -6   3   9      421.65      394.04      7.17 o 
  -5   3   9        0.23       -1.09      1.09 o 
  -4   3   9       20.18       19.28      1.02 o 
  -3   3   9       11.78       16.11      1.13 o 
  -2   3   9        0.02        1.49      0.63 o 
  -1   3   9      314.76      349.50      4.33 o 
   0   3   9      904.59      981.19     10.41 o 
   1   3   9      111.62      135.02      2.77 o 
   2   3   9        6.55        7.54      1.73 o 
   3   3   9      115.95      116.23      3.11 o 
   4   3   9       35.19       37.46      1.85 o 
   5   3   9        3.97       -1.45      1.52 o 
   6   3   9        0.62       -1.10      2.10 o 
   7   3   9       98.42      103.08      3.58 o 
   8   3   9       22.65       22.64      2.82 o 
   9   3   9        5.92        9.41      3.59 o 
  -9   4   9       29.11       23.22      4.65 o 
  -8   4   9      166.87      176.43      9.72 o 
  -7   4   9      153.47      144.02      3.64 o 
  -6   4   9      305.13      303.26      6.38 o 
  -5   4   9     1738.84     1735.07     25.44 o 
  -4   4   9      156.41      152.05      2.54 o 
  -3   4   9        1.45        0.21      0.70 o 
  -2   4   9       10.81        7.94      0.83 o 
  -1   4   9        5.25        7.46      1.25 o 
   0   4   9      579.42      565.30     11.57 o 
   1   4   9      248.98      261.09      5.65 o 
   2   4   9       55.69       47.41      2.02 o 
   3   4   9      163.81      176.98      3.94 o 
   4   4   9        3.49        1.21      1.19 o 
   5   4   9        4.61        2.70      1.37 o 
   6   4   9       21.57       20.76      2.03 o 
   7   4   9       35.08       28.65      2.30 o 
   8   4   9       11.11        9.94      2.45 o 
   9   4   9        4.25        4.99      5.03 o 
  -9   5   9        3.30        1.06      3.78 o 
  -8   5   9       12.76       16.06      1.54 o 
  -7   5   9      294.66      292.36      6.43 o 
  -6   5   9        9.53       14.01      1.87 o 
  -5   5   9     1202.14     1189.33     15.22 o 
  -4   5   9       37.18       44.50      1.56 o 
  -3   5   9      382.32      345.51      6.52 o 
  -2   5   9      246.85      248.35      3.53 o 
  -1   5   9        9.84       14.27      1.01 o 
   0   5   9      205.67      193.98      3.75 o 
   1   5   9      161.09      159.80      3.22 o 
   2   5   9        2.64        2.00      1.22 o 
   3   5   9       59.06       53.39      2.31 o 
   4   5   9       47.96       47.29      2.16 o 
   5   5   9       48.69       48.83      2.50 o 
   6   5   9        8.41       14.09      1.85 o 
   7   5   9       16.28       24.00      2.95 o 
   8   5   9       68.54       67.07      3.95 o 
   9   5   9        7.07        4.04      3.71 o 
  -9   6   9       25.94       30.21      2.67 o 
  -8   6   9        7.79        9.55      2.31 o 
  -7   6   9      124.03      128.68      6.46 o 
  -6   6   9       45.55       46.78      1.81 o 
  -5   6   9      480.44      459.23      9.99 o 
  -4   6   9       84.24       88.15      2.86 o 
  -3   6   9      503.63      497.18      7.60 o 
  -2   6   9      576.95      567.83      8.24 o 
  -1   6   9        9.58        9.12      1.46 o 
   0   6   9      126.62      113.32      2.94 o 
   1   6   9      123.52      144.78      3.40 o 
   2   6   9       72.85       81.45      2.83 o 
   3   6   9       93.15       88.49      3.00 o 
   4   6   9       26.90       24.05      1.82 o 
   5   6   9        0.04       -0.53      1.44 o 
   6   6   9        8.03        3.55      1.63 o 
   7   6   9        2.82        1.43      2.12 o 
   8   6   9       48.74       51.27      3.73 o 
  -8   7   9        0.66        0.29      1.68 o 
  -7   7   9        8.33        7.60      1.69 o 
  -6   7   9        1.95       -0.17      1.70 o 
  -5   7   9       78.08       77.25      2.84 o 
  -4   7   9      159.17      154.84      4.49 o 
  -3   7   9     1854.88     1820.47     21.26 o 
  -2   7   9      194.39      189.85      3.43 o 
  -1   7   9       21.98       22.57      1.33 o 
   0   7   9        0.46        0.76      1.00 o 
   1   7   9       21.79       20.88      1.67 o 
   2   7   9       23.25       26.21      1.89 o 
   3   7   9      220.42      228.53      4.89 o 
   4   7   9        5.57        4.76      1.70 o 
   5   7   9       70.87       71.04      2.98 o 
   6   7   9       17.78       19.95      2.40 o 
   7   7   9        3.19        0.08      2.13 o 
   8   7   9       17.56       26.79      4.22 o 
  -8   8   9        0.63       -0.16      1.51 o 
  -7   8   9       47.23       42.86      2.74 o 
  -6   8   9        0.82        1.69      1.70 o 
  -5   8   9       75.00       73.94      3.64 o 
  -4   8   9       19.81       23.61      2.56 o 
  -3   8   9      416.70      432.10      6.70 o 
  -2   8   9       91.32       89.80      3.08 o 
  -1   8   9      183.35      177.55      3.25 o 
   0   8   9        2.65        3.94      1.20 o 
   1   8   9      185.07      177.64      4.05 o 
   2   8   9       33.67       33.47      2.16 o 
   3   8   9      240.04      253.24      5.37 o 
   4   8   9      355.14      351.46      7.00 o 
   5   8   9       26.67       29.95      2.29 o 
   6   8   9        0.05        2.79      2.19 o 
   7   8   9        0.06       -2.08      2.08 o 
   8   8   9       16.39       11.58      3.26 o 
  -7   9   9        4.31        4.06      1.95 o 
  -6   9   9        4.64        4.81      1.98 o 
  -5   9   9      135.52      129.95      5.65 o 
  -4   9   9      331.65      297.87      8.90 o 
  -3   9   9       13.41        9.40      3.07 o 
  -2   9   9       71.98       65.06      3.29 o 
  -1   9   9      692.31      742.92     12.05 o 
   0   9   9       33.55       24.77      2.28 o 
   1   9   9        0.13        1.57      1.44 o 
   2   9   9       48.06       44.31      2.43 o 
   3   9   9        0.90       -1.54      1.54 o 
   4   9   9      109.93      119.57      3.90 o 
   5   9   9       14.35        9.78      1.96 o 
   6   9   9       14.18        8.69      2.54 o 
   7   9   9        8.06        5.36      2.53 o 
  -7  10   9       83.14       89.16      4.34 o 
  -6  10   9        7.93        8.29      4.04 o 
  -5  10   9       15.01        9.82      2.89 o 
  -4  10   9       10.42        6.19      2.41 o 
  -3  10   9      234.41      257.63      6.51 o 
  -2  10   9       54.30       56.62      3.25 o 
  -1  10   9       41.22       41.78      2.54 o 
   0  10   9      259.20      279.97      6.06 o 
   1  10   9      224.92      223.52      4.89 o 
   2  10   9       71.13       60.40      2.83 o 
   3  10   9        0.81       -1.54      1.54 o 
   4  10   9       34.17       31.22      2.44 o 
   5  10   9        5.59        3.70      2.04 o 
   6  10   9       49.85       57.16      3.85 o 
   7  10   9       11.82       19.29      3.15 o 
  -6  11   9       72.34       70.99      4.17 o 
  -5  11   9       22.07       27.95      3.17 o 
  -4  11   9        4.73        4.66      2.42 o 
  -3  11   9      107.38      105.56      4.33 o 
  -2  11   9      279.63      312.10      8.87 o 
  -1  11   9      150.94      161.75      4.65 o 
   0  11   9      349.31      352.82      7.24 o 
   1  11   9       28.98       31.02      2.89 o 
   2  11   9      109.24       95.18      3.88 o 
   3  11   9        1.86       -1.58      1.58 o 
   4  11   9        0.08        1.81      1.72 o 
   5  11   9        0.30       -2.19      2.19 o 
   6  11   9       50.06       61.91      4.25 o 
  -5  12   9       12.59       13.53      2.89 o 
  -4  12   9        0.05       -2.23      2.23 o 
  -3  12   9        1.90       -1.55      2.28 o 
  -2  12   9        0.04       -0.60      2.24 o 
  -1  12   9        0.01        2.23      2.28 o 
   0  12   9       91.14       94.36      4.68 o 
   1  12   9        0.53        0.29      1.88 o 
   2  12   9        2.19        1.94      1.93 o 
   3  12   9        0.93       -0.83      1.94 o 
   4  12   9        4.22        2.60      2.69 o 
   5  12   9       18.09       30.29      3.95 o 
  -4  13   9        6.92        8.51      2.84 o 
  -3  13   9        5.35        8.27      2.94 o 
  -2  13   9       35.10       42.58      3.40 o 
  -1  13   9        0.05        2.58      2.30 o 
   0  13   9      228.64      222.90      6.01 o 
   1  13   9      288.48      316.61      7.33 o 
   2  13   9       24.78       26.63      2.77 o 
   3  13   9       12.45       16.78      2.89 o 
   4  13   9       29.08       40.00      4.18 o 
  -3  14   9        4.88        3.39      2.85 o 
  -2  14   9       35.57       51.06      4.48 o 
  -1  14   9        1.34       -0.50      2.43 o 
   0  14   9       16.22       16.66      3.08 o 
   1  14   9       32.64       40.06      3.23 o 
   2  14   9       69.45       79.61      6.08 o 
  -9   0  10      316.70      337.88     12.66 o 
  -8   0  10       60.11       66.39      5.07 o 
  -7   0  10       68.27       57.07      4.52 o 
  -6   0  10        5.20        5.24      1.52 o 
  -5   0  10       21.97       17.84      1.87 o 
  -4   0  10       81.11       79.78      3.45 o 
  -3   0  10      605.23      552.33      8.32 o 
  -2   0  10      158.16      164.96      3.32 o 
  -1   0  10      750.53      710.92     14.13 o 
   0   0  10       18.85       10.93      1.30 o 
   1   0  10       47.13       58.61      2.98 o 
   2   0  10      193.11      227.59      6.12 o 
   3   0  10      225.42      231.68      6.88 o 
   4   0  10       63.66       61.94      3.62 o 
   5   0  10       52.22       54.80      4.34 o 
   6   0  10       67.46       77.56      6.10 o 
   7   0  10        0.61       -2.72      2.72 o 
   8   0  10        0.88        1.00      2.90 o 
   9   0  10        0.00       -2.48      4.33 o 
  -9   1  10        0.53       -1.72      1.72 o 
  -8   1  10       10.70        6.79      1.94 o 
  -7   1  10       14.24        9.76      1.87 o 
  -6   1  10       66.01       71.05      2.24 o 
  -5   1  10      165.68      159.70      3.41 o 
  -4   1  10       21.90       18.56      1.20 o 
  -3   1  10       24.04       21.04      0.81 o 
  -2   1  10      129.49      136.19      2.37 o 
  -1   1  10      218.01      229.14      3.48 o 
   0   1  10       38.72       49.28      2.09 o 
   1   1  10        8.43        6.63      1.01 o 
   2   1  10      650.77      675.98      9.22 o 
   3   1  10       27.91       27.35      1.82 o 
   4   1  10      449.52      445.44      7.21 o 
   5   1  10     1702.38     1699.48     20.96 o 
   6   1  10      541.17      539.52      8.73 o 
   7   1  10       57.39       60.19      2.95 o 
   8   1  10        0.04       -1.49      2.31 o 
   9   1  10        0.11       -2.13      3.84 o 
  -9   2  10        5.70        9.39      2.02 o 
  -8   2  10       55.35       46.58      2.82 o 
  -7   2  10      140.65      130.52      3.39 o 
  -6   2  10       18.14       25.55      3.16 o 
  -5   2  10      461.24      450.47      6.31 o 
  -4   2  10      109.61      111.40      2.24 o 
  -3   2  10        0.03       -0.08      0.79 o 
  -2   2  10        7.70        6.34      0.77 o 
  -1   2  10        1.26        2.50      0.71 o 
   0   2  10      104.62      101.70      2.15 o 
   1   2  10      103.25      106.08      3.13 o 
   2   2  10      170.88      168.54      4.07 o 
   3   2  10      301.75      295.10      5.32 o 
   4   2  10        0.03       -0.76      1.32 o 
   5   2  10       12.90       12.48      1.94 o 
   6   2  10        4.89        2.86      2.08 o 
   7   2  10        2.61        2.52      1.69 o 
   8   2  10       10.16        8.65      2.41 o 
   9   2  10        4.98        2.59      3.43 o 
  -9   3  10        0.02       -2.59      3.06 o 
  -8   3  10       11.09        8.40      3.49 o 
  -7   3  10      444.47      415.37     15.56 o 
  -6   3  10        8.82        6.10      1.49 o 
  -5   3  10       47.56       45.77      1.96 o 
  -4   3  10      157.66      152.19      2.81 o 
  -3   3  10        1.15        0.49      0.73 o 
  -2   3  10       59.38       66.21      1.89 o 
  -1   3  10        9.82       13.05      0.97 o 
   0   3  10       78.42       74.05      2.31 o 
   1   3  10      244.33      256.75      4.18 o 
   2   3  10        1.79        0.70      1.09 o 
   3   3  10        0.93       -1.17      1.17 o 
   4   3  10      174.99      180.14      4.22 o 
   5   3  10       64.36       55.65      2.67 o 
   6   3  10       91.63       89.46      3.31 o 
   7   3  10       37.18       39.92      2.61 o 
   8   3  10        0.74        0.67      2.12 o 
   9   3  10        0.06        4.48      3.77 o 
  -9   4  10        2.22        6.18      3.80 o 
  -8   4  10       27.70       20.61      4.25 o 
  -7   4  10       22.42       24.76      1.87 o 
  -6   4  10      218.21      247.28      5.53 o 
  -5   4  10       35.87       32.00      1.73 o 
  -4   4  10       43.52       32.65      1.31 o 
  -3   4  10        0.18       -0.75      0.75 o 
  -2   4  10      287.21      282.05      4.11 o 
  -1   4  10      194.27      197.63      3.05 o 
   0   4  10      321.94      309.28      5.05 o 
   1   4  10      124.06      120.24      2.80 o 
   2   4  10      143.71      143.81      3.49 o 
   3   4  10        4.36        4.58      1.36 o 
   4   4  10        2.32       -0.69      1.34 o 
   5   4  10       16.08       16.16      2.23 o 
   6   4  10       11.07        6.80      2.02 o 
   7   4  10       10.29        7.73      1.92 o 
   8   4  10       15.82       15.79      2.75 o 
  -9   5  10       20.60       30.78      5.26 o 
  -8   5  10       48.95       45.33      2.73 o 
  -7   5  10      132.73      140.80      4.02 o 
  -6   5  10       24.02       23.81      2.03 o 
  -5   5  10      888.66      840.63     11.26 o 
  -4   5  10      488.21      461.64      5.95 o 
  -3   5  10        2.26        2.30      0.88 o 
  -2   5  10       37.89       37.97      1.50 o 
  -1   5  10      197.31      212.61      3.46 o 
   0   5  10      712.31      689.05      9.28 o 
   1   5  10       33.70       26.32      1.67 o 
   2   5  10      440.40      432.86      7.43 o 
   3   5  10       37.18       37.65      2.75 o 
   4   5  10      336.72      331.11      6.15 o 
   5   5  10       11.33       13.41      1.89 o 
   6   5  10        1.59       -0.87      1.56 o 
   7   5  10       17.26       18.49      2.47 o 
   8   5  10        2.51       -1.31      2.87 o 
  -8   6  10       45.21       51.10      3.41 o 
  -7   6  10        9.73        3.41      2.03 o 
  -6   6  10       14.34       19.56      1.67 o 
  -5   6  10     1162.48     1161.65     15.52 o 
  -4   6  10       57.18       57.80      2.75 o 
  -3   6  10      145.97      141.62      3.47 o 
  -2   6  10        4.15        1.55      0.96 o 
  -1   6  10       27.06       37.74      1.58 o 
   0   6  10       67.07       71.48      2.84 o 
   1   6  10       25.63       24.19      1.70 o 
   2   6  10      247.33      261.72      5.06 o 
   3   6  10       44.83       39.78      3.08 o 
   4   6  10       13.11       15.03      1.89 o 
   5   6  10        2.76        5.21      1.76 o 
   6   6  10      145.77      150.03      4.40 o 
   7   6  10       20.37       22.95      2.89 o 
   8   6  10        0.08        0.08      2.32 o 
  -8   7  10        0.19       -0.02      2.16 o 
  -7   7  10        4.50        5.05      1.74 o 
  -6   7  10       24.85       21.34      2.12 o 
  -5   7  10        5.36        3.92      3.07 o 
  -4   7  10        3.68        8.13      2.11 o 
  -3   7  10      318.99      322.55      5.40 o 
  -2   7  10       32.27       30.50      1.62 o 
  -1   7  10      529.49      542.10      8.73 o 
   0   7  10      214.81      218.40      4.45 o 
   1   7  10       21.85       21.01      1.71 o 
   2   7  10       34.17       34.06      2.07 o 
   3   7  10        1.50        2.47      1.55 o 
   4   7  10       57.67       65.78      2.92 o 
   5   7  10        2.03        4.85      1.79 o 
   6   7  10        2.97        0.88      1.68 o 
   7   7  10       13.22       15.17      2.92 o 
   8   7  10        8.54        8.68      3.26 o 
  -8   8  10       48.12       60.35      2.56 o 
  -7   8  10        0.26        1.31      2.23 o 
  -6   8  10       56.68       61.24      3.34 o 
  -5   8  10       10.60       11.03      2.22 o 
  -4   8  10        8.88        8.95      2.25 o 
  -3   8  10      380.46      356.68      7.49 o 
  -2   8  10       34.97       32.10      3.70 o 
  -1   8  10       20.23       18.85      1.94 o 
   0   8  10      574.89      552.57      9.28 o 
   1   8  10        3.90        1.40      1.37 o 
   2   8  10      126.17      123.76      4.48 o 
   3   8  10      570.38      504.46      8.23 o 
   4   8  10       30.55       19.84      2.15 o 
   5   8  10        2.12        0.92      1.67 o 
   6   8  10       10.59        4.75      2.42 o 
   7   8  10        5.25        2.59      2.39 o 
  -7   9  10       12.30       21.72      2.56 o 
  -6   9  10        6.89        2.68      1.99 o 
  -5   9  10        8.97       14.75      2.42 o 
  -4   9  10      509.15      492.54     11.02 o 
  -3   9  10     1088.13     1107.49     17.72 o 
  -2   9  10       20.64       18.06      3.20 o 
  -1   9  10      428.43      413.39      7.50 o 
   0   9  10       46.44       45.24      3.41 o 
   1   9  10        9.98        9.11      1.64 o 
   2   9  10       85.22       68.77      2.85 o 
   3   9  10        0.31       -1.28      1.55 o 
   4   9  10      294.14      264.62      5.79 o 
   5   9  10        1.70       -1.29      1.66 o 
   6   9  10       37.65       39.22      3.47 o 
   7   9  10       15.07       18.86      3.17 o 
  -6  10  10        1.08        3.40      2.21 o 
  -5  10  10      228.40      231.79      7.16 o 
  -4  10  10        0.00       -1.04      2.15 o 
  -3  10  10        1.45        0.49      2.28 o 
  -2  10  10       60.86       52.44      4.00 o 
  -1  10  10       59.37       67.41      3.14 o 
   0  10  10      456.29      438.53      8.19 o 
   1  10  10       25.39       37.31      2.64 o 
   2  10  10       38.39       33.01      2.59 o 
   3  10  10        6.89        3.33      1.67 o 
   4  10  10        1.88        1.69      1.75 o 
   5  10  10       19.85       21.84      2.95 o 
   6  10  10        3.14        3.62      2.60 o 
  -6  11  10       21.38       23.63      3.17 o 
  -5  11  10       13.47        7.06      2.61 o 
  -4  11  10       51.17       47.09      3.81 o 
  -3  11  10       14.12       14.02      2.84 o 
  -2  11  10       46.44       51.93      3.42 o 
  -1  11  10      195.39      203.71      5.25 o 
   0  11  10        8.87       10.81      2.27 o 
   1  11  10       52.58       51.65      3.06 o 
   2  11  10        0.07        1.50      1.88 o 
   3  11  10       10.24        7.09      2.13 o 
   4  11  10        9.58       15.66      2.46 o 
   5  11  10       42.53       43.22      4.23 o 
  -5  12  10       27.41       40.28      4.48 o 
  -4  12  10       76.00       73.06      4.56 o 
  -3  12  10        9.13       10.63      2.98 o 
  -2  12  10       15.37       19.58      2.80 o 
  -1  12  10      319.15      344.34      9.14 o 
   0  12  10        0.63        2.69      1.96 o 
   1  12  10      106.80      117.62      4.86 o 
   2  12  10      160.47      171.21      5.42 o 
   3  12  10       47.92       55.63      3.40 o 
   4  12  10       12.69       11.25      3.17 o 
  -3  13  10        2.81        5.50      2.78 o 
  -2  13  10       22.40       21.14      3.45 o 
  -1  13  10       82.75       80.49      4.39 o 
   0  13  10      136.34      146.93      5.06 o 
   1  13  10      135.16      165.90      5.41 o 
   2  13  10      107.87      113.38      4.61 o 
   3  13  10       20.16       23.31      3.18 o 
  -1  14  10       16.95       16.03      3.18 o 
   0  14  10      125.06      141.46      6.00 o 
   1  14  10        1.92        2.55      2.21 o 
  -9   1  11       35.16       41.22      3.05 o 
  -8   1  11        0.35       -0.69      2.22 o 
  -7   1  11       63.47       63.26      3.41 o 
  -6   1  11       80.58       77.92      2.81 o 
  -5   1  11       49.78       46.18      2.02 o 
  -4   1  11       79.63       69.00      1.73 o 
  -3   1  11      101.60      108.15      1.87 o 
  -2   1  11        0.07       -0.35      0.68 o 
  -1   1  11      191.45      195.09      3.27 o 
   0   1  11       48.74       42.90      1.50 o 
   1   1  11       55.61       56.41      2.11 o 
   2   1  11        8.86       10.44      1.47 o 
   3   1  11        0.55        2.21      1.33 o 
   4   1  11       41.67       45.95      2.39 o 
   5   1  11        0.05        3.72      1.71 o 
   6   1  11       14.18       12.09      1.95 o 
   7   1  11        9.20        7.76      1.95 o 
   8   1  11        0.82       -2.47      2.47 o 
  -9   2  11        5.77        3.66      3.46 o 
  -8   2  11       39.26       37.04      3.06 o 
  -7   2  11        0.18       -2.87      2.87 o 
  -6   2  11        1.43       -0.79      1.16 o 
  -5   2  11      214.33      197.38      3.72 o 
  -4   2  11       19.36       22.84      1.38 o 
  -3   2  11      135.56      128.79      2.27 o 
  -2   2  11      265.56      275.75      3.99 o 
  -1   2  11      613.02      619.09      7.47 o 
   0   2  11      132.17      134.94      3.68 o 
   1   2  11      253.26      249.43      6.15 o 
   2   2  11      688.67      666.87      9.33 o 
   3   2  11      274.89      279.71      5.30 o 
   4   2  11       27.60       29.30      2.29 o 
   5   2  11       37.10       29.58      2.29 o 
   6   2  11        0.11        2.23      1.65 o 
   7   2  11       25.97       24.86      2.39 o 
   8   2  11        1.06        0.61      2.63 o 
  -9   3  11        0.92        7.64      3.70 o 
  -8   3  11        0.96       -0.42      3.01 o 
  -7   3  11       62.79       60.66      5.65 o 
  -6   3  11      107.39       88.50      2.74 o 
  -5   3  11       67.65       65.08      1.94 o 
  -4   3  11      383.27      379.91      5.40 o 
  -3   3  11        1.68       -0.36      0.79 o 
  -2   3  11      106.97      109.46      2.54 o 
  -1   3  11        0.98        0.40      0.93 o 
   0   3  11       51.09       43.39      1.82 o 
   1   3  11       41.61       39.87      1.91 o 
   2   3  11        1.54        1.84      1.27 o 
   3   3  11       30.18       33.23      2.07 o 
   4   3  11       62.51       56.40      2.62 o 
   5   3  11       16.62       14.15      2.20 o 
   6   3  11        2.56        0.43      1.62 o 
   7   3  11       94.30       89.05      3.56 o 
   8   3  11       35.70       37.11      4.01 o 
  -8   4  11        3.01        2.69      3.38 o 
  -7   4  11        2.20       -2.11      3.30 o 
  -6   4  11        4.80        0.54      0.85 o 
  -5   4  11      255.04      228.80      4.02 o 
  -4   4  11        7.18        3.86      1.53 o 
  -3   4  11       40.35       43.01      1.63 o 
  -2   4  11      122.78      116.17      2.49 o 
  -1   4  11      156.80      149.34      3.38 o 
   0   4  11      534.90      546.02      7.81 o 
   1   4  11      208.48      198.83      4.05 o 
   2   4  11        0.15       -1.10      1.10 o 
   3   4  11       51.47       50.39      2.39 o 
   4   4  11       34.37       34.13      2.28 o 
   5   4  11        1.69        0.28      1.63 o 
   6   4  11       35.12       35.43      2.52 o 
   7   4  11        8.03       15.92      2.27 o 
   8   4  11        2.06       -1.20      2.30 o 
  -8   5  11        0.24       -0.98      3.59 o 
  -7   5  11       20.21       28.68      1.91 o 
  -6   5  11        5.37        2.18      1.04 o 
  -5   5  11      116.08      105.97      2.74 o 
  -4   5  11      239.33      240.45      4.50 o 
  -3   5  11        0.09       -0.78      0.78 o 
  -2   5  11        0.86        0.73      0.99 o 
  -1   5  11       28.53       29.22      1.40 o 
   0   5  11      191.90      185.96      3.96 o 
   1   5  11       83.46       87.60      4.05 o 
   2   5  11        6.77        4.69      1.36 o 
   3   5  11      214.66      213.74      4.75 o 
   4   5  11        8.58        7.86      1.79 o 
   5   5  11      158.91      141.89      4.22 o 
   6   5  11        8.21        8.50      2.51 o 
   7   5  11       12.37       13.91      2.79 o 
   8   5  11        5.23        6.03      3.13 o 
  -8   6  11        2.52        0.02      3.41 o 
  -7   6  11        2.37        0.26      1.90 o 
  -6   6  11       11.77        7.92      2.00 o 
  -5   6  11       81.77       70.75      3.55 o 
  -4   6  11       97.71       88.47      3.65 o 
  -3   6  11       63.07       74.52      2.70 o 
  -2   6  11      560.19      562.14      8.60 o 
  -1   6  11      381.97      378.59      5.38 o 
   0   6  11        0.49       -0.97      0.97 o 
   1   6  11       78.04       72.83      2.61 o 
   2   6  11       24.70       17.37      1.75 o 
   3   6  11       40.79       28.62      2.11 o 
   4   6  11      119.89      110.70      3.74 o 
   5   6  11       16.97        9.04      1.96 o 
   6   6  11       23.37       23.46      2.39 o 
   7   6  11       12.77       14.49      3.78 o 
  -8   7  11        0.12       -0.17      2.02 o 
  -7   7  11        6.93        4.50      2.08 o 
  -6   7  11       22.80       24.65      2.23 o 
  -5   7  11        1.06        2.87      2.10 o 
  -4   7  11       65.02       73.47      3.73 o 
  -3   7  11      412.13      404.65      7.92 o 
  -2   7  11     1853.65     1828.85     23.57 o 
  -1   7  11      555.64      539.04      8.73 o 
   0   7  11      347.05      344.04     11.01 o 
   1   7  11       32.18       33.47      2.02 o 
   2   7  11       86.03       89.74      3.08 o 
   3   7  11        2.59        0.84      1.56 o 
   4   7  11        0.23       -0.34      1.95 o 
   5   7  11        0.81        0.72      1.70 o 
   6   7  11       31.73       35.95      2.71 o 
   7   7  11        0.98       -0.57      2.88 o 
  -7   8  11       24.33       31.41      2.59 o 
  -6   8  11        0.14       -1.68      1.69 o 
  -5   8  11       11.25        8.63      2.12 o 
  -4   8  11       97.46      107.99      4.67 o 
  -3   8  11      518.70      510.91     11.25 o 
  -2   8  11       11.97       13.52      1.83 o 
  -1   8  11       11.01        7.92      1.74 o 
   0   8  11      121.27      128.07      3.98 o 
   1   8  11       36.66       30.56      2.32 o 
   2   8  11       81.33       77.48      3.00 o 
   3   8  11        5.05        2.64      1.64 o 
   4   8  11        4.20        5.33      1.87 o 
   5   8  11       10.65        9.76      2.10 o 
   6   8  11        0.60        2.26      2.21 o 
   7   8  11        7.68        8.49      3.54 o 
  -7   9  11        4.77        5.43      2.17 o 
  -6   9  11      121.15      133.13      7.43 o 
  -5   9  11        0.19        4.82      2.17 o 
  -4   9  11      274.00      284.57      7.92 o 
  -3   9  11        5.83       13.59      2.72 o 
  -2   9  11      148.79      145.25      4.93 o 
  -1   9  11      834.22      829.02     17.47 o 
   0   9  11      159.62      179.17      4.79 o 
   1   9  11       31.41       28.87      2.40 o 
   2   9  11       25.34       12.65      2.14 o 
   3   9  11        0.84        2.09      1.58 o 
   4   9  11        8.20        7.18      1.91 o 
   5   9  11        4.72        1.21      1.87 o 
   6   9  11        0.08        1.78      2.35 o 
  -6  10  11      143.43      184.28      6.39 o 
  -5  10  11        4.57        3.15      2.48 o 
  -4  10  11       16.60       19.53      3.72 o 
  -3  10  11        0.61       -2.18      2.18 o 
  -2  10  11       52.70       45.13      3.14 o 
  -1  10  11      169.40      176.58      4.79 o 
   0  10  11      124.46      125.19      5.56 o 
   1  10  11       14.58       12.51      2.24 o 
   2  10  11        1.51        0.12      2.09 o 
   3  10  11        7.83        8.93      2.18 o 
   4  10  11        5.20        3.05      2.01 o 
   5  10  11       47.37       45.05      4.44 o 
  -5  11  11      111.08      116.69      5.43 o 
  -4  11  11       31.38       43.53      4.21 o 
  -3  11  11        0.62       -0.03      2.28 o 
  -2  11  11        0.48        2.12      2.58 o 
  -1  11  11       53.12       54.52      2.96 o 
   0  11  11      136.34      129.68      4.43 o 
   1  11  11       53.65       54.93      3.14 o 
   2  11  11       73.84       76.85      3.71 o 
   3  11  11        0.30       -1.27      1.97 o 
   4  11  11        5.77        1.21      2.14 o 
   5  11  11        7.90       11.47      3.35 o 
  -4  12  11        0.07        2.11      2.57 o 
  -3  12  11       29.23       47.34      4.16 o 
  -2  12  11        3.86        7.42      3.29 o 
  -1  12  11       84.24       90.32      4.49 o 
   0  12  11       51.94       62.66      3.37 o 
   1  12  11      175.17      198.46      5.71 o 
   2  12  11       28.68       33.16      3.99 o 
   3  12  11        9.82        6.16      2.30 o 
   4  12  11        2.02        4.69      3.06 o 
  -2  13  11       36.30       38.68      4.00 o 
  -1  13  11        0.23        2.69      2.97 o 
   0  13  11      160.88      178.99      5.47 o 
   1  13  11       24.60       36.47      3.10 o 
   2  13  11        5.91        9.45      2.55 o 
  -8   0  12       44.08       41.93      4.36 o 
  -7   0  12      224.02      249.77     10.25 o 
  -6   0  12      381.98      386.71     13.76 o 
  -5   0  12      120.31      128.32      7.13 o 
  -4   0  12      304.72      280.33      7.86 o 
  -3   0  12      616.29      622.53      9.63 o 
  -2   0  12       21.15       18.63      2.26 o 
  -1   0  12       20.23       22.84      1.98 o 
   0   0  12      367.59      364.31      8.39 o 
   1   0  12        0.10       -1.42      1.42 o 
   2   0  12      425.91      417.51     11.62 o 
   3   0  12       80.03       72.19      3.93 o 
   4   0  12     1094.78     1093.42     20.67 o 
   5   0  12        2.71        1.31      2.81 o 
   6   0  12        4.12       -0.31      2.31 o 
   7   0  12       18.31       14.03      3.19 o 
   8   0  12        5.77        4.68      5.23 o 
  -8   1  12        0.29       -0.30      2.38 o 
  -7   1  12       72.50       76.23      3.91 o 
  -6   1  12        8.60       14.48      4.78 o 
  -5   1  12      233.02      224.56      6.88 o 
  -4   1  12      225.57      236.52      3.97 o 
  -3   1  12      422.94      408.18      5.26 o 
  -2   1  12      385.37      393.88      5.26 o 
  -1   1  12        0.63        0.54      0.65 o 
   0   1  12       28.04       34.59      1.57 o 
   1   1  12       65.66       50.88      2.57 o 
   2   1  12        1.23        0.31      1.33 o 
   3   1  12        5.69        3.50      1.55 o 
   4   1  12      104.37      101.02      3.56 o 
   5   1  12      148.90      156.35      4.46 o 
   6   1  12        5.78        1.45      1.77 o 
   7   1  12       33.21       33.49      2.66 o 
   8   1  12        6.61        4.27      3.03 o 
  -8   2  12       58.00       54.08      3.32 o 
  -7   2  12        0.02        0.31      1.68 o 
  -6   2  12       22.76       28.24      2.57 o 
  -5   2  12      197.72      204.73      6.45 o 
  -4   2  12      311.63      326.72      5.21 o 
  -3   2  12       99.43       93.68      2.08 o 
  -2   2  12       91.38       83.47      2.14 o 
  -1   2  12       18.09       20.60      1.17 o 
   0   2  12       32.81       26.55      1.49 o 
   1   2  12      103.69       92.66      2.90 o 
   2   2  12      177.64      177.50      4.10 o 
   3   2  12       57.82       53.73      2.51 o 
   4   2  12        1.97       -1.55      1.55 o 
   5   2  12       33.55       35.05      2.53 o 
   6   2  12        7.13        8.51      2.00 o 
   7   2  12       31.88       36.18      2.79 o 
   8   2  12        2.78       -2.51      2.97 o 
  -8   3  12        1.06        2.46      1.60 o 
  -7   3  12       51.04       54.75      5.28 o 
  -6   3  12       80.33       76.74      3.79 o 
  -5   3  12        5.51        2.10      1.11 o 
  -4   3  12        0.35       -0.99      0.99 o 
  -3   3  12       66.10       67.02      2.63 o 
  -2   3  12      132.00      135.81      3.03 o 
  -1   3  12      122.84      128.68      3.06 o 
   0   3  12      615.19      617.12      8.65 o 
   1   3  12       16.60       17.72      1.65 o 
   2   3  12      156.73      151.21      3.79 o 
   3   3  12       12.20        8.69      2.01 o 
   4   3  12      184.67      171.22      4.49 o 
   5   3  12       46.08       54.30      2.85 o 
   6   3  12       85.56       97.52      3.71 o 
   7   3  12       52.37       50.53      3.04 o 
   8   3  12        9.65        8.50      4.28 o 
  -8   4  12        1.75       -0.85      3.36 o 
  -7   4  12        1.92        2.19      1.68 o 
  -6   4  12       24.67       18.05      1.36 o 
  -5   4  12        8.40        7.50      1.36 o 
  -4   4  12       30.07       28.63      1.94 o 
  -3   4  12       72.77       76.10      2.60 o 
  -2   4  12      320.61      329.56      6.56 o 
  -1   4  12      206.68      198.50      3.91 o 
   0   4  12      441.14      443.97      6.85 o 
   1   4  12       89.26       86.25      2.82 o 
   2   4  12       44.41       34.96      2.14 o 
   3   4  12       40.79       33.08      2.18 o 
   4   4  12      188.36      188.26      4.72 o 
   5   4  12       67.06       64.76      3.07 o 
   6   4  12       30.88       24.91      2.47 o 
   7   4  12       12.95       14.60      2.55 o 
  -8   5  12       11.12        3.94      4.15 o 
  -7   5  12        3.38        2.11      1.70 o 
  -6   5  12       18.93       13.27      1.42 o 
  -5   5  12        0.18        1.15      1.29 o 
  -4   5  12        6.24        2.94      1.50 o 
  -3   5  12      404.45      418.29      9.13 o 
  -2   5  12      965.53      953.37     13.16 o 
  -1   5  12       18.90       16.23      1.47 o 
   0   5  12      286.32      274.24      6.26 o 
   1   5  12       12.12        6.13      1.48 o 
   2   5  12       13.78       10.61      1.65 o 
   3   5  12        9.27        3.63      1.62 o 
   4   5  12      107.52       93.27      3.40 o 
   5   5  12        7.56        0.82      1.82 o 
   6   5  12        2.15        3.18      1.89 o 
   7   5  12        1.28       -0.01      2.39 o 
  -7   6  12        2.89        5.47      1.50 o 
  -6   6  12       11.47        9.86      1.76 o 
  -5   6  12       13.88       10.31      1.91 o 
  -4   6  12      149.20      151.09      4.97 o 
  -3   6  12        7.33        7.06      2.20 o 
  -2   6  12      330.46      330.31      8.61 o 
  -1   6  12        0.65       -1.37      1.37 o 
   0   6  12       33.21       29.68      2.16 o 
   1   6  12        0.41       -1.24      1.24 o 
   2   6  12      175.79      168.63      4.15 o 
   3   6  12        1.23       -1.17      1.48 o 
   4   6  12        7.50       11.89      2.21 o 
   5   6  12      252.81      244.97      6.24 o 
   6   6  12       14.87       22.74      2.51 o 
   7   6  12        1.81       -2.29      2.29 o 
  -7   7  12       31.22       37.12      4.45 o 
  -6   7  12        6.17        7.48      1.89 o 
  -5   7  12       16.60       17.84      2.22 o 
  -4   7  12      195.03      203.05      6.03 o 
  -3   7  12        4.39        6.45      3.49 o 
  -2   7  12        1.20       -1.52      1.52 o 
  -1   7  12      224.12      201.01      6.00 o 
   0   7  12       11.15       10.21      1.78 o 
   1   7  12       71.36       66.04      3.01 o 
   2   7  12        3.84        0.54      1.41 o 
   3   7  12      120.28      111.59      5.24 o 
   4   7  12      223.57      179.27      4.72 o 
   5   7  12        0.08       -1.62      1.78 o 
   6   7  12       11.77       11.70      2.39 o 
   7   7  12        8.27        2.64      2.55 o 
  -7   8  12        2.69        1.27      1.93 o 
  -6   8  12       26.26       29.89      2.67 o 
  -5   8  12       68.50       74.25      3.87 o 
  -4   8  12      182.70      201.98      6.31 o 
  -3   8  12      133.67      124.27      5.25 o 
  -2   8  12       64.06       53.67      2.55 o 
  -1   8  12       12.58       11.77      1.88 o 
   0   8  12        2.02       -0.53      2.24 o 
   1   8  12        0.03       -0.26      1.61 o 
   2   8  12        5.72        3.40      1.75 o 
   3   8  12        4.79        1.07      1.79 o 
   4   8  12       44.28       39.22      2.64 o 
   5   8  12        6.64        3.65      1.92 o 
   6   8  12        0.21       -2.15      2.15 o 
  -6   9  12       34.18       35.13      3.10 o 
  -5   9  12        3.35        4.90      2.28 o 
  -4   9  12      174.79      179.85      6.30 o 
  -3   9  12       48.22       38.56      3.43 o 
  -2   9  12        5.88        6.52      2.52 o 
  -1   9  12       81.53       73.78      3.22 o 
   0   9  12      116.90      111.25      3.92 o 
   1   9  12       15.06       16.23      2.45 o 
   2   9  12        0.83       -1.66      1.66 o 
   3   9  12       58.41       64.40      3.43 o 
   4   9  12       28.12       26.53      2.69 o 
   5   9  12        8.31        3.64      2.17 o 
  -5  10  12        9.05       13.95      2.78 o 
  -4  10  12       45.19       57.76      5.14 o 
  -3  10  12       34.87       30.44      3.32 o 
  -2  10  12       16.87       13.46      2.85 o 
  -1  10  12       58.98       74.53      3.22 o 
   0  10  12       10.87        9.59      2.08 o 
   1  10  12        4.41        1.44      1.77 o 
   2  10  12        6.11        2.07      2.35 o 
   3  10  12        9.42        2.49      2.06 o 
   4  10  12       10.30        6.44      2.75 o 
   5  10  12        6.82        6.83      3.01 o 
  -4  11  12       20.59       18.22      4.29 o 
  -3  11  12       16.02       10.70      3.01 o 
  -2  11  12        1.72        2.61      2.54 o 
  -1  11  12        6.02        7.33      2.10 o 
   0  11  12        6.41        6.44      1.98 o 
   1  11  12       99.26       91.24      3.92 o 
   2  11  12        4.96        3.27      2.05 o 
   3  11  12        0.02       -1.53      1.94 o 
   4  11  12       16.78       13.25      2.85 o 
  -3  12  12        0.10       -2.47      2.47 o 
  -2  12  12        0.11       -0.59      2.52 o 
  -1  12  12       11.60       18.72      3.50 o 
   0  12  12       87.23       88.90      4.44 o 
   1  12  12        6.30        2.30      2.82 o 
   2  12  12       14.00       15.07      2.64 o 
  -8   1  13        0.24       -1.81      1.81 o 
  -7   1  13        2.57       -1.85      1.85 o 
  -6   1  13       37.23       34.69      2.99 o 
  -5   1  13       37.09       30.70      2.99 o 
  -4   1  13      399.93      371.66      6.33 o 
  -3   1  13       12.46       13.61      1.31 o 
  -2   1  13        3.44        0.48      1.01 o 
  -1   1  13        8.73       14.22      1.27 o 
   0   1  13       43.26       42.53      1.97 o 
   1   1  13      545.14      551.21      8.32 o 
   2   1  13      826.71      801.95     11.14 o 
   3   1  13      310.59      312.26      6.10 o 
   4   1  13       14.20       16.70      2.24 o 
   5   1  13       60.67       53.30      2.98 o 
   6   1  13        6.84        3.06      2.06 o 
   7   1  13      100.59      123.39      4.47 o 
  -8   2  13        4.55        1.99      2.00 o 
  -7   2  13        0.02        1.10      1.96 o 
  -6   2  13       36.70       32.88      2.92 o 
  -5   2  13      153.04      142.42      5.96 o 
  -4   2  13        6.40        5.43      1.28 o 
  -3   2  13       69.57       70.68      2.21 o 
  -2   2  13       57.94       45.25      2.00 o 
  -1   2  13      113.18      120.88      3.03 o 
   0   2  13       80.14       73.23      2.40 o 
   1   2  13      177.93      177.13      4.10 o 
   2   2  13      134.99      130.35      3.79 o 
   3   2  13      133.21      123.87      4.80 o 
   4   2  13      213.15      223.91      5.30 o 
   5   2  13       48.20       48.70      3.15 o 
   6   2  13      152.43      155.67      4.80 o 
   7   2  13       15.31       12.08      2.91 o 
  -8   3  13       61.04       62.12      3.68 o 
  -7   3  13        0.79        2.12      1.93 o 
  -6   3  13       55.66       54.73      3.59 o 
  -5   3  13        1.61       -0.94      1.03 o 
  -4   3  13       15.46       14.57      1.57 o 
  -3   3  13       75.03       67.90      2.83 o 
  -2   3  13        1.09        0.95      1.40 o 
  -1   3  13      455.55      481.41      7.84 o 
   0   3  13     1164.43     1155.45     16.06 o 
   1   3  13       27.55       24.21      1.91 o 
   2   3  13       18.31       17.78      1.91 o 
   3   3  13      332.34      341.52      6.40 o 
   4   3  13      223.74      223.82      5.26 o 
   5   3  13       34.37       31.32      2.88 o 
   6   3  13       46.30       49.61      3.49 o 
   7   3  13       48.76       58.83      3.38 o 
  -7   4  13        5.58        4.14      2.01 o 
  -6   4  13        3.27        3.99      1.08 o 
  -5   4  13        9.48        9.77      1.42 o 
  -4   4  13       42.23       36.86      2.15 o 
  -3   4  13       28.53       31.63      2.21 o 
  -2   4  13       26.84       21.85      1.94 o 
  -1   4  13      312.30      309.46      5.92 o 
   0   4  13      601.81      596.43      9.55 o 
   1   4  13        7.21        7.54      1.65 o 
   2   4  13       52.84       50.05      2.49 o 
   3   4  13        0.55       -1.93      1.93 o 
   4   4  13       56.61       53.56      2.89 o 
   5   4  13      238.95      232.88      5.61 o 
   6   4  13        0.62        7.20      2.14 o 
   7   4  13       62.38       64.54      3.89 o 
  -7   5  13        3.69        2.04      1.21 o 
  -6   5  13       28.42       37.19      2.31 o 
  -5   5  13       56.75       47.93      2.74 o 
  -4   5  13      133.26      129.74      4.56 o 
  -3   5  13      148.55      131.17      4.80 o 
  -2   5  13      779.16      760.49     12.38 o 
  -1   5  13       84.61       89.85      3.22 o 
   0   5  13       86.52       84.03      4.50 o 
   1   5  13       15.15       10.25      1.81 o 
   2   5  13        0.38       -1.06      1.49 o 
   3   5  13       11.01       11.27      1.85 o 
   4   5  13       96.49       91.75      3.50 o 
   5   5  13        1.40       -1.13      1.86 o 
   6   5  13        4.12        7.08      2.13 o 
   7   5  13        4.81        8.46      2.95 o 
  -7   6  13        0.34        0.06      1.46 o 
  -6   6  13        1.03        2.31      1.74 o 
  -5   6  13       21.60       27.01      2.45 o 
  -4   6  13        0.33        1.03      1.76 o 
  -3   6  13        0.03       -1.85      1.85 o 
  -2   6  13      582.72      567.83      9.94 o 
  -1   6  13      131.15      116.55      3.68 o 
   0   6  13        1.87        1.23      1.53 o 
   1   6  13       63.95       52.96      2.77 o 
   2   6  13        0.04       -1.01      1.53 o 
   3   6  13        8.63        5.98      1.74 o 
   4   6  13        1.85       -1.56      1.66 o 
   5   6  13       37.21       40.02      2.83 o 
   6   6  13        2.21       -0.25      1.97 o 
  -6   7  13        0.76        0.37      1.70 o 
  -5   7  13        0.26       -0.44      1.84 o 
  -4   7  13       44.30       54.82      3.36 o 
  -3   7  13        3.57        2.89      2.24 o 
  -2   7  13       47.39       49.90      2.67 o 
  -1   7  13        1.74        1.00      1.56 o 
   0   7  13       24.42       22.22      2.15 o 
   1   7  13       49.31       50.16      3.19 o 
   2   7  13        0.45       -1.49      1.49 o 
   3   7  13        2.74        2.93      1.78 o 
   4   7  13       31.14       31.47      2.52 o 
   5   7  13       21.17       13.84      2.22 o 
   6   7  13        0.59       -1.98      1.98 o 
  -6   8  13       34.35       32.97      2.82 o 
  -5   8  13        8.21        8.02      2.26 o 
  -4   8  13      233.74      239.42      7.12 o 
  -3   8  13       61.04       59.93      6.47 o 
  -2   8  13       10.51       12.91      1.92 o 
  -1   8  13      252.41      234.52      5.99 o 
   0   8  13        6.41        7.46      2.05 o 
   1   8  13        0.04       -1.51      1.64 o 
   2   8  13        1.35        0.87      1.72 o 
   3   8  13       35.62       43.19      3.06 o 
   4   8  13        3.42        4.65      2.06 o 
   5   8  13        3.58        3.99      2.23 o 
  -5   9  13       18.17       19.10      2.82 o 
  -4   9  13      136.15      143.02      5.74 o 
  -3   9  13       10.03       11.75      2.74 o 
  -2   9  13      165.95      168.51      4.83 o 
  -1   9  13        5.76        5.66      1.99 o 
   0   9  13        4.03        0.01      1.71 o 
   1   9  13        7.10        6.25      2.29 o 
   2   9  13        1.51       -1.20      1.81 o 
   3   9  13       69.95       72.24      3.66 o 
   4   9  13        4.69        4.49      2.17 o 
   5   9  13        1.80        2.59      2.36 o 
  -4  10  13       40.59       41.75      3.71 o 
  -3  10  13       30.77       31.79      3.42 o 
  -2  10  13        2.11       -1.03      2.28 o 
  -1  10  13       17.94       23.04      3.24 o 
   0  10  13       30.88       26.53      2.44 o 
   1  10  13        0.26        0.18      1.88 o 
   2  10  13       69.36       71.80      3.62 o 
   3  10  13        5.81        5.75      2.22 o 
   4  10  13        0.53       -0.50      2.05 o 
  -3  11  13        2.85        6.57      2.76 o 
  -2  11  13        9.53       10.55      3.01 o 
  -1  11  13        8.73        5.94      2.15 o 
   0  11  13       12.12       15.16      2.59 o 
   1  11  13       33.90       29.00      2.72 o 
   2  11  13        0.00       -1.97      1.97 o 
   3  11  13        6.09        8.43      2.34 o 
  -1  12  13        7.02        9.83      2.28 o 
   0  12  13        0.45       -0.03      2.15 o 
   1  12  13        1.27        0.90      2.04 o 
  -7   0  14        5.59        6.02      3.28 o 
  -6   0  14       66.73       63.49      5.57 o 
  -5   0  14       28.65       27.50      4.49 o 
  -4   0  14      322.85      286.05     12.63 o 
  -3   0  14      720.98      703.76     15.77 o 
  -2   0  14       50.95       35.58      3.34 o 
  -1   0  14       60.66       66.94      4.33 o 
   0   0  14        3.29        7.00      2.11 o 
   1   0  14      247.73      244.32      7.05 o 
   2   0  14      173.92      172.21      6.34 o 
   3   0  14     1457.46     1525.32     59.00 o 
   4   0  14      403.47      411.72     11.82 o 
   5   0  14        0.13       -2.67      2.67 o 
   6   0  14        9.00       14.94      3.37 o 
   7   0  14        1.04       -1.47      3.02 o 
  -7   1  14        5.17        5.85      2.32 o 
  -6   1  14        4.29        3.12      2.24 o 
  -5   1  14       11.38       12.62      2.64 o 
  -4   1  14       14.94       17.73      1.39 o 
  -3   1  14       79.18       85.48      2.60 o 
  -2   1  14     1080.73     1043.80     15.95 o 
  -1   1  14       58.24       64.34      3.04 o 
   0   1  14      163.09      154.58      3.68 o 
   1   1  14      276.65      282.00      5.46 o 
   2   1  14       93.43      104.13      4.90 o 
   3   1  14      149.72      158.43      4.55 o 
   4   1  14      202.96      203.14      5.25 o 
   5   1  14       11.29        8.84      2.18 o 
   6   1  14        3.53        1.67      2.00 o 
   7   1  14       15.62        8.64      2.39 o 
  -7   2  14       11.60       12.74      2.44 o 
  -6   2  14       28.03       26.02      3.00 o 
  -5   2  14       41.27       38.89      3.44 o 
  -4   2  14       70.12       63.64      2.50 o 
  -3   2  14      732.20      721.33     10.10 o 
  -2   2  14      171.34      140.49      6.48 o 
  -1   2  14      105.59      100.26      3.75 o 
   0   2  14      461.96      472.51      8.09 o 
   1   2  14      286.45      312.49      5.73 o 
   2   2  14      635.50      633.77      9.53 o 
   3   2  14       15.27       12.34      2.68 o 
   4   2  14        3.31        7.00      2.01 o 
   5   2  14      123.63      134.08      4.48 o 
   6   2  14       21.79       22.66      2.55 o 
   7   2  14        0.04       -0.80      2.30 o 
  -7   3  14       51.45       57.14      3.91 o 
  -6   3  14      173.27      177.58      6.55 o 
  -5   3  14       13.84        9.28      1.28 o 
  -4   3  14       20.96       20.78      1.79 o 
  -3   3  14       24.33       20.33      1.59 o 
  -2   3  14      173.76      157.75      4.33 o 
  -1   3  14       10.09        6.79      1.94 o 
   0   3  14      308.77      304.72      6.14 o 
   1   3  14       70.24       70.69      4.68 o 
   2   3  14        7.82       10.15      1.83 o 
   3   3  14        1.11       -0.41      1.74 o 
   4   3  14       11.32       18.01      2.29 o 
   5   3  14      168.68      191.01      5.20 o 
   6   3  14        8.01       11.99      2.40 o 
  -7   4  14       19.28       23.59      2.85 o 
  -6   4  14       58.60       64.44      2.21 o 
  -5   4  14        3.24        0.68      1.54 o 
  -4   4  14       11.14       15.14      2.13 o 
  -3   4  14        0.73        1.27      2.86 o 
  -2   4  14       26.65       29.26      2.16 o 
  -1   4  14       16.89       12.27      2.06 o 
   0   4  14       15.59       16.33      1.96 o 
   1   4  14       93.92       90.61      3.50 o 
   2   4  14       18.63       17.79      2.13 o 
   3   4  14      188.80      207.96      5.05 o 
   4   4  14       19.44       18.91      2.23 o 
   5   4  14       97.56      117.71      4.28 o 
   6   4  14      132.09      146.43      5.74 o 
  -7   5  14       70.68       71.05      5.65 o 
  -6   5  14       18.34       24.48      2.20 o 
  -5   5  14        7.50        5.88      1.85 o 
  -4   5  14       13.65       12.73      2.18 o 
  -3   5  14       19.78       20.94      2.47 o 
  -2   5  14      135.14      135.52      4.05 o 
  -1   5  14      165.21      151.56      4.58 o 
   0   5  14       31.65       29.31      2.23 o 
   1   5  14       13.52       11.80      1.94 o 
   2   5  14       35.08       34.29      2.56 o 
   3   5  14        3.06        1.86      1.89 o 
   4   5  14        4.73        2.21      1.84 o 
   5   5  14      164.72      182.56      5.15 o 
   6   5  14       10.91       12.01      2.42 o 
  -6   6  14        9.14       16.70      2.12 o 
  -5   6  14        0.19       -1.64      1.64 o 
  -4   6  14        1.04        0.02      1.83 o 
  -3   6  14       13.48       13.93      2.51 o 
  -2   6  14        9.41        8.05      1.70 o 
  -1   6  14       74.29       69.51      3.41 o 
   0   6  14        3.93        0.44      1.63 o 
   1   6  14       74.87       73.73      3.24 o 
   2   6  14        7.04        4.26      1.89 o 
   3   6  14        4.47        3.72      1.95 o 
   4   6  14        0.02        2.19      1.96 o 
   5   6  14       36.06       30.43      2.99 o 
   6   6  14        7.96       13.28      2.44 o 
  -6   7  14        1.07        0.81      1.83 o 
  -5   7  14       13.84       13.70      2.33 o 
  -4   7  14       26.98       32.81      3.01 o 
  -3   7  14        4.41        3.28      2.34 o 
  -2   7  14        4.17        0.70      1.56 o 
  -1   7  14       79.47       83.28      3.65 o 
   0   7  14       10.55        7.78      2.27 o 
   1   7  14       45.69       43.29      2.75 o 
   2   7  14        5.12        3.43      1.87 o 
   3   7  14        7.61        5.64      2.06 o 
   4   7  14        1.72        0.35      1.99 o 
   5   7  14        3.01        2.67      3.51 o 
  -5   8  14       47.24       43.60      3.35 o 
  -4   8  14        0.43        1.37      2.29 o 
  -3   8  14        4.64        1.90      2.35 o 
  -2   8  14       33.41       33.92      3.03 o 
  -1   8  14        2.29       -0.15      1.80 o 
   0   8  14        2.03       -0.95      1.84 o 
   1   8  14       37.49       34.47      2.67 o 
   2   8  14       12.45       10.11      2.14 o 
   3   8  14        4.18        4.38      2.07 o 
   4   8  14        0.53        1.71      2.05 o 
   5   8  14        4.30        0.98      2.13 o 
  -4   9  14       45.30       48.74      3.76 o 
  -3   9  14       46.89       51.49      3.89 o 
  -2   9  14       12.61       12.94      2.42 o 
  -1   9  14       54.62       45.03      2.95 o 
   0   9  14        1.71        1.27      1.97 o 
   1   9  14       13.88       12.66      2.20 o 
   2   9  14        0.14       -1.79      1.79 o 
   3   9  14        1.35       -1.86      1.86 o 
   4   9  14        5.24        7.26      2.39 o 
  -3  10  14        0.00       -1.91      2.46 o 
  -2  10  14       29.68       28.85      3.55 o 
  -1  10  14        2.90        2.40      1.98 o 
   0  10  14        3.80        6.94      2.18 o 
   1  10  14        2.08        0.33      1.97 o 
   2  10  14       17.36       18.17      3.13 o 
   3  10  14        0.19       -1.56      2.00 o 
  -1  11  14       19.44       19.63      2.60 o 
   0  11  14       21.33       26.21      3.85 o 
   1  11  14       14.79       17.64      2.89 o 
  -7   1  15        0.68        1.39      4.03 o 
  -6   1  15       53.93       40.53      3.63 o 
  -5   1  15       21.68       20.10      3.16 o 
  -4   1  15      199.61      177.31      3.97 o 
  -3   1  15        1.88        3.28      1.23 o 
  -2   1  15       40.61       31.76      2.31 o 
  -1   1  15       58.31       55.34      3.73 o 
   0   1  15       98.67      103.50      4.00 o 
   1   1  15       13.88       18.35      2.41 o 
   2   1  15      109.69      120.67      3.76 o 
   3   1  15      135.97      156.11      4.48 o 
   4   1  15       19.96       26.93      2.45 o 
   5   1  15       17.97       13.93      2.25 o 
   6   1  15        0.28        2.39      2.00 o 
  -7   2  15        7.67        5.78      2.66 o 
  -6   2  15       12.59       12.52      2.77 o 
  -5   2  15        6.28        3.37      2.55 o 
  -4   2  15        3.17        3.80      1.90 o 
  -3   2  15        0.05        1.54      1.31 o 
  -2   2  15        8.90        7.52      1.77 o 
  -1   2  15      117.99      121.15      4.17 o 
   0   2  15        2.69        4.95      1.95 o 
   1   2  15        1.93        3.37      1.76 o 
   2   2  15       13.34       13.22      2.51 o 
   3   2  15      103.09      101.25      3.73 o 
   4   2  15       37.86       36.35      2.67 o 
   5   2  15       38.76       38.20      2.79 o 
   6   2  15        1.26        5.72      2.16 o 
  -6   3  15        5.42        3.43      2.54 o 
  -5   3  15        0.90       -1.58      1.58 o 
  -4   3  15       93.53       94.75      3.98 o 
  -3   3  15        3.56        3.99      1.27 o 
  -2   3  15      157.95      158.44      4.68 o 
  -1   3  15       31.70       32.01      3.05 o 
   0   3  15       79.03       77.18      4.47 o 
   1   3  15        7.82        5.89      1.81 o 
   2   3  15        3.30       -0.56      1.85 o 
   3   3  15       31.50       25.14      2.58 o 
   4   3  15       10.78       10.22      2.12 o 
   5   3  15       47.47       55.56      3.16 o 
   6   3  15        1.53        3.13      2.09 o 
  -6   4  15        5.04        4.94      1.30 o 
  -5   4  15       49.06       44.84      3.99 o 
  -4   4  15       36.63       41.55      3.70 o 
  -3   4  15       59.32       58.36      3.62 o 
  -2   4  15       26.96       19.05      2.02 o 
  -1   4  15      161.32      161.70      7.02 o 
   0   4  15      277.02      255.89      6.45 o 
   1   4  15        2.02       -1.02      1.93 o 
   2   4  15       64.49       68.54      3.29 o 
   3   4  15        0.93        2.25      1.97 o 
   4   4  15       19.91       21.10      2.62 o 
   5   4  15       34.05       40.93      3.26 o 
   6   4  15       10.87       12.60      2.43 o 
  -6   5  15        2.21        2.00      1.61 o 
  -5   5  15        8.66       10.72      2.06 o 
  -4   5  15        1.10        0.78      1.95 o 
  -3   5  15       76.91       84.31      4.18 o 
  -2   5  15       98.73      103.03      3.71 o 
  -1   5  15      169.43      156.89      4.77 o 
   0   5  15      116.85      114.76      4.45 o 
   1   5  15        0.77        0.70      2.01 o 
   2   5  15        0.01       -1.76      1.76 o 
   3   5  15        6.06        4.37      2.00 o 
   4   5  15        1.96        2.48      2.09 o 
   5   5  15       95.60      112.57      5.57 o 
  -5   6  15       23.90       34.33      2.79 o 
  -4   6  15       18.06       17.05      2.53 o 
  -3   6  15        5.02        4.59      2.27 o 
  -2   6  15        1.16       -1.53      1.53 o 
  -1   6  15       15.81       11.52      2.09 o 
   0   6  15        0.03       -0.80      2.35 o 
   1   6  15      111.61      113.92      4.14 o 
   2   6  15       29.33       31.83      2.71 o 
   3   6  15       26.94       31.92      2.77 o 
   4   6  15        0.44        1.50      2.15 o 
   5   6  15       15.38       14.42      2.70 o 
  -5   7  15        3.45        3.02      3.11 o 
  -4   7  15       25.75       32.85      3.07 o 
  -3   7  15       15.60       16.20      2.70 o 
  -2   7  15       57.22       53.65      2.87 o 
  -1   7  15        0.66        2.45      1.87 o 
   0   7  15        0.01       -1.81      1.81 o 
   1   7  15       17.53       22.04      2.69 o 
   2   7  15        0.66       -1.07      1.84 o 
   3   7  15        1.61       -1.65      1.91 o 
   4   7  15        4.21        4.06      2.17 o 
  -4   8  15        1.90        1.20      2.23 o 
  -3   8  15        7.67        3.13      2.50 o 
  -2   8  15       18.36       24.79      2.29 o 
  -1   8  15       35.33       33.85      2.72 o 
   0   8  15       19.05       17.34      3.22 o 
   1   8  15       17.09       16.64      4.43 o 
   2   8  15       42.61       49.00      3.93 o 
   3   8  15       14.13       10.88      3.47 o 
  -3   9  15       32.26       46.73      3.96 o 
  -2   9  15       76.49       90.88      3.68 o 
  -1   9  15        0.07       -0.77      1.88 o 
   0   9  15        2.01        0.11      1.96 o 
   1   9  15       10.68        8.68      2.45 o 
   2   9  15        8.69        7.58      2.56 o 
  -1  10  15        3.93        3.90      2.14 o 
   0  10  15       10.75       12.70      2.54 o 
   1  10  15       19.23       22.30      3.14 o 
  -6   0  16        5.04        9.35      4.07 o 
  -5   0  16        1.78       -1.16      3.62 o 
  -4   0  16       86.07       74.42      7.13 o 
  -3   0  16       32.88       35.48      3.07 o 
  -2   0  16        0.12       -0.77      2.30 o 
  -1   0  16      474.17      482.29     13.19 o 
   0   0  16       16.60       16.30      3.28 o 
   1   0  16       14.07       12.83      3.38 o 
   2   0  16      177.18      162.66      7.84 o 
   3   0  16       91.06       95.18      6.99 o 
   4   0  16        0.73       -2.34      2.34 o 
   5   0  16        9.45        8.81      3.16 o 
  -6   1  16       16.77       15.02      3.08 o 
  -5   1  16        4.23        2.63      2.71 o 
  -4   1  16      107.43      107.87      3.10 o 
  -3   1  16      133.49      146.02      5.33 o 
  -2   1  16      142.28      138.45      4.23 o 
  -1   1  16        4.73        2.13      1.88 o 
   0   1  16       20.38       25.72      2.57 o 
   1   1  16       28.37       33.45      2.93 o 
   2   1  16        1.13        2.41      2.32 o 
   3   1  16        6.85        9.43      2.62 o 
   4   1  16       11.55        9.46      2.31 o 
   5   1  16        0.39       -1.83      1.83 o 
  -6   2  16        2.27        3.58      2.97 o 
  -5   2  16       19.82       18.99      3.39 o 
  -4   2  16        0.00        1.30      2.07 o 
  -3   2  16       40.93       43.53      2.59 o 
  -2   2  16      159.88      157.58      5.13 o 
  -1   2  16       25.32       23.00      2.41 o 
   0   2  16       30.02       28.34      2.63 o 
   1   2  16      245.42      261.78      6.83 o 
   2   2  16       62.61       62.57      4.08 o 
   3   2  16        1.12        0.86      1.95 o 
   4   2  16        3.24        1.41      2.00 o 
   5   2  16        0.23        1.32      2.15 o 
  -6   3  16        2.77       -0.06      2.99 o 
  -5   3  16       44.36       52.22      2.77 o 
  -4   3  16       10.50       11.66      2.15 o 
  -3   3  16        0.03       -0.87      1.11 o 
  -2   3  16       82.97       67.18      3.09 o 
  -1   3  16        7.22        2.76      1.88 o 
   0   3  16        4.84        4.24      2.10 o 
   1   3  16        6.76        6.25      2.30 o 
   2   3  16       52.96       55.69      3.64 o 
   3   3  16        0.77        2.97      2.06 o 
   4   3  16        2.93        0.84      3.18 o 
   5   3  16        0.83       -0.66      2.11 o 
  -5   4  16        0.43       -1.02      1.64 o 
  -4   4  16        0.90       -0.07      1.87 o 
  -3   4  16        1.22        0.30      2.05 o 
  -2   4  16       21.75       19.13      2.22 o 
  -1   4  16        5.47        5.57      1.93 o 
   0   4  16        8.66        8.37      2.27 o 
   1   4  16       61.63       62.94      3.64 o 
   2   4  16        2.60       -0.30      2.26 o 
   3   4  16        0.79        1.74      2.01 o 
   4   4  16        0.40       -1.84      1.92 o 
   5   4  16       14.25       20.26      2.85 o 
  -5   5  16       13.06       14.93      2.30 o 
  -4   5  16       24.55       26.19      2.78 o 
  -3   5  16        7.61        4.68      2.33 o 
  -2   5  16       15.62       13.90      1.90 o 
  -1   5  16       30.74       36.21      2.70 o 
   0   5  16       59.93       56.35      4.54 o 
   1   5  16        0.89       -0.47      2.12 o 
   2   5  16      151.12      160.48      5.80 o 
   3   5  16        6.69        2.82      2.14 o 
   4   5  16        0.46        3.72      2.33 o 
  -4   6  16       41.27       45.64      3.39 o 
  -3   6  16       36.71       41.54      3.41 o 
  -2   6  16       10.59       18.82      2.02 o 
  -1   6  16       32.51       35.54      2.74 o 
   0   6  16       51.81       49.31      3.23 o 
   1   6  16      132.05      129.15      5.00 o 
   2   6  16       28.74       26.17      3.06 o 
   3   6  16        9.70        6.10      2.26 o 
   4   6  16       15.28       17.68      2.68 o 
  -4   7  16       18.20       16.10      3.18 o 
  -3   7  16       23.50       21.40      4.15 o 
  -2   7  16        1.77        0.59      1.62 o 
  -1   7  16       19.03       23.94      2.53 o 
   0   7  16        6.14        2.79      2.09 o 
   1   7  16        0.81        0.97      2.55 o 
   2   7  16        0.63        2.20      2.28 o 
   3   7  16        7.82       10.01      2.79 o 
  -3   8  16        9.45       11.26      2.86 o 
  -2   8  16       66.21       75.27      3.37 o 
  -1   8  16        9.12        7.44      2.12 o 
   0   8  16        7.57        7.80      2.30 o 
   1   8  16       10.45       10.70      3.95 o 
   2   8  16       17.03       19.85      2.99 o 
  -5   1  17        6.74       11.10      3.50 o 
  -4   1  17        3.70        4.12      1.24 o 
  -3   1  17       54.70       64.61      3.60 o 
  -2   1  17       29.98       35.28      2.47 o 
  -1   1  17        2.38        3.27      4.24 o 
   0   1  17       84.89       83.33      3.92 o 
   1   1  17        0.89       -0.81      2.15 o 
   2   1  17       16.07        8.23      2.60 o 
   3   1  17       49.21       53.97      3.85 o 
   4   1  17        0.32        2.11      2.47 o 
  -5   2  17        2.69        3.98      2.88 o 
  -4   2  17       12.72       15.50      2.19 o 
  -3   2  17        2.12        1.14      1.34 o 
  -2   2  17       16.17       19.43      2.14 o 
  -1   2  17        2.87        1.61      1.80 o 
   0   2  17        7.59        9.19      2.30 o 
   1   2  17      171.51      200.07      6.17 o 
   2   2  17       13.67       12.72      2.70 o 
   3   2  17        0.00        0.95      2.31 o 
   4   2  17       13.76       15.90      2.95 o 
  -4   3  17        2.79        1.82      1.89 o 
  -3   3  17        1.23        1.62      1.15 o 
  -2   3  17       51.07       51.28      2.87 o 
  -1   3  17        8.53       10.27      2.12 o 
   0   3  17      123.07      133.87      4.90 o 
   1   3  17       45.73       44.37      3.48 o 
   2   3  17        5.36        8.04      2.64 o 
   3   3  17       13.88        9.55      2.91 o 
   4   3  17        7.74       11.74      3.26 o 
  -4   4  17        1.65        4.18      2.04 o 
  -3   4  17       14.18       11.42      2.50 o 
  -2   4  17       29.86       21.86      2.21 o 
  -1   4  17        5.62        6.51      3.78 o 
   0   4  17       10.18       11.91      2.35 o 
   1   4  17      245.42      250.84      9.48 o 
   2   4  17        4.98        5.51      2.52 o 
   3   4  17        4.10        7.01      2.74 o 
  -4   5  17        0.70       -0.11      2.73 o 
  -3   5  17       19.68       18.40      3.37 o 
  -2   5  17        2.28        0.04      1.59 o 
  -1   5  17        3.25        1.19      1.90 o 
   0   5  17       66.89       70.42      3.76 o 
   1   5  17        1.25        1.59      2.25 o 
   2   5  17        0.90        1.46      2.33 o 
   3   5  17       46.45       43.13      3.65 o 
  -3   6  17       50.00       58.96      4.01 o 
  -2   6  17        0.11        0.83      1.57 o 
  -1   6  17        0.52        0.31      1.87 o 
   0   6  17        4.55        6.01      2.19 o 
   1   6  17        7.29        8.20      2.47 o 
   2   6  17        0.71        0.29      2.31 o 
  -2   7  17        2.08       -0.75      2.25 o 
  -1   7  17        2.57        3.54      1.98 o 
   0   7  17        0.47       -0.11      2.07 o 
   1   7  17        1.71       -1.93      2.16 o 
  -3   0  18        1.97        3.10      3.69 o 
  -2   0  18        9.74        7.33      2.75 o 
  -1   0  18        0.30       -2.32      2.32 o 
   0   0  18        3.67        3.30      3.00 o 
   1   0  18        2.94        3.52      4.23 o 
   2   0  18        4.85        3.60      4.60 o 
   3   0  18        6.51        8.43      3.79 o 
  -3   1  18        1.69        3.12      2.76 o 
  -2   1  18       48.52       49.03      2.84 o 
  -1   1  18       14.19       17.11      2.32 o 
   0   1  18       24.61       30.31      4.15 o 
   1   1  18       19.35       24.33      2.95 o 
   2   1  18        1.85        3.63      2.47 o 
   3   1  18        4.91        4.91      2.56 o 
  -3   2  18        0.18       -0.11      1.94 o 
  -2   2  18        0.52       -1.28      1.63 o 
  -1   2  18       14.05       20.29      2.42 o 
   0   2  18        4.00        5.38      2.24 o 
   1   2  18       10.47       18.73      2.80 o 
   2   2  18        4.11        4.92      2.64 o 
  -3   3  18        0.58        1.65      2.58 o 
  -2   3  18        4.97        4.11      2.44 o 
  -1   3  18       36.24       44.46      3.01 o 
   0   3  18       33.95       38.74      3.05 o 
   1   3  18        9.63       10.26      2.55 o 
   2   3  18       65.57       55.78      4.11 o 
  -2   4  18        1.16        0.37      1.68 o 
  -1   4  18       38.57       45.95      3.10 o 
   0   4  18        0.11       -0.91      2.05 o 
   1   4  18        7.65       11.83      2.63 o 
   2   4  18        3.37        6.11      2.71 o 
  -1   5  18        7.13        3.79      2.06 o 
   0   5  18       12.84       17.76      3.52 o 
                                                 
