# Supplementary material for: Crystal structures and conformational analyses of three pyranochromene derivatives
Source: Acta Crystallogr E Crystallogr Commun. 2015 Jul 15;71(Pt 8):926–30. doi: 10.1107/S2056989015012967 (PMC4571358; doi:10.1107/S2056989015012967)
Supplement: Supplementary file 3 [file e-71-00926-IIsup3.hkl]

# 
# h,k,l, Fc-squared, Fo-squared, sigma(Fo-squared) and status flag 
# 
data_II
_shelx_title ' S1 in P2(1)/c' 
_shelx_refln_list_code          4 
_shelx_F_calc_maximum      146.69 
_exptl_crystal_F_000       824.00 
_reflns_d_resolution_high  0.7148 
 
loop_ 
 _symmetry_equiv_pos_as_xyz 
 'x, y, z' 
 '-x, y+1/2, -z+1/2' 
 '-x, -y, -z' 
 'x, -y-1/2, z-1/2' 
 
_cell_length_a    11.1694 
_cell_length_b    20.1405 
_cell_length_c     8.5835 
_cell_angle_alpha  90.000 
_cell_angle_beta   96.453 
_cell_angle_gamma  90.000 
 
_shelx_F_squared_multiplier     1.000 
 
loop_ 
 _refln_index_h 
 _refln_index_k 
 _refln_index_l 
 _refln_F_squared_calc 
 _refln_F_squared_meas 
 _refln_F_squared_sigma 
 _refln_observed_status 
   2   0   0     1627.99     1655.71     20.00 o 
   3   0   0     5745.91     5518.26     71.69 o 
   4   0   0      245.44      200.58      3.69 o 
   5   0   0     1481.73     1596.87     28.40 o 
   6   0   0     2779.56     2818.46     49.05 o 
   7   0   0      638.96      682.37     14.02 o 
   8   0   0       11.46       13.81      1.97 o 
   9   0   0       43.84       50.19      3.41 o 
  10   0   0      156.45      124.31      5.64 o 
  11   0   0        4.74        0.23      2.48 o 
  12   0   0        7.63       10.89      4.50 o 
  13   0   0        0.03        5.65      3.24 o 
  14   0   0       15.51       23.92      4.35 o 
  15   0   0       24.97       33.09      5.11 o 
   1   1   0     3061.79     1923.97     74.48 o 
   2   1   0        0.01       -0.10      0.20 o 
   3   1   0       47.03       43.40      1.00 o 
   4   1   0       31.04       36.92      1.11 o 
   5   1   0      249.05      290.27      4.75 o 
   6   1   0      848.95      830.37     11.43 o 
   7   1   0       11.52       10.40      1.26 o 
   8   1   0       68.62       70.54      2.57 o 
   9   1   0      139.51      138.53      3.83 o 
  10   1   0       71.50       69.19      3.18 o 
  11   1   0        8.93        8.20      1.92 o 
  12   1   0       31.96       32.55      2.74 o 
  13   1   0      101.52      111.55      4.47 o 
  14   1   0       12.83       14.51      2.80 o 
  15   1   0       43.64       45.22      3.91 o 
   1   2   0       37.34       23.69      1.40 o 
   2   2   0      975.97      930.28      9.28 o 
   3   2   0     5159.67     4915.33     45.23 o 
   4   2   0      254.64      260.67      3.39 o 
   5   2   0      439.68      531.83      7.63 o 
   6   2   0     2342.65     2305.45     28.70 o 
   7   2   0        4.88        4.66      1.11 o 
   8   2   0       39.03       32.84      1.86 o 
   9   2   0       10.89       12.01      1.65 o 
  10   2   0        1.60        1.37      1.56 o 
  11   2   0      152.49      144.00      4.52 o 
  12   2   0        0.11       -0.48      2.64 o 
  13   2   0        1.57       -0.80      2.03 o 
  14   2   0        0.05        0.23      2.26 o 
  15   2   0        3.73        1.66      3.91 o 
   1   3   0      133.20      162.77      2.13 o 
   2   3   0       54.48       56.63      1.08 o 
   3   3   0      934.57      937.43     11.19 o 
   4   3   0      187.74      158.60      2.74 o 
   5   3   0     1002.67     1049.99     13.77 o 
   6   3   0       48.18       44.50      1.86 o 
   7   3   0      250.09      256.19      4.85 o 
   8   3   0        0.12       -0.29      1.03 o 
   9   3   0       64.37       67.58      2.82 o 
  10   3   0      205.70      207.02      5.06 o 
  11   3   0       21.89       24.36      3.10 o 
  12   3   0       14.45       10.29      2.11 o 
  13   3   0       27.85       24.83      2.81 o 
  14   3   0        1.05       -0.79      2.50 o 
  15   3   0        0.13        3.50      3.11 o 
   0   4   0    21516.65    17189.98    315.17 o 
   1   4   0     9080.28     8489.36     86.75 o 
   2   4   0     4132.60     4084.93     42.48 o 
   3   4   0     1538.49     1625.92     21.53 o 
   4   4   0     1077.43     1153.76     16.17 o 
   5   4   0     5176.36     5284.27     69.42 o 
   6   4   0        2.59        1.71      0.95 o 
   7   4   0      107.17       95.87      2.84 o 
   8   4   0      199.33      198.45      4.39 o 
   9   4   0      440.25      422.87      7.55 o 
  10   4   0       62.83       50.08      2.72 o 
  11   4   0      254.46      258.63      6.09 o 
  12   4   0        0.29        0.49      1.87 o 
  13   4   0        0.08        3.87      2.34 o 
  14   4   0       44.21       52.41      4.38 o 
  15   4   0       32.19       35.59      4.08 o 
   1   5   0    13922.69    12686.60    141.06 o 
   2   5   0     2441.54     2603.27     32.49 o 
   3   5   0      423.05      424.57      5.64 o 
   4   5   0      163.03      179.16      4.14 o 
   5   5   0     3931.76     4149.96     54.96 o 
   6   5   0      659.14      682.90     10.79 o 
   7   5   0       10.89       14.43      1.06 o 
   8   5   0        0.12        2.03      1.20 o 
   9   5   0      832.39      802.49     12.14 o 
  10   5   0       11.60        2.88      1.70 o 
  11   5   0       29.53       27.25      2.55 o 
  12   5   0       59.85       62.66      3.72 o 
  13   5   0        0.71        1.02      2.21 o 
  14   5   0        0.06        0.21      2.60 o 
  15   5   0       35.04       37.70      4.03 o 
   0   6   0     3226.43     3332.58     43.85 o 
   1   6   0     6146.41     6206.94     65.27 o 
   2   6   0       89.13      102.69      2.10 o 
   3   6   0       57.76       69.60      1.75 o 
   4   6   0      227.39      206.92      4.68 o 
   5   6   0     1180.63     1267.82     20.30 o 
   6   6   0     1056.34     1111.71     18.34 o 
   7   6   0     1082.54     1106.96     16.60 o 
   8   6   0      623.40      607.05      9.11 o 
   9   6   0      120.20      122.00      5.77 o 
  10   6   0        0.57        2.44      1.83 o 
  11   6   0        0.60        0.18      1.83 o 
  12   6   0       54.19       57.25      3.62 o 
  13   6   0        1.31        0.32      3.29 o 
  14   6   0        1.77        6.74      2.92 o 
  15   6   0        6.74       11.23      3.43 o 
   1   7   0     2016.38     2111.30     24.01 o 
   2   7   0     1256.75     1273.67     18.48 o 
   3   7   0      478.77      511.60      9.09 o 
   4   7   0        3.42        0.82      1.01 o 
   5   7   0      919.33      890.25     14.99 o 
   6   7   0       45.09       45.31      1.65 o 
   7   7   0        0.60        0.67      1.33 o 
   8   7   0       50.88       46.51      2.55 o 
   9   7   0        0.03       -0.22      1.61 o 
  10   7   0        9.42       10.01      2.09 o 
  11   7   0        5.60        4.69      2.08 o 
  12   7   0        0.02        1.16      2.03 o 
  13   7   0        0.43       -1.61      2.32 o 
  14   7   0       14.61       17.48      3.27 o 
   0   8   0      720.66      783.14     15.96 o 
   1   8   0      260.10      288.69      6.32 o 
   2   8   0      571.34      575.90     10.09 o 
   3   8   0      800.38      896.94     14.79 o 
   4   8   0      570.33      553.55     10.04 o 
   5   8   0       42.97       40.24      2.31 o 
   6   8   0      519.76      565.67     10.69 o 
   7   8   0      119.95      109.92      3.93 o 
   8   8   0       71.85       72.88      2.28 o 
   9   8   0       24.59       19.09      2.22 o 
  10   8   0      111.13       87.00      3.85 o 
  11   8   0        0.98        2.78      2.02 o 
  12   8   0        5.01       10.32      2.48 o 
  13   8   0       15.90       15.16      2.90 o 
  14   8   0       20.95       12.50      3.25 o 
   1   9   0       37.73       30.00      1.88 o 
   2   9   0     2169.92     2333.15     31.75 o 
   3   9   0      243.25      235.84      5.38 o 
   4   9   0     2113.65     2233.61     34.37 o 
   5   9   0      309.71      325.14      7.04 o 
   6   9   0       82.71       95.42      3.62 o 
   7   9   0        9.03       13.31      1.96 o 
   8   9   0        5.89        3.74      1.79 o 
   9   9   0      190.97      194.22      5.42 o 
  10   9   0        7.01       12.41      2.44 o 
  11   9   0       52.62       62.18      3.63 o 
  12   9   0       15.96       15.65      2.70 o 
  13   9   0        2.48        0.45      2.37 o 
  14   9   0        0.06       -0.44      2.75 o 
   0  10   0     1662.37     1791.18     39.33 o 
   1  10   0       38.41       50.46      2.32 o 
   2  10   0        2.26        5.18      1.15 o 
   3  10   0      946.12      941.22     15.84 o 
   4  10   0       74.35       81.86      3.22 o 
   5  10   0      512.09      489.39      9.67 o 
   6  10   0      332.57      346.23      7.82 o 
   7  10   0      227.12      226.97      6.17 o 
   8  10   0       27.90       23.83      2.60 o 
   9  10   0       16.94       15.06      2.24 o 
  10  10   0      211.76      195.44      5.73 o 
  11  10   0        2.49        0.70      2.01 o 
  12  10   0        0.41       -0.37      2.23 o 
  13  10   0        2.96        3.82      2.53 o 
  14  10   0        0.16       -2.67      2.67 o 
   1  11   0      367.71      385.54      7.76 o 
   2  11   0        0.85        1.30      1.04 o 
   3  11   0      433.41      418.83      8.45 o 
   4  11   0      275.74      328.71      7.22 o 
   5  11   0      686.74      720.93     13.22 o 
   6  11   0      256.58      232.81      6.23 o 
   7  11   0      284.81      278.57      7.15 o 
   8  11   0       11.76        8.50      2.16 o 
   9  11   0        0.65       -0.73      1.76 o 
  10  11   0        0.00        1.50      2.05 o 
  11  11   0       24.83       24.99      2.97 o 
  12  11   0        8.20       -0.01      2.33 o 
  13  11   0        0.30       -2.57      2.57 o 
  14  11   0        0.53       -1.73      3.18 o 
   0  12   0      320.80      293.91      9.30 o 
   1  12   0       36.89       31.34      3.29 o 
   2  12   0      964.60      965.37     16.49 o 
   3  12   0      312.69      357.61      5.81 o 
   4  12   0     1062.79     1018.83     17.52 o 
   5  12   0      110.81      122.53      4.40 o 
   6  12   0      140.23      139.06      4.85 o 
   7  12   0      146.44      136.60      5.04 o 
   8  12   0        2.63        1.65      2.05 o 
   9  12   0       55.36       46.38      3.59 o 
  10  12   0       14.53       15.20      2.49 o 
  11  12   0       25.53       19.42      2.92 o 
  12  12   0        0.56        0.70      2.35 o 
  13  12   0        0.00        1.01      2.64 o 
   1  13   0      251.26      293.49      7.06 o 
   2  13   0        9.31       11.32      1.84 o 
   3  13   0       17.07       15.04      1.99 o 
   4  13   0      193.66      178.94      5.92 o 
   5  13   0     1010.25     1039.23     18.29 o 
   6  13   0      306.28      284.15      7.35 o 
   7  13   0        2.31        0.10      2.91 o 
   8  13   0       80.44       75.21      4.07 o 
   9  13   0        6.10        7.25      2.59 o 
  10  13   0        3.48        3.43      2.10 o 
  11  13   0        6.70        4.27      2.44 o 
  12  13   0        6.02        3.35      2.63 o 
  13  13   0        1.20       -1.61      2.68 o 
   0  14   0      200.43      187.66      7.38 o 
   1  14   0      182.50      194.46      5.43 o 
   2  14   0       54.17       50.72      2.85 o 
   3  14   0      174.24      175.56      3.76 o 
   4  14   0        5.34        2.43      1.68 o 
   5  14   0        1.97       -0.28      1.97 o 
   6  14   0      236.46      216.89      6.55 o 
   7  14   0        1.39       -0.54      2.09 o 
   8  14   0        5.93        7.65      2.52 o 
   9  14   0        7.47        3.24      2.50 o 
  10  14   0       35.40       47.71      3.46 o 
  11  14   0        5.37        3.28      2.50 o 
  12  14   0       19.79       22.26      3.28 o 
  13  14   0       12.49        9.97      4.03 o 
   1  15   0      111.62      121.82      4.43 o 
   2  15   0      103.05      115.88      4.37 o 
   3  15   0        6.91        7.10      2.03 o 
   4  15   0      177.74      183.32      5.23 o 
   5  15   0       64.94       72.62      3.93 o 
   6  15   0       50.90       43.51      3.38 o 
   7  15   0      157.86      151.73      5.79 o 
   8  15   0        4.86        3.11      2.39 o 
   9  15   0       12.36        9.66      2.86 o 
  10  15   0        1.75        2.41      2.24 o 
  11  15   0        0.17       -2.35      2.35 o 
  12  15   0        2.11        4.98      2.88 o 
  13  15   0        0.01       -0.05      3.21 o 
   0  16   0        1.13        1.82      3.57 o 
   1  16   0        1.56        1.85      1.75 o 
   2  16   0        7.88        7.78      2.08 o 
   3  16   0      470.06      509.61      8.96 o 
   4  16   0      413.58      431.60      8.84 o 
   5  16   0       43.09       37.44      2.92 o 
   6  16   0       75.27       77.22      6.29 o 
   7  16   0        6.53        3.52      2.51 o 
   8  16   0        0.02       -0.44      2.25 o 
   9  16   0       22.47       22.72      3.37 o 
  10  16   0        3.64        0.73      2.35 o 
  11  16   0        0.01       -1.46      2.62 o 
  12  16   0        1.60       -0.06      3.09 o 
   1  17   0      181.51      170.64      5.69 o 
   2  17   0      178.29      173.47      5.74 o 
   3  17   0        0.39       -1.46      1.47 o 
   4  17   0       34.99       29.60      3.19 o 
   5  17   0      316.07      317.51      7.65 o 
   6  17   0      112.52      103.39      4.53 o 
   7  17   0       13.76       10.71      2.81 o 
   8  17   0        0.32        1.01      2.53 o 
   9  17   0        0.29       -0.42      2.75 o 
  10  17   0        2.13        0.58      2.96 o 
  11  17   0       14.54       18.53      3.33 o 
  12  17   0        3.65       -1.18      3.87 o 
   0  18   0        8.24        7.68      3.35 o 
   1  18   0      112.33      134.66      5.19 o 
   2  18   0      325.07      347.58      9.21 o 
   3  18   0      192.45      211.02      6.78 o 
   4  18   0       45.50       43.95      4.86 o 
   5  18   0       83.86       76.15      4.05 o 
   6  18   0      167.66      166.37      5.72 o 
   7  18   0       15.12        9.11      2.65 o 
   8  18   0       43.28       37.91      3.99 o 
   9  18   0       49.11       53.37      4.48 o 
  10  18   0       52.74       63.57      5.02 o 
  11  18   0       30.53       41.83      5.41 o 
   1  19   0       67.37       63.00      3.89 o 
   2  19   0      114.05      115.34      5.28 o 
   3  19   0        5.25        5.29      2.46 o 
   4  19   0       27.13       29.71      4.92 o 
   5  19   0       10.61        4.38      2.65 o 
   6  19   0        6.31        5.70      2.41 o 
   7  19   0        7.17        4.62      2.44 o 
   8  19   0        9.37       14.19      3.00 o 
   9  19   0        0.05       -2.51      2.96 o 
  10  19   0        3.47       -0.36      3.36 o 
  11  19   0       36.03       54.28      9.41 o 
   0  20   0        2.83        1.78      3.22 o 
   1  20   0        9.42       10.40      3.82 o 
   2  20   0       78.71       69.47      4.30 o 
   3  20   0        7.09        4.23      2.63 o 
   4  20   0       16.04       14.32      3.14 o 
   5  20   0       13.54       14.96      3.21 o 
   6  20   0       10.62        9.96      3.14 o 
   7  20   0        4.27        3.26      2.68 o 
   8  20   0        1.18       -2.41      2.41 o 
   9  20   0        1.33       -2.26      3.09 o 
  10  20   0       20.13       18.51      4.61 o 
   1  21   0       25.66       21.73      3.29 o 
   2  21   0      150.90      157.73      6.35 o 
   3  21   0       14.67       19.09      3.35 o 
   4  21   0        0.23       -0.86      2.70 o 
   5  21   0       29.86       28.67      3.83 o 
   6  21   0       22.21       25.92      4.60 o 
   7  21   0       13.39       11.24      3.52 o 
   8  21   0       46.36       54.14      4.38 o 
   9  21   0        5.49        3.21      3.91 o 
  10  21   0        3.33        5.41      4.33 o 
   0  22   0       22.88       24.03      5.03 o 
   1  22   0       41.74       55.05      4.17 o 
   2  22   0       37.80       40.40      3.91 o 
   3  22   0       28.75       29.93      3.69 o 
   4  22   0       93.16      106.43      5.59 o 
   5  22   0       47.17       49.50      4.38 o 
   6  22   0        7.13       10.71      3.37 o 
   7  22   0        3.68        0.70      3.47 o 
   8  22   0        6.01       -1.43      3.29 o 
   9  22   0        3.76        6.60      4.20 o 
   1  23   0        4.61        4.56      2.96 o 
   2  23   0       45.02       41.67      4.10 o 
   3  23   0        0.55        1.34      2.92 o 
   4  23   0       20.43       24.87      3.81 o 
   5  23   0       35.92       42.51      5.91 o 
   6  23   0       72.91       88.02      5.65 o 
   7  23   0       30.32       36.55      5.39 o 
   8  23   0        2.89        1.68      5.12 o 
   0  24   0        0.00        2.74      3.91 o 
   1  24   0        7.75       12.33      3.41 o 
   2  24   0        3.93        6.42      3.16 o 
   3  24   0       22.72       17.36      3.79 o 
   4  24   0        0.16       -1.11      3.09 o 
   5  24   0        0.02       -3.11      3.11 o 
   6  24   0       42.01       50.07      6.60 o 
   7  24   0       43.47       61.68      7.70 o 
   8  24   0        8.39        4.43      7.03 o 
   1  25   0        1.28       -2.51      2.93 o 
   2  25   0       16.37       19.06      3.91 o 
   3  25   0        1.75       -1.49      3.12 o 
   4  25   0        3.86        2.19      3.78 o 
   5  25   0        3.21        5.78      4.27 o 
   6  25   0        0.01        0.63      4.67 o 
   7  25   0        2.39        4.92      6.74 o 
   0  26   0        7.11        7.91      7.30 o 
   1  26   0        0.46       -3.22      3.22 o 
   2  26   0        4.66       -2.28      3.63 o 
   3  26   0        6.48        8.50      5.47 o 
   4  26   0        8.00        6.13      5.43 o 
   5  26   0        0.00       -1.66      5.29 o 
   1  27   0        0.11        5.68      5.25 o 
   2  27   0        9.28       14.55      5.68 o 
   3  27   0        9.10        6.01      5.69 o 
   4  27   0        0.03        0.83      5.18 o 
   0  28   0       32.38       24.44      9.73 o 
   1  28   0       40.80       51.98     15.32 o 
 -15   1   1       54.87       56.23      4.92 o 
 -14   1   1        0.58        4.85      2.51 o 
 -13   1   1        0.45        3.41      2.24 o 
 -12   1   1        1.51        4.39      1.99 o 
 -11   1   1        8.70       14.51      2.12 o 
 -10   1   1      262.74      241.99      5.51 o 
  -9   1   1       10.78       12.06      1.61 o 
  -8   1   1      306.27      295.25      5.58 o 
  -7   1   1     1156.73     1205.81     16.09 o 
  -6   1   1       39.46       36.81      1.65 o 
  -5   1   1     2421.51     2556.71     27.03 o 
  -4   1   1      361.80      349.28      4.04 o 
  -3   1   1      701.28      725.12      7.14 o 
  -2   1   1        6.54        5.41      0.26 o 
  -1   1   1      392.29      344.64      2.98 o 
   0   1   1     2770.42     2510.42     51.60 o 
   1   1   1     1829.06     1803.70     15.90 o 
   2   1   1     6116.84     5610.01     43.49 o 
   3   1   1      178.32      213.10      2.74 o 
   4   1   1     2942.71     2915.74     24.85 o 
   5   1   1        6.04        5.04      0.61 o 
   6   1   1      263.43      310.83      4.65 o 
   7   1   1       66.06       79.24      2.01 o 
   8   1   1       83.98       91.67      3.25 o 
   9   1   1       99.60       81.97      4.63 o 
  10   1   1       18.93       21.38      2.12 o 
  11   1   1      195.63      187.91      6.76 o 
  12   1   1       11.63        9.13      2.14 o 
  13   1   1        0.26       -1.87      2.12 o 
  14   1   1       19.10       26.27      3.41 o 
  15   1   1        0.07       -1.47      3.55 o 
 -15   2   1       50.58       55.07      4.82 o 
 -14   2   1       65.30       71.05      4.04 o 
 -13   2   1      149.56      144.61      5.02 o 
 -12   2   1      119.92      111.42      4.19 o 
 -11   2   1      414.57      371.67      7.44 o 
 -10   2   1       90.30       78.06      3.19 o 
  -9   2   1      110.17      106.80      3.36 o 
  -8   2   1       21.05       19.80      1.62 o 
  -7   2   1      201.02      210.33      4.32 o 
  -6   2   1      491.27      595.16      7.78 o 
  -5   2   1     1537.71     1704.44     17.28 o 
  -4   2   1      469.45      429.95      5.21 o 
  -3   2   1        2.77        0.39      0.32 o 
  -2   2   1     4097.55     4169.32     38.04 o 
  -1   2   1     4864.41     4773.48     43.48 o 
   0   2   1     8509.69     7589.83     69.16 o 
   1   2   1      338.72      339.77      3.34 o 
   2   2   1      226.05      204.61      2.22 o 
   3   2   1     1328.77     1218.32     12.34 o 
   4   2   1     1061.69     1095.25     10.77 o 
   5   2   1      615.06      633.39      7.02 o 
   6   2   1        4.28        2.24      0.73 o 
   7   2   1       13.85       14.45      1.01 o 
   8   2   1        1.29       -0.11      1.31 o 
   9   2   1      255.04      252.46      5.40 o 
  10   2   1       41.92       51.16      2.75 o 
  11   2   1        0.41        2.05      1.78 o 
  12   2   1        4.34        5.77      2.19 o 
  13   2   1        1.88        2.71      2.31 o 
  14   2   1        1.89        3.24      2.76 o 
  15   2   1       25.35       21.67      4.15 o 
 -15   3   1        5.30        2.20      4.04 o 
 -14   3   1       17.75       15.32      2.81 o 
 -13   3   1        0.05        2.14      2.16 o 
 -12   3   1        2.20        2.92      1.98 o 
 -11   3   1        0.14       -1.42      1.70 o 
 -10   3   1        0.16        0.45      1.60 o 
  -9   3   1       99.63       95.53      3.30 o 
  -8   3   1       69.27       57.89      2.37 o 
  -7   3   1       52.48       50.95      1.63 o 
  -6   3   1     1170.52     1258.41     18.02 o 
  -5   3   1     1874.47     1922.67     22.17 o 
  -4   3   1      219.84      219.69      3.16 o 
  -3   3   1      102.26      117.10      2.65 o 
  -2   3   1    11975.01    11318.71     96.10 o 
  -1   3   1    11700.16    10857.70     94.19 o 
   0   3   1     6125.36     5577.24     48.75 o 
   1   3   1     1778.89     1881.86     18.34 o 
   2   3   1    12134.99    10847.18     98.73 o 
   3   3   1       11.42        8.63      0.86 o 
   4   3   1      692.35      773.90      8.80 o 
   5   3   1      100.51       80.14      1.87 o 
   6   3   1      654.32      694.99      8.26 o 
   7   3   1      117.92      106.14      2.13 o 
   8   3   1       60.78       67.70      2.11 o 
   9   3   1        0.01       -0.43      1.68 o 
  10   3   1      258.72      259.04      6.40 o 
  11   3   1        4.27        2.91      2.45 o 
  12   3   1        3.81        5.45      2.14 o 
  13   3   1        5.53        6.68      2.49 o 
  14   3   1        8.33        4.62      3.16 o 
  15   3   1       10.14       13.37      3.47 o 
 -15   4   1        7.86        3.69      5.26 o 
 -14   4   1        0.55        5.13      2.76 o 
 -13   4   1        1.42       -1.08      2.28 o 
 -12   4   1        7.22        8.24      2.15 o 
 -11   4   1        0.75       -0.02      1.54 o 
 -10   4   1      460.43      447.62      8.12 o 
  -9   4   1      144.68      135.30      3.89 o 
  -8   4   1       65.43       69.01      3.16 o 
  -7   4   1       26.29       19.15      1.60 o 
  -6   4   1      112.99       95.82      2.42 o 
  -5   4   1       89.68       90.41      2.08 o 
  -4   4   1      356.85      354.86      4.28 o 
  -3   4   1      517.72      541.69      5.90 o 
  -2   4   1      611.31      637.49      6.01 o 
  -1   4   1     9719.27     8802.25     80.11 o 
   0   4   1     5222.06     4874.75     49.85 o 
   1   4   1     7527.73     7220.51     65.58 o 
   2   4   1     1007.71     1083.94     10.90 o 
   3   4   1     2876.45     2967.34     29.00 o 
   4   4   1       45.81       52.37      1.74 o 
   5   4   1      161.96      195.09      4.04 o 
   6   4   1      142.01      159.17      3.78 o 
   7   4   1      192.21      226.81      4.07 o 
   8   4   1        8.33        7.64      1.12 o 
   9   4   1       90.84      104.90      2.98 o 
  10   4   1      100.40      117.84      4.82 o 
  11   4   1        6.57        7.99      2.18 o 
  12   4   1       22.22       24.29      3.15 o 
  13   4   1        3.01       -1.96      2.12 o 
  14   4   1       20.67       21.47      3.33 o 
  15   4   1       38.86       49.99      5.06 o 
 -15   5   1       24.34       34.49      4.91 o 
 -14   5   1        3.65        4.94      2.76 o 
 -13   5   1       15.56       12.25      2.51 o 
 -12   5   1        0.20        0.41      1.91 o 
 -11   5   1        4.16        3.73      1.64 o 
 -10   5   1      255.79      242.29      4.95 o 
  -9   5   1        0.39        3.00      1.26 o 
  -8   5   1       19.07       20.47      1.42 o 
  -7   5   1       35.61       38.81      1.73 o 
  -6   5   1      402.54      416.59      6.36 o 
  -5   5   1      118.02      138.10      2.64 o 
  -4   5   1     2915.48     3105.88     36.86 o 
  -3   5   1     1626.28     1711.62     16.14 o 
  -2   5   1     1248.36     1322.08     14.09 o 
  -1   5   1       45.72       50.96      1.09 o 
   0   5   1       34.31       37.85      1.28 o 
   1   5   1     4123.02     4001.69     41.13 o 
   2   5   1      939.28      941.72     10.19 o 
   3   5   1      302.65      310.98      4.29 o 
   4   5   1      597.43      692.14      9.43 o 
   5   5   1      987.38      934.01     13.69 o 
   6   5   1       13.44       19.53      1.48 o 
   7   5   1        0.01        0.22      1.15 o 
   8   5   1        0.31       -0.69      0.96 o 
   9   5   1      268.81      246.35      5.23 o 
  10   5   1      256.82      271.04      7.00 o 
  11   5   1      191.91      177.08      6.84 o 
  12   5   1        1.22       -0.79      1.96 o 
  13   5   1        0.75        0.24      2.35 o 
  14   5   1       35.19       53.99      4.20 o 
  15   5   1        0.03        1.22      3.53 o 
 -15   6   1       28.60       32.28      5.16 o 
 -14   6   1       20.05       13.18      3.32 o 
 -13   6   1       16.88       15.21      2.86 o 
 -12   6   1      108.08      100.69      4.12 o 
 -11   6   1       85.18       69.43      3.39 o 
 -10   6   1      148.52      124.00      3.50 o 
  -9   6   1        0.13        1.72      1.16 o 
  -8   6   1       67.22       69.65      3.29 o 
  -7   6   1      228.70      207.86      4.04 o 
  -6   6   1       34.37       40.76      1.69 o 
  -5   6   1     1221.62     1359.43     15.99 o 
  -4   6   1       29.08       27.16      1.63 o 
  -3   6   1        0.97        1.61      0.47 o 
  -2   6   1       72.43       51.54      1.70 o 
  -1   6   1      121.12      153.16      2.78 o 
   0   6   1      531.08      611.89      7.59 o 
   1   6   1      246.60      311.89      4.24 o 
   2   6   1     4596.64     4501.43     53.21 o 
   3   6   1      792.08      813.63     12.16 o 
   4   6   1        9.65        8.77      1.09 o 
   5   6   1      795.75      792.25     11.98 o 
   6   6   1       37.96       31.31      1.80 o 
   7   6   1      170.14      139.60      3.83 o 
   8   6   1        8.17       10.51      1.68 o 
   9   6   1        2.97        2.30      1.29 o 
  10   6   1      162.29      148.14      4.89 o 
  11   6   1        4.86        2.37      1.99 o 
  12   6   1       16.01       16.82      2.71 o 
  13   6   1        8.19        4.98      2.69 o 
  14   6   1        0.20        4.58      2.90 o 
 -15   7   1        0.51        1.20      3.73 o 
 -14   7   1       25.75       34.58      5.50 o 
 -13   7   1       75.04       74.32      4.32 o 
 -12   7   1       10.37       14.40      2.66 o 
 -11   7   1      200.04      177.56      5.23 o 
 -10   7   1       49.35       66.12      3.15 o 
  -9   7   1      227.71      210.82      4.73 o 
  -8   7   1       41.23       32.45      1.80 o 
  -7   7   1        7.36        7.43      1.02 o 
  -6   7   1       14.21       11.36      0.99 o 
  -5   7   1      283.47      318.27      5.87 o 
  -4   7   1     2023.02     2249.14     42.24 o 
  -3   7   1        4.66        5.02      0.59 o 
  -2   7   1      330.56      384.43      4.81 o 
  -1   7   1     2250.91     2252.33     27.60 o 
   0   7   1       30.04       16.94      0.92 o 
   1   7   1      448.21      415.09      5.16 o 
   2   7   1     1785.97     1905.94     22.42 o 
   3   7   1        6.50        8.54      0.91 o 
   4   7   1     1106.58     1251.87     15.94 o 
   5   7   1      939.57      891.03     12.97 o 
   6   7   1        7.12        9.30      1.31 o 
   7   7   1        2.02        1.25      1.23 o 
   8   7   1       29.12       29.91      2.26 o 
   9   7   1        6.70        9.37      1.89 o 
  10   7   1        7.28        7.73      2.06 o 
  11   7   1        4.86        4.87      2.14 o 
  12   7   1        2.04        1.96      2.12 o 
  13   7   1        0.09        1.19      2.43 o 
  14   7   1        0.06        3.47      3.35 o 
 -14   8   1        2.55        1.97      3.04 o 
 -13   8   1        0.00        0.98      2.47 o 
 -12   8   1       28.90       28.46      3.03 o 
 -11   8   1        6.01        7.62      2.30 o 
 -10   8   1      260.15      234.61      6.21 o 
  -9   8   1      146.67      145.26      5.22 o 
  -8   8   1       35.26       33.21      1.84 o 
  -7   8   1       58.77       53.51      4.67 o 
  -6   8   1        9.78        5.24      1.31 o 
  -5   8   1      294.48      291.98      6.35 o 
  -4   8   1       74.07       90.66      2.80 o 
  -3   8   1        5.10        3.08      0.61 o 
  -2   8   1     1037.93     1054.96     11.91 o 
  -1   8   1     5818.53     5909.51     70.51 o 
   0   8   1     1821.38     1874.44     33.14 o 
   1   8   1     1449.15     1534.17     18.03 o 
   2   8   1        2.10       -0.65      0.65 o 
   3   8   1     1380.16     1410.51     22.54 o 
   4   8   1      254.23      267.65      5.86 o 
   5   8   1      369.03      404.48      8.10 o 
   6   8   1      170.88      155.66      3.45 o 
   7   8   1        0.12        2.71      1.36 o 
   8   8   1      208.46      232.42      5.61 o 
   9   8   1        1.08        1.33      1.71 o 
  10   8   1       97.96       95.16      3.99 o 
  11   8   1      177.93      170.73      5.53 o 
  12   8   1       11.26       10.09      3.01 o 
  13   8   1        0.96        2.51      2.53 o 
  14   8   1       31.28       37.42      4.45 o 
 -14   9   1        8.74        6.13      3.38 o 
 -13   9   1        3.68        4.37      2.84 o 
 -12   9   1       56.40       54.50      4.72 o 
 -11   9   1       43.42       43.93      4.05 o 
 -10   9   1      218.50      215.22      6.06 o 
  -9   9   1      109.89       82.82      4.03 o 
  -8   9   1       46.89       40.52      2.84 o 
  -7   9   1       71.01       76.51      3.93 o 
  -6   9   1       38.04       49.35      2.59 o 
  -5   9   1       23.87       23.70      1.85 o 
  -4   9   1      741.49      688.76     12.81 o 
  -3   9   1      123.86      137.56      2.78 o 
  -2   9   1      182.47      188.23      3.33 o 
  -1   9   1      275.75      246.67      8.50 o 
   0   9   1     1248.01     1371.11     21.16 o 
   1   9   1      281.35      336.62      5.25 o 
   2   9   1     2060.26     2039.47     25.15 o 
   3   9   1       37.79       35.60      1.42 o 
   4   9   1        6.78       12.02      1.53 o 
   5   9   1       42.74       48.18      2.52 o 
   6   9   1       89.07       99.08      3.76 o 
   7   9   1        0.01        0.92      1.44 o 
   8   9   1       27.11       24.61      2.26 o 
   9   9   1        0.03       -0.37      1.70 o 
  10   9   1        0.16        0.32      1.81 o 
  11   9   1       33.25       35.66      3.14 o 
  12   9   1       28.33       32.79      3.22 o 
  13   9   1       11.42       10.92      2.94 o 
  14   9   1       11.34       17.61      4.02 o 
 -14  10   1        1.91       -3.09      3.09 o 
 -13  10   1        0.57       -1.47      2.68 o 
 -12  10   1        0.79        4.09      2.33 o 
 -11  10   1        2.16        3.62      2.24 o 
 -10  10   1        1.31        1.72      2.01 o 
  -9  10   1        8.25        3.40      2.07 o 
  -8  10   1       14.46       16.36      2.27 o 
  -7  10   1        5.11        4.30      1.74 o 
  -6  10   1      161.17      164.87      4.89 o 
  -5  10   1        1.73        5.63      1.39 o 
  -4  10   1      185.03      185.66      4.85 o 
  -3  10   1     1092.53     1177.56     15.27 o 
  -2  10   1     2718.09     2756.25     35.98 o 
  -1  10   1     3020.20     3316.03     49.90 o 
   0  10   1      140.23      142.27      4.10 o 
   1  10   1        0.05       -0.83      0.83 o 
   2  10   1       21.18       30.70      1.38 o 
   3  10   1       17.59       19.64      1.36 o 
   4  10   1        0.24        0.41      1.13 o 
   5  10   1       73.60       63.47      4.54 o 
   6  10   1      333.88      331.04      7.53 o 
   7  10   1      796.96      759.58     12.58 o 
   8  10   1       40.46       35.10      2.53 o 
   9  10   1      181.67      162.04      5.04 o 
  10  10   1       37.05       35.45      2.84 o 
  11  10   1       15.25       14.10      3.29 o 
  12  10   1       12.67       14.74      2.74 o 
  13  10   1       49.77       51.07      4.02 o 
  14  10   1       12.68       10.82      3.80 o 
 -14  11   1       14.96       13.32      3.72 o 
 -13  11   1        7.33       10.09      3.30 o 
 -12  11   1       35.06       25.79      3.63 o 
 -11  11   1       96.20       95.92      4.41 o 
 -10  11   1        0.23        1.67      2.35 o 
  -9  11   1        6.28        9.46      2.38 o 
  -8  11   1        2.64       -1.30      2.86 o 
  -7  11   1      212.47      245.32      7.85 o 
  -6  11   1       86.18       80.41      3.61 o 
  -5  11   1      376.35      383.36      8.17 o 
  -4  11   1       68.24       85.40      3.28 o 
  -3  11   1       13.83       15.01      1.60 o 
  -2  11   1       59.41       59.45      2.42 o 
  -1  11   1      665.54      709.87     11.18 o 
   0  11   1     1048.10     1190.63     18.34 o 
   1  11   1      193.20      217.71      4.08 o 
   2  11   1       68.82       71.95      2.16 o 
   3  11   1      235.79      247.15      4.75 o 
   4  11   1      164.41      154.11      4.52 o 
   5  11   1        9.99       14.06      1.98 o 
   6  11   1      318.08      326.50      7.72 o 
   7  11   1      169.07      162.39      5.44 o 
   8  11   1       89.04       96.42      3.82 o 
   9  11   1      192.70      194.40      5.65 o 
  10  11   1       13.37       12.02      2.34 o 
  11  11   1        4.86        5.91      2.32 o 
  12  11   1        9.82       10.91      2.71 o 
  13  11   1       26.88       31.33      3.63 o 
  14  11   1        0.35       -1.83      3.19 o 
 -14  12   1        5.51        1.33      3.90 o 
 -13  12   1       10.24       11.02      4.20 o 
 -12  12   1        7.20        6.80      2.94 o 
 -11  12   1        0.35       -2.15      2.15 o 
 -10  12   1      159.18      134.16      5.66 o 
  -9  12   1      107.70       99.05      4.88 o 
  -8  12   1       54.01       42.82      3.26 o 
  -7  12   1      177.29      152.87      5.29 o 
  -6  12   1      878.70      832.20     15.19 o 
  -5  12   1       20.70       23.04      2.70 o 
  -4  12   1        0.65       -0.34      1.23 o 
  -3  12   1       11.81       19.85      1.68 o 
  -2  12   1       54.36       43.47      2.43 o 
  -1  12   1      331.84      334.37      7.34 o 
   0  12   1     2130.10     2176.91     33.80 o 
   1  12   1      520.01      515.66      8.50 o 
   2  12   1      180.95      158.86      3.43 o 
   3  12   1      544.96      557.77      8.33 o 
   4  12   1       14.72       13.65      3.11 o 
   5  12   1       26.93       44.31      2.87 o 
   6  12   1      133.95      127.27      4.79 o 
   7  12   1      121.46      116.04      4.72 o 
   8  12   1        0.13       -0.83      1.76 o 
   9  12   1       27.30       26.85      2.67 o 
  10  12   1       61.17       58.01      5.99 o 
  11  12   1       33.57       33.83      3.19 o 
  12  12   1        2.19       -0.08      2.61 o 
  13  12   1       17.47       27.53      4.12 o 
 -13  13   1        0.16       -2.93      2.93 o 
 -12  13   1        0.10        1.16      2.71 o 
 -11  13   1       49.03       48.34      3.68 o 
 -10  13   1       59.54       63.26      4.27 o 
  -9  13   1       92.54       71.60      4.14 o 
  -8  13   1       79.97       65.74      3.90 o 
  -7  13   1       26.64       25.98      2.79 o 
  -6  13   1       19.59       21.96      2.49 o 
  -5  13   1      137.97      145.80      4.85 o 
  -4  13   1        0.01       -0.55      1.19 o 
  -3  13   1       13.63       15.42      1.69 o 
  -2  13   1      139.23      140.77      4.37 o 
  -1  13   1       27.51       43.34      2.51 o 
   0  13   1      113.59      151.31      4.47 o 
   1  13   1      324.82      315.51      6.00 o 
   2  13   1      189.73      191.08      4.24 o 
   3  13   1        3.56        4.27      1.08 o 
   4  13   1      685.13      654.48     12.50 o 
   5  13   1     1511.64     1500.73     24.96 o 
   6  13   1       61.58       54.85      3.45 o 
   7  13   1       65.86       68.99      3.81 o 
   8  13   1       23.34       17.62      2.36 o 
   9  13   1       32.27       27.99      2.73 o 
  10  13   1       11.20       12.57      2.51 o 
  11  13   1        2.54        4.07      2.45 o 
  12  13   1       31.77       36.72      3.67 o 
  13  13   1        0.47        0.38      3.16 o 
 -13  14   1        0.59       -0.89      2.96 o 
 -12  14   1        4.47        8.03      3.09 o 
 -11  14   1       60.16       59.92      3.95 o 
 -10  14   1       23.72       29.65      3.55 o 
  -9  14   1        3.86        4.17      2.51 o 
  -8  14   1      306.40      289.97      8.08 o 
  -7  14   1      102.32      104.66      4.75 o 
  -6  14   1       63.40       59.62      3.54 o 
  -5  14   1        1.39       -0.68      1.66 o 
  -4  14   1       20.75       14.05      1.93 o 
  -3  14   1        2.63        5.17      1.57 o 
  -2  14   1       33.16       39.30      2.56 o 
  -1  14   1      258.87      303.70      7.12 o 
   0  14   1       99.55       99.80      3.74 o 
   1  14   1       19.06       20.16      1.76 o 
   2  14   1       38.69       38.70      2.12 o 
   3  14   1        4.48        4.39      1.28 o 
   4  14   1      435.42      422.15      8.36 o 
   5  14   1      642.14      644.73     15.20 o 
   6  14   1        6.34        7.10      2.34 o 
   7  14   1        6.68        6.29      2.29 o 
   8  14   1       14.81       12.30      2.72 o 
   9  14   1        8.83       12.80      2.35 o 
  10  14   1        2.50        5.00      2.36 o 
  11  14   1       23.97       27.96      3.29 o 
  12  14   1       25.29       28.23      3.95 o 
  13  14   1        1.52        7.18      4.16 o 
 -13  15   1        0.05       -3.21      3.21 o 
 -12  15   1        0.35        3.02      3.10 o 
 -11  15   1       26.74       26.41      4.40 o 
 -10  15   1       53.61       60.24      4.41 o 
  -9  15   1       12.24       12.11      2.94 o 
  -8  15   1       33.42       23.82      3.16 o 
  -7  15   1      290.62      280.52      9.69 o 
  -6  15   1      815.12      826.03     15.77 o 
  -5  15   1      313.94      324.24      7.27 o 
  -4  15   1      265.77      259.42      6.19 o 
  -3  15   1       70.80       65.63      3.41 o 
  -2  15   1       23.41       25.42      2.35 o 
  -1  15   1       36.81       38.20      2.65 o 
   0  15   1       32.80       32.85      2.51 o 
   1  15   1       88.25       85.59      3.01 o 
   2  15   1        1.21       -1.17      1.17 o 
   3  15   1      243.93      210.93      4.80 o 
   4  15   1     1248.40     1257.92     19.51 o 
   5  15   1       85.75       86.74      4.93 o 
   6  15   1      235.25      228.61      6.92 o 
   7  15   1       19.97       18.67      2.91 o 
   8  15   1        0.63       -0.92      2.20 o 
   9  15   1       33.08       29.52      2.98 o 
  10  15   1       32.72       37.90      3.40 o 
  11  15   1        2.61        1.81      2.55 o 
  12  15   1        0.74       -3.55      3.55 o 
 -12  16   1        0.32        0.49      3.19 o 
 -11  16   1       12.48       10.97      3.92 o 
 -10  16   1        9.48        4.40      3.04 o 
  -9  16   1        1.63       -0.32      2.61 o 
  -8  16   1       13.08       10.27      2.82 o 
  -7  16   1       30.83       28.38      3.29 o 
  -6  16   1        3.83        2.16      2.11 o 
  -5  16   1      378.70      373.91      8.14 o 
  -4  16   1       15.26       10.93      2.86 o 
  -3  16   1       60.14       54.61      4.77 o 
  -2  16   1        0.00       -1.23      2.21 o 
  -1  16   1       37.22       54.31      3.21 o 
   0  16   1        8.78        5.48      1.86 o 
   1  16   1       71.33       71.65      2.95 o 
   2  16   1       72.39       69.73      2.84 o 
   3  16   1       38.46       32.96      2.17 o 
   4  16   1       64.30       64.05      3.53 o 
   5  16   1     1235.58     1212.27     19.30 o 
   6  16   1      241.35      222.92      7.02 o 
   7  16   1       32.35       35.11      3.62 o 
   8  16   1       21.32       22.37      3.23 o 
   9  16   1       16.69       19.14      2.74 o 
  10  16   1       10.16       13.11      2.79 o 
  11  16   1        5.45        4.68      4.01 o 
  12  16   1       13.42        8.09      4.51 o 
 -12  17   1       79.26       88.26      5.66 o 
 -11  17   1        6.00        8.11      3.97 o 
 -10  17   1        9.20        9.06      3.83 o 
  -9  17   1        9.55        6.70      3.01 o 
  -8  17   1       90.69       88.21      4.89 o 
  -7  17   1      148.38      130.43      5.64 o 
  -6  17   1        5.72        0.86      2.24 o 
  -5  17   1      340.51      339.21      7.91 o 
  -4  17   1       92.44       77.53      4.25 o 
  -3  17   1        5.21        2.52      2.52 o 
  -2  17   1      551.03      567.45     11.85 o 
  -1  17   1      261.44      259.81      7.60 o 
   0  17   1       33.86       37.91      3.02 o 
   1  17   1        3.89        0.42      2.12 o 
   2  17   1       13.61       14.69      1.93 o 
   3  17   1      188.42      178.80      7.50 o 
   4  17   1       73.28       60.55      3.54 o 
   5  17   1      224.44      249.47      6.68 o 
   6  17   1      221.84      214.95      6.28 o 
   7  17   1        1.88        0.01      2.34 o 
   8  17   1       51.74       53.39      5.05 o 
   9  17   1      108.02      110.93      4.86 o 
  10  17   1       82.33       89.92      5.44 o 
  11  17   1        0.43        1.40      7.01 o 
  12  17   1        1.15       -0.66      6.38 o 
 -12  18   1        1.30       -2.36      7.69 o 
 -11  18   1       27.82       33.57      5.26 o 
 -10  18   1        5.12        2.27      3.47 o 
  -9  18   1       11.45        9.07      3.55 o 
  -8  18   1       10.72        6.70      2.99 o 
  -7  18   1       25.33       19.40      2.98 o 
  -6  18   1       80.52       78.16      4.26 o 
  -5  18   1        0.02        1.65      3.42 o 
  -4  18   1       13.13        5.77      2.56 o 
  -3  18   1       63.70       60.96      3.80 o 
  -2  18   1        0.03        5.52      2.26 o 
  -1  18   1        4.22        5.13      2.83 o 
   0  18   1        0.70       -1.91      1.91 o 
   1  18   1       40.27       35.00      2.46 o 
   2  18   1      213.05      203.79      5.18 o 
   3  18   1      308.34      296.56      8.07 o 
   4  18   1       36.10       32.63      3.85 o 
   5  18   1       39.23       39.34      3.66 o 
   6  18   1        8.59        8.36      2.51 o 
   7  18   1        4.23        3.20      2.70 o 
   8  18   1       11.39       10.33      3.13 o 
   9  18   1        0.10       -0.27      2.86 o 
  10  18   1       10.78        7.00      4.69 o 
  11  18   1        1.97        2.29      4.24 o 
 -11  19   1       69.60       84.15      6.76 o 
 -10  19   1        4.50        2.49      3.96 o 
  -9  19   1        1.99        1.50      3.08 o 
  -8  19   1        4.08        4.39      2.74 o 
  -7  19   1       23.74       27.37      3.25 o 
  -6  19   1       44.25       43.07      5.06 o 
  -5  19   1       25.49       28.29      3.45 o 
  -4  19   1      173.21      178.65      6.40 o 
  -3  19   1        7.35        2.54      2.31 o 
  -2  19   1       18.15       15.61      2.84 o 
  -1  19   1        0.92       -2.04      2.04 o 
   0  19   1        5.37        8.14      2.64 o 
   1  19   1        0.10        0.54      1.75 o 
   2  19   1       10.73       14.59      2.09 o 
   3  19   1        6.23        7.93      2.60 o 
   4  19   1        2.40        1.95      2.45 o 
   5  19   1        0.28        1.52      2.55 o 
   6  19   1        1.24       -0.13      2.30 o 
   7  19   1       36.00       37.98      3.54 o 
   8  19   1       34.48       36.61      4.44 o 
   9  19   1       14.51       13.68      4.29 o 
  10  19   1        4.01        6.57      4.20 o 
  11  19   1        0.28       -3.90      3.90 o 
 -11  20   1        1.25        5.44      8.53 o 
 -10  20   1        9.96       10.36      3.72 o 
  -9  20   1        9.07        8.88      3.65 o 
  -8  20   1       42.73       38.10      4.19 o 
  -7  20   1       45.53       48.13      3.84 o 
  -6  20   1       36.27       39.71      4.02 o 
  -5  20   1        7.74        2.28      2.70 o 
  -4  20   1       46.47       37.54      3.79 o 
  -3  20   1       74.59       67.73      5.63 o 
  -2  20   1      103.51       90.19      7.87 o 
  -1  20   1      168.89      147.23      5.89 o 
   0  20   1       63.06       59.05      4.45 o 
   1  20   1       44.72       49.03      3.01 o 
   2  20   1        0.20       -2.11      2.33 o 
   3  20   1       12.58       12.08      3.00 o 
   4  20   1      128.46      135.13      5.82 o 
   5  20   1        5.30        4.09      3.71 o 
   6  20   1        2.49        5.19      2.51 o 
   7  20   1       11.36       15.24      3.10 o 
   8  20   1        0.01       -2.83      2.83 o 
   9  20   1        2.61        1.63      3.27 o 
  10  20   1       14.68       19.04      4.85 o 
 -10  21   1        0.33       -2.20      3.64 o 
  -9  21   1       13.61       18.95      3.98 o 
  -8  21   1        0.06        2.89      3.29 o 
  -7  21   1       21.72       19.17      4.38 o 
  -6  21   1       23.16       22.99      3.78 o 
  -5  21   1       91.91       91.84      5.25 o 
  -4  21   1       60.55       63.92      4.57 o 
  -3  21   1       12.31        7.12      2.91 o 
  -2  21   1      185.48      180.88      6.72 o 
  -1  21   1        2.56        3.05      2.61 o 
   0  21   1       30.20       21.53      3.71 o 
   1  21   1       15.72       18.80      4.00 o 
   2  21   1       23.53       21.25      3.44 o 
   3  21   1       61.02       69.83      4.63 o 
   4  21   1      127.39      137.16      7.12 o 
   5  21   1       71.67       76.07      7.16 o 
   6  21   1        3.37        5.55      3.07 o 
   7  21   1        6.83        8.32      3.32 o 
   8  21   1        0.12        1.52      3.43 o 
   9  21   1        0.07       -0.27      3.56 o 
  10  21   1       41.98       44.58      5.35 o 
  -9  22   1        6.17        8.45      3.93 o 
  -8  22   1        0.05       -2.23      3.65 o 
  -7  22   1       21.15       14.87      4.92 o 
  -6  22   1       79.67       92.20      7.57 o 
  -5  22   1        8.02        4.58      3.43 o 
  -4  22   1       27.42       31.37      3.93 o 
  -3  22   1        9.20        9.07      3.13 o 
  -2  22   1       93.42      101.51      8.55 o 
  -1  22   1       10.31        2.78      2.75 o 
   0  22   1       95.57       99.41      4.39 o 
   1  22   1       25.63       20.15      3.54 o 
   2  22   1       27.58       30.71      3.67 o 
   3  22   1        1.81        2.61      2.83 o 
   4  22   1        1.86        2.82      3.02 o 
   5  22   1        1.76        3.49      3.00 o 
   6  22   1        0.04        2.04      3.85 o 
   7  22   1       15.40       13.15      4.50 o 
   8  22   1        4.83        1.40      4.49 o 
   9  22   1        4.58        5.19      3.78 o 
  -9  23   1       26.74       20.01      6.24 o 
  -8  23   1        4.74        4.06      4.41 o 
  -7  23   1        0.01       -0.15      3.92 o 
  -6  23   1        0.14        1.24      3.85 o 
  -5  23   1        6.10        4.37      4.08 o 
  -4  23   1        8.15        6.84      3.62 o 
  -3  23   1        1.06       -2.56      2.82 o 
  -2  23   1        0.28        4.25      3.01 o 
  -1  23   1       12.86       10.26      3.25 o 
   0  23   1       26.47       25.34      2.98 o 
   1  23   1        5.73        4.71      3.00 o 
   2  23   1        9.71        7.11      2.95 o 
   3  23   1        5.87        7.24      3.29 o 
   4  23   1        1.02       -0.73      3.18 o 
   5  23   1       15.98       17.74      4.52 o 
   6  23   1       10.88       14.07      4.46 o 
   7  23   1        0.08        3.33      4.22 o 
   8  23   1       11.01       10.19      4.73 o 
  -8  24   1       31.36       42.10      5.98 o 
  -7  24   1       10.61       12.31      4.78 o 
  -6  24   1        1.34        5.27      6.06 o 
  -5  24   1        1.63        6.59      4.02 o 
  -4  24   1        7.39        5.05      3.87 o 
  -3  24   1        2.41       -0.74      3.59 o 
  -2  24   1       31.92       37.00      6.78 o 
  -1  24   1        1.00       -1.75      2.62 o 
   0  24   1        3.38        1.02      3.57 o 
   1  24   1        0.87        2.14      3.46 o 
   2  24   1        0.67        1.23      3.48 o 
   3  24   1       10.78       10.21      5.34 o 
   4  24   1        1.01        3.72      3.96 o 
   5  24   1        6.44        5.19      4.83 o 
   6  24   1        0.10        0.60      4.10 o 
   7  24   1        2.32       -0.61      5.08 o 
  -7  25   1       19.34       26.57      5.40 o 
  -6  25   1       49.08       65.82      6.49 o 
  -5  25   1       26.05       22.45      4.89 o 
  -4  25   1       22.34       18.59      4.64 o 
  -3  25   1       18.98       22.41      4.71 o 
  -2  25   1        0.02       -1.58      3.55 o 
  -1  25   1        6.98        5.64      3.86 o 
   0  25   1       21.84       25.42      4.67 o 
   1  25   1        2.54        4.95      3.90 o 
   2  25   1        1.60        3.30      3.78 o 
   3  25   1       69.55       73.88      6.23 o 
   4  25   1        4.87        9.54      4.37 o 
   5  25   1        0.73       -2.58      4.04 o 
   6  25   1        4.52       -1.66      4.23 o 
  -5  26   1       42.07       57.58      8.77 o 
  -4  26   1        0.05       -5.60      5.60 o 
  -3  26   1        8.93       10.79      4.24 o 
  -2  26   1       42.78       62.69      4.90 o 
  -1  26   1       31.87       26.02      6.77 o 
   0  26   1        3.57       12.01      4.30 o 
   1  26   1        8.92        1.40      4.75 o 
   2  26   1        0.05        1.90      3.98 o 
   3  26   1        0.05       -2.53      3.81 o 
   4  26   1        0.05       -0.98      4.27 o 
   5  26   1        2.66        4.55      5.26 o 
  -4  27   1        0.01       -1.25      4.40 o 
  -3  27   1        8.60        5.67      3.68 o 
  -2  27   1        3.29        4.43      4.37 o 
  -1  27   1       16.77       12.45      4.93 o 
   0  27   1       33.10       48.28      5.96 o 
   1  27   1       13.51       11.35      6.76 o 
   2  27   1        2.22        2.32      4.23 o 
   3  27   1       12.19       15.46      5.69 o 
   4  27   1       10.40       12.03      6.25 o 
  -1  28   1       29.62       35.74      7.21 o 
   0  28   1        0.77       -3.08      5.30 o 
 -15   0   2        8.36       11.71      5.39 o 
 -14   0   2        1.65        3.34      3.17 o 
 -13   0   2        7.68        5.26      2.71 o 
 -12   0   2        4.75        1.63      2.29 o 
 -11   0   2       25.50       21.32      3.20 o 
 -10   0   2       24.55       25.07      6.62 o 
  -9   0   2      470.81      464.19     11.24 o 
  -8   0   2      580.83      649.28     13.90 o 
  -7   0   2      417.77      424.49      8.45 o 
  -6   0   2      654.32      760.61     11.39 o 
  -5   0   2      481.39      563.74      8.35 o 
  -4   0   2      762.06      772.06      9.84 o 
  -3   0   2      291.88      284.07      4.37 o 
  -2   0   2     8368.22     7821.03     91.93 o 
  -1   0   2     1250.18     1237.75     16.95 o 
   0   0   2      548.31      483.76      7.64 o 
   1   0   2     6984.73     6848.41     80.71 o 
   2   0   2     2657.61     2692.36     45.65 o 
   3   0   2     1285.16     1380.93     18.68 o 
   4   0   2       79.27       80.10      2.08 o 
   5   0   2     1800.29     1877.86     34.50 o 
   6   0   2      543.94      552.02     12.71 o 
   7   0   2      778.41      792.90     13.42 o 
   8   0   2      859.26      800.14     16.64 o 
   9   0   2      135.04      131.21      7.51 o 
  10   0   2      123.57      127.66      7.20 o 
  11   0   2       17.53       23.18      4.38 o 
  12   0   2        2.41        3.60      4.46 o 
  13   0   2       34.99       45.38      5.96 o 
  14   0   2       22.96       15.44      7.56 o 
 -15   1   2       12.71       12.15      3.63 o 
 -14   1   2        2.62        0.76      2.48 o 
 -13   1   2       19.21       19.03      2.32 o 
 -12   1   2       99.22      100.50      3.61 o 
 -11   1   2      109.87      100.86      3.37 o 
 -10   1   2      281.22      261.22      5.16 o 
  -9   1   2        4.18        5.99      1.37 o 
  -8   1   2       80.38       83.61      3.66 o 
  -7   1   2      372.48      397.06      5.28 o 
  -6   1   2       14.76       12.15      1.19 o 
  -5   1   2      874.05      928.36      8.82 o 
  -4   1   2      215.91      239.22      2.85 o 
  -3   1   2      955.24      992.85     10.62 o 
  -2   1   2     3130.14     3175.29     27.80 o 
  -1   1   2     9420.77     8610.32     93.83 o 
   0   1   2    12641.94    11300.64    130.83 o 
   1   1   2     3788.19     3663.92     32.12 o 
   2   1   2     1654.58     1582.89     17.82 o 
   3   1   2       39.22       42.96      0.98 o 
   4   1   2      221.47      242.64      3.36 o 
   5   1   2      148.33      163.76      2.55 o 
   6   1   2      254.64      248.06      4.08 o 
   7   1   2        1.36       -0.91      0.91 o 
   8   1   2      447.66      436.06      7.11 o 
   9   1   2     1979.49     1851.43     26.83 o 
  10   1   2       64.23       59.24      3.24 o 
  11   1   2        7.34        3.62      2.21 o 
  12   1   2        0.60        1.78      3.64 o 
  13   1   2       20.60       20.43      3.44 o 
  14   1   2        0.01       -3.61      4.51 o 
 -15   2   2        1.71        1.50      2.76 o 
 -14   2   2       13.84       10.12      2.76 o 
 -13   2   2        5.84        5.54      2.13 o 
 -12   2   2       36.68       37.54      2.51 o 
 -11   2   2        9.11        6.81      1.67 o 
 -10   2   2       17.02       17.65      1.83 o 
  -9   2   2       47.82       45.18      2.14 o 
  -8   2   2      328.28      303.05      5.48 o 
  -7   2   2        7.28        5.77      0.81 o 
  -6   2   2      276.55      270.93      3.41 o 
  -5   2   2      456.57      502.66      5.76 o 
  -4   2   2        0.47       -0.37      0.37 o 
  -3   2   2      781.49      764.43      8.92 o 
  -2   2   2     2141.16     2152.15     22.22 o 
  -1   2   2     1454.49     1493.87     12.79 o 
   0   2   2      263.85      323.86      3.30 o 
   1   2   2     1717.33     1739.12     17.09 o 
   2   2   2       10.25       10.69      0.70 o 
   3   2   2      211.50      212.41      2.74 o 
   4   2   2       80.99       90.79      1.59 o 
   5   2   2        0.73       -0.57      0.57 o 
   6   2   2        4.92        4.42      0.86 o 
   7   2   2      224.66      195.21      4.56 o 
   8   2   2      131.72      125.15      3.44 o 
   9   2   2        0.21        1.80      2.91 o 
  10   2   2       36.73       32.14      2.58 o 
  11   2   2        1.39        0.14      1.89 o 
  12   2   2       74.87       68.96      4.38 o 
  13   2   2        8.47        8.20      3.09 o 
  14   2   2       11.86       15.63      5.60 o 
 -15   3   2       60.65       70.63      5.72 o 
 -14   3   2        5.57        3.38      2.57 o 
 -13   3   2       31.75       38.63      3.46 o 
 -12   3   2        7.91        6.81      1.86 o 
 -11   3   2      413.29      392.61      6.89 o 
 -10   3   2      437.90      383.62      6.56 o 
  -9   3   2       55.03       51.92      2.21 o 
  -8   3   2        0.04        1.10      1.31 o 
  -7   3   2        2.69        2.43      0.67 o 
  -6   3   2        8.60       14.52      0.83 o 
  -5   3   2      880.83      968.93     10.24 o 
  -4   3   2      151.10      128.03      2.01 o 
  -3   3   2      385.45      365.23      4.43 o 
  -2   3   2    15828.68    14158.82    152.41 o 
  -1   3   2      305.49      314.00      3.64 o 
   0   3   2      124.53      118.90      1.67 o 
   1   3   2    12177.42    11178.74    122.01 o 
   2   3   2     2976.14     2990.61     32.97 o 
   3   3   2     2134.74     2156.69     24.40 o 
   4   3   2      320.57      327.01      5.33 o 
   5   3   2      318.00      336.14      4.59 o 
   6   3   2      534.98      581.01      7.79 o 
   7   3   2      285.41      318.35      5.47 o 
   8   3   2     1287.62     1219.33     16.45 o 
   9   3   2      232.54      213.13      4.68 o 
  10   3   2       26.17       27.37      2.46 o 
  11   3   2       26.79       19.81      2.49 o 
  12   3   2        4.28        5.44      2.26 o 
  13   3   2       38.59       39.59      3.99 o 
  14   3   2       56.33       76.99     13.54 o 
 -15   4   2        4.85        8.92      3.10 o 
 -14   4   2        0.80       -1.85      2.72 o 
 -13   4   2       60.88       57.01      3.88 o 
 -12   4   2       61.23       57.81      2.89 o 
 -11   4   2       51.05       48.07      2.71 o 
 -10   4   2        9.77        5.41      1.51 o 
  -9   4   2      268.37      283.32      5.15 o 
  -8   4   2      107.68      105.17      3.00 o 
  -7   4   2      135.23      132.68      2.56 o 
  -6   4   2       13.79       20.15      1.13 o 
  -5   4   2      293.95      339.25      4.57 o 
  -4   4   2     1028.85     1030.74     11.38 o 
  -3   4   2     4205.88     4245.47     43.45 o 
  -2   4   2     1371.51     1407.67     21.92 o 
  -1   4   2      885.24      938.56     10.02 o 
   0   4   2      403.90      415.83      5.13 o 
   1   4   2      209.69      198.20      4.90 o 
   2   4   2      727.74      811.82     10.33 o 
   3   4   2     1597.62     1742.50     19.88 o 
   4   4   2      469.36      572.64      7.40 o 
   5   4   2       80.70       82.11      2.10 o 
   6   4   2       54.35       62.98      2.80 o 
   7   4   2       63.52       64.52      2.26 o 
   8   4   2       61.98       60.86      3.55 o 
   9   4   2      332.37      304.75      5.79 o 
  10   4   2      105.30      111.45      5.52 o 
  11   4   2       15.80       13.06      2.28 o 
  12   4   2        3.73        1.58      2.11 o 
  13   4   2       32.32       31.00      3.78 o 
  14   4   2        0.14       10.20      5.21 o 
 -15   5   2        2.38       -2.74      2.74 o 
 -14   5   2        5.74        2.12      2.95 o 
 -13   5   2        0.82       -0.67      2.38 o 
 -12   5   2       17.86       19.20      2.52 o 
 -11   5   2      117.25      110.03      3.52 o 
 -10   5   2       34.68       39.57      2.16 o 
  -9   5   2       38.15       35.67      2.03 o 
  -8   5   2      143.95      145.91      2.98 o 
  -7   5   2      198.02      188.46      3.21 o 
  -6   5   2     1216.62     1307.77     22.91 o 
  -5   5   2       11.67       10.02      0.80 o 
  -4   5   2       47.37       55.17      1.45 o 
  -3   5   2      168.06      164.38      2.67 o 
  -2   5   2       21.13       14.91      0.72 o 
  -1   5   2      886.87     1006.49     11.63 o 
   0   5   2     2638.19     2506.23     42.63 o 
   1   5   2       35.80       39.78      1.57 o 
   2   5   2     1074.10     1180.54     13.57 o 
   3   5   2     3720.69     4131.89     42.59 o 
   4   5   2      351.90      309.80      5.20 o 
   5   5   2       92.08      130.02      2.93 o 
   6   5   2       13.81       16.02      1.44 o 
   7   5   2       22.59       22.69      1.57 o 
   8   5   2       47.01       42.59      2.11 o 
   9   5   2       99.48       93.58      3.31 o 
  10   5   2       22.02       24.39      2.61 o 
  11   5   2       46.81       41.45      3.11 o 
  12   5   2        1.89        4.58      2.28 o 
  13   5   2       16.06       17.49      3.33 o 
  14   5   2        7.34        3.72      5.60 o 
 -15   6   2        0.45       -0.37      3.18 o 
 -14   6   2        1.49        2.54      4.18 o 
 -13   6   2        6.98        4.45      2.66 o 
 -12   6   2        1.08        0.68      1.96 o 
 -11   6   2        1.21       -0.72      1.73 o 
 -10   6   2        8.44       11.23      1.61 o 
  -9   6   2        8.38        6.74      1.40 o 
  -8   6   2      203.79      190.74      3.58 o 
  -7   6   2      188.07      188.69      3.62 o 
  -6   6   2     1015.66     1049.71     13.30 o 
  -5   6   2      260.49      246.03      3.68 o 
  -4   6   2        2.31        4.21      1.06 o 
  -3   6   2        2.91        3.20      0.54 o 
  -2   6   2       29.87       29.73      0.96 o 
  -1   6   2     2659.50     2653.95     29.51 o 
   0   6   2      156.30      121.33      2.36 o 
   1   6   2     3508.87     3673.25     43.77 o 
   2   6   2       90.88      123.05      2.05 o 
   3   6   2     2085.88     2070.44     22.99 o 
   4   6   2     3108.10     3320.98     37.32 o 
   5   6   2       32.34       36.81      1.62 o 
   6   6   2       16.41       19.64      1.82 o 
   7   6   2     1092.46     1067.33     16.15 o 
   8   6   2      158.40      133.51      3.62 o 
   9   6   2        2.55        5.24      1.47 o 
  10   6   2       23.35       24.72      2.47 o 
  11   6   2       11.03       12.80      2.40 o 
  12   6   2        0.00        1.92      2.19 o 
  13   6   2       23.19       30.08      4.44 o 
  14   6   2       55.13       75.61      6.19 o 
 -15   7   2       20.45       20.54      4.62 o 
 -14   7   2        0.85        5.55      3.19 o 
 -13   7   2       21.05       18.63      3.41 o 
 -12   7   2       57.71       57.46      3.69 o 
 -11   7   2        0.04        1.59      1.89 o 
 -10   7   2      139.69      130.94      4.55 o 
  -9   7   2       22.64       26.23      1.45 o 
  -8   7   2        0.01       -0.78      1.01 o 
  -7   7   2      232.54      240.69      4.51 o 
  -6   7   2      168.85      170.03      3.24 o 
  -5   7   2      195.58      228.05      3.68 o 
  -4   7   2       39.28       33.18      1.19 o 
  -3   7   2       14.45       19.06      1.01 o 
  -2   7   2       58.54       49.19      1.81 o 
  -1   7   2     1200.60     1371.50     14.82 o 
   0   7   2      471.88      552.23      6.89 o 
   1   7   2     2294.54     2301.58     25.86 o 
   2   7   2     1555.46     1709.45     19.57 o 
   3   7   2     1593.97     1664.47     21.73 o 
   4   7   2       87.54       59.92      1.88 o 
   5   7   2       72.88       66.78      2.22 o 
   6   7   2        1.55        3.17      1.15 o 
   7   7   2      149.60      136.91      4.03 o 
   8   7   2      472.47      423.71      8.23 o 
   9   7   2       29.02       22.46      1.91 o 
  10   7   2       19.78       21.94      2.43 o 
  11   7   2        1.29        0.91      1.96 o 
  12   7   2        9.81        7.05      2.44 o 
  13   7   2        2.83       -0.18      2.99 o 
  14   7   2       14.93       33.31      4.86 o 
 -14   8   2        4.56       11.15      3.97 o 
 -13   8   2       73.09       75.82      6.08 o 
 -12   8   2       24.28       26.60      3.10 o 
 -11   8   2       27.82       28.20      2.61 o 
 -10   8   2       13.83       13.31      2.30 o 
  -9   8   2        7.15        7.04      1.35 o 
  -8   8   2      104.28      101.49      2.95 o 
  -7   8   2       78.81       99.64      2.72 o 
  -6   8   2      195.70      193.34      3.53 o 
  -5   8   2       51.34       43.28      1.50 o 
  -4   8   2      721.79      816.98     12.19 o 
  -3   8   2      188.48      208.18      4.19 o 
  -2   8   2       65.54       38.18      1.36 o 
  -1   8   2      886.30      983.56     10.40 o 
   0   8   2        4.13        7.31      0.67 o 
   1   8   2        0.82        0.51      0.70 o 
   2   8   2       81.77       84.46      2.05 o 
   3   8   2        0.39        3.90      0.84 o 
   4   8   2       29.57       27.52      1.81 o 
   5   8   2       88.32       88.18      2.74 o 
   6   8   2       30.22       37.84      2.06 o 
   7   8   2      171.52      167.15      4.55 o 
   8   8   2      174.02      162.84      4.71 o 
   9   8   2      169.45      185.95      4.58 o 
  10   8   2        3.96        3.57      1.87 o 
  11   8   2       11.60       13.92      2.48 o 
  12   8   2       11.80       10.88      2.65 o 
  13   8   2       33.97       43.08      6.00 o 
  14   8   2        0.52        6.04      4.03 o 
 -14   9   2       45.07       48.92      5.35 o 
 -13   9   2        4.42        4.20      4.24 o 
 -12   9   2        5.34        3.98      3.08 o 
 -11   9   2       70.03       69.14      3.83 o 
 -10   9   2       48.52       48.90      3.12 o 
  -9   9   2       23.00       18.61      2.29 o 
  -8   9   2      179.66      202.38      4.24 o 
  -7   9   2       14.71       14.60      1.24 o 
  -6   9   2        5.05        5.37      1.22 o 
  -5   9   2        3.03       -0.08      1.01 o 
  -4   9   2      149.59      138.86      3.53 o 
  -3   9   2      194.51      205.63      3.64 o 
  -2   9   2      466.49      487.28      6.64 o 
  -1   9   2      100.50      117.23      2.15 o 
   0   9   2      701.86      682.04      8.88 o 
   1   9   2      324.83      354.82      4.83 o 
   2   9   2       10.47        8.47      0.92 o 
   3   9   2       89.07       88.63      2.39 o 
   4   9   2      421.47      447.17      6.93 o 
   5   9   2      108.86      127.73      3.49 o 
   6   9   2       11.25       10.10      1.65 o 
   7   9   2       44.73       48.83      2.66 o 
   8   9   2       65.91       69.67      3.20 o 
   9   9   2      163.21      165.64      5.05 o 
  10   9   2        0.09       -0.85      1.81 o 
  11   9   2        3.51        2.67      2.17 o 
  12   9   2       45.40       51.71      4.20 o 
  13   9   2        9.24       13.41      3.53 o 
  14   9   2       93.32      107.94      7.18 o 
 -14  10   2        5.19        9.49      3.99 o 
 -13  10   2       61.04       61.64      5.29 o 
 -12  10   2       20.20       25.35      3.41 o 
 -11  10   2       37.70       30.74      3.83 o 
 -10  10   2       45.41       38.76      3.28 o 
  -9  10   2       30.88       28.95      2.91 o 
  -8  10   2        4.02       -0.87      1.76 o 
  -7  10   2      308.23      282.17      6.90 o 
  -6  10   2      225.85      221.84      5.76 o 
  -5  10   2      262.68      259.37      5.48 o 
  -4  10   2        0.11        0.81      0.95 o 
  -3  10   2        0.37       -0.16      0.84 o 
  -2  10   2       22.82       25.19      1.31 o 
  -1  10   2        1.23        1.00      0.67 o 
   0  10   2       28.37       37.27      1.85 o 
   1  10   2      218.33      231.43      5.85 o 
   2  10   2      154.73      150.14      2.96 o 
   3  10   2      256.52      243.26      4.37 o 
   4  10   2       95.21      110.98      3.37 o 
   5  10   2        6.39        6.92      1.37 o 
   6  10   2        0.02        1.28      1.72 o 
   7  10   2      372.94      361.06      7.38 o 
   8  10   2        8.73        9.17      2.65 o 
   9  10   2        2.62        3.91      2.39 o 
  10  10   2        8.82       10.03      2.21 o 
  11  10   2       54.43       58.32      3.67 o 
  12  10   2        0.15       -0.71      2.63 o 
  13  10   2       31.57       37.14      4.23 o 
 -14  11   2        0.02        2.24      3.74 o 
 -13  11   2        0.04       -2.68      3.02 o 
 -12  11   2        1.53        0.03      2.62 o 
 -11  11   2        3.62        6.19      3.10 o 
 -10  11   2        2.89        2.51      2.21 o 
  -9  11   2       14.00       13.26      2.49 o 
  -8  11   2      649.26      583.02     11.90 o 
  -7  11   2       20.70       24.34      2.44 o 
  -6  11   2       48.33       48.09      4.19 o 
  -5  11   2       67.80       69.46      2.83 o 
  -4  11   2      113.40      111.32      3.81 o 
  -3  11   2      104.33      112.37      2.99 o 
  -2  11   2      804.32      861.90     15.39 o 
  -1  11   2      548.31      617.84      8.15 o 
   0  11   2       56.31       62.63      2.15 o 
   1  11   2      367.18      368.23      6.52 o 
   2  11   2       87.17       85.77      2.31 o 
   3  11   2       75.63       83.33      2.45 o 
   4  11   2        3.52        4.20      1.09 o 
   5  11   2       22.66       21.21      2.23 o 
   6  11   2      574.65      541.93      9.52 o 
   7  11   2       64.44       63.43      3.07 o 
   8  11   2        1.25        2.06      1.81 o 
   9  11   2       42.93       45.59      3.01 o 
  10  11   2       59.72       69.29      3.65 o 
  11  11   2        0.53        3.55      2.52 o 
  12  11   2        9.48       14.01      5.12 o 
  13  11   2        0.08        0.09      3.60 o 
 -14  12   2        2.88        2.10      3.59 o 
 -13  12   2        0.30       -2.08      3.13 o 
 -12  12   2        0.65       -0.75      2.67 o 
 -11  12   2       14.29       14.56      3.52 o 
 -10  12   2       81.85       69.50      4.22 o 
  -9  12   2       10.64       13.72      2.60 o 
  -8  12   2        2.36        3.13      2.15 o 
  -7  12   2      268.37      244.30      6.74 o 
  -6  12   2        1.28        0.93      2.11 o 
  -5  12   2        0.60        0.47      1.34 o 
  -4  12   2      104.06      111.59      3.26 o 
  -3  12   2      186.41      194.92      7.04 o 
  -2  12   2      126.06      137.10      3.80 o 
  -1  12   2      295.47      344.66      5.28 o 
   0  12   2       72.30       88.55      2.95 o 
   1  12   2      107.65      125.43      3.09 o 
   2  12   2        8.34        6.75      1.08 o 
   3  12   2      484.11      507.26      7.81 o 
   4  12   2     1208.91     1229.50     17.86 o 
   5  12   2      381.00      347.26      8.02 o 
   6  12   2       45.72       45.30      3.23 o 
   7  12   2       68.19       68.10      3.20 o 
   8  12   2      396.30      362.78      7.75 o 
   9  12   2       63.81       72.84      3.61 o 
  10  12   2        0.02        0.69      2.47 o 
  11  12   2        0.41       -1.84      2.42 o 
  12  12   2       65.63       74.53      4.96 o 
  13  12   2       27.31       30.13      6.60 o 
 -13  13   2        3.91        4.43      3.69 o 
 -12  13   2       53.49       41.58      5.78 o 
 -11  13   2       32.99       34.28      4.27 o 
 -10  13   2        0.84       -0.19      2.83 o 
  -9  13   2        0.49       -1.41      2.00 o 
  -8  13   2       29.47       30.38      3.03 o 
  -7  13   2      402.62      380.10      8.94 o 
  -6  13   2      143.42      121.03      4.54 o 
  -5  13   2       71.82       73.45      3.46 o 
  -4  13   2        2.43        0.02      1.22 o 
  -3  13   2       11.85       10.84      1.62 o 
  -2  13   2        0.92       -0.25      1.16 o 
  -1  13   2      144.90      145.50      3.13 o 
   0  13   2      243.43      211.57      5.75 o 
   1  13   2       19.45       24.63      1.62 o 
   2  13   2       25.10       20.75      2.11 o 
   3  13   2      698.93      700.66     10.32 o 
   4  13   2      330.62      325.28      6.32 o 
   5  13   2      453.65      412.06      9.19 o 
   6  13   2       91.44       92.15      3.66 o 
   7  13   2       50.11       62.29      3.15 o 
   8  13   2       60.67       61.25      3.29 o 
   9  13   2       35.17       38.29      2.99 o 
  10  13   2        2.91        3.37      2.27 o 
  11  13   2       20.65       15.98      3.17 o 
  12  13   2        4.90        3.33      3.87 o 
  13  13   2       20.58       29.21      6.52 o 
 -13  14   2       12.67       12.20      6.33 o 
 -12  14   2        3.22       10.15      8.95 o 
 -11  14   2       14.91        8.98      3.71 o 
 -10  14   2        0.07       -0.52      3.01 o 
  -9  14   2       73.60       69.77      6.63 o 
  -8  14   2       22.91       28.68      3.12 o 
  -7  14   2        0.00       -0.80      2.35 o 
  -6  14   2       66.89       65.23      3.57 o 
  -5  14   2       47.38       44.27      2.70 o 
  -4  14   2       22.38       29.50      3.60 o 
  -3  14   2        8.99       11.11      1.90 o 
  -2  14   2       21.17       32.96      5.02 o 
  -1  14   2       13.44       16.90      1.57 o 
   0  14   2       43.08       36.88      1.98 o 
   1  14   2       29.33       28.91      1.83 o 
   2  14   2      208.55      195.22      4.59 o 
   3  14   2      163.76      172.07      4.08 o 
   4  14   2      265.93      264.83      5.59 o 
   5  14   2      246.34      251.84      7.02 o 
   6  14   2       70.50       71.92      4.70 o 
   7  14   2        2.07        0.61      1.75 o 
   8  14   2       24.79       28.33      2.65 o 
   9  14   2       19.63       21.48      2.64 o 
  10  14   2       22.21       15.53      3.00 o 
  11  14   2        3.75        4.80      3.76 o 
  12  14   2        3.25        0.81      3.95 o 
 -13  15   2       39.74       50.45     11.10 o 
 -12  15   2        1.86        4.16      4.35 o 
 -11  15   2        5.58        6.11      3.38 o 
 -10  15   2       19.55       23.20      7.00 o 
  -9  15   2       20.04       13.24      3.40 o 
  -8  15   2       89.23       89.02      4.56 o 
  -7  15   2        4.00       -1.59      2.02 o 
  -6  15   2      113.80      109.46      4.33 o 
  -5  15   2      136.50      138.85      4.51 o 
  -4  15   2      288.74      248.58      6.71 o 
  -3  15   2      118.10      118.11      4.51 o 
  -2  15   2       18.39       23.97      2.36 o 
  -1  15   2       91.33       77.85      3.14 o 
   0  15   2       58.12       56.46      2.92 o 
   1  15   2      103.21      100.65      3.38 o 
   2  15   2        2.89        1.36      1.59 o 
   3  15   2      159.87      151.55      3.95 o 
   4  15   2       67.20       74.79      3.23 o 
   5  15   2       92.48       92.94      4.41 o 
   6  15   2       64.26       58.67      3.73 o 
   7  15   2        4.75        5.12      1.91 o 
   8  15   2        0.00       -0.52      2.37 o 
   9  15   2       86.69       80.77      5.57 o 
  10  15   2        3.99        4.54      3.74 o 
  11  15   2       29.55       31.21      9.04 o 
  12  15   2        5.27        7.47      4.36 o 
 -12  16   2       25.45       34.52      6.11 o 
 -11  16   2       36.05       53.38      5.36 o 
 -10  16   2       51.55       41.81      4.61 o 
  -9  16   2      125.33      118.29      6.41 o 
  -8  16   2        0.67       -3.04      3.04 o 
  -7  16   2        3.48        0.51      2.25 o 
  -6  16   2       66.72       72.58      3.72 o 
  -5  16   2        0.26        0.82      1.77 o 
  -4  16   2        0.21       -2.03      2.03 o 
  -3  16   2      127.15      132.02      4.92 o 
  -2  16   2      109.90      125.02      4.72 o 
  -1  16   2       31.86       36.35      3.34 o 
   0  16   2      134.88      144.59      4.22 o 
   1  16   2        1.04       -0.17      1.49 o 
   2  16   2       24.40       23.62      2.13 o 
   3  16   2      477.33      466.55      8.81 o 
   4  16   2      431.72      432.62      8.97 o 
   5  16   2        0.31        0.74      1.92 o 
   6  16   2        1.14       -1.40      2.14 o 
   7  16   2       84.38       97.12      7.61 o 
   8  16   2        5.13        7.26      2.71 o 
   9  16   2       22.40       25.74      4.28 o 
  10  16   2       23.90       14.35      5.23 o 
  11  16   2        3.00        4.80      3.89 o 
  12  16   2        2.06        4.21      5.26 o 
 -12  17   2       11.36        9.35      5.40 o 
 -11  17   2       23.74       21.79      5.59 o 
 -10  17   2        5.26        5.28      3.37 o 
  -9  17   2        1.39        0.25      4.32 o 
  -8  17   2        1.27        4.10      3.15 o 
  -7  17   2      135.39      120.91      4.87 o 
  -6  17   2      162.27      142.81      5.12 o 
  -5  17   2      103.70      111.90      9.54 o 
  -4  17   2       34.08       29.21      2.99 o 
  -3  17   2       16.88       27.91      2.82 o 
  -2  17   2       30.13       21.42      3.13 o 
  -1  17   2      184.98      170.43      4.79 o 
   0  17   2      104.10       97.85      3.59 o 
   1  17   2      118.76      113.76      3.84 o 
   2  17   2      127.05      120.17      3.95 o 
   3  17   2       20.25       23.24      2.22 o 
   4  17   2       34.75       32.92      2.93 o 
   5  17   2       30.92       28.49      3.08 o 
   6  17   2        6.91        4.40      2.36 o 
   7  17   2        4.32        1.94      2.50 o 
   8  17   2        1.17        2.19      2.97 o 
   9  17   2       15.94       22.15      4.36 o 
  10  17   2        0.04        3.13      3.58 o 
  11  17   2       25.59       39.72      5.41 o 
 -11  18   2        0.18       -1.21      4.53 o 
 -10  18   2        8.00        4.87      3.56 o 
  -9  18   2        2.08       -1.73      3.10 o 
  -8  18   2       40.61       39.76      3.97 o 
  -7  18   2       70.44       66.33      4.51 o 
  -6  18   2        8.39       14.63      2.95 o 
  -5  18   2       28.30       32.17      4.39 o 
  -4  18   2        1.12        1.94      2.34 o 
  -3  18   2       74.86       74.94      4.15 o 
  -2  18   2       32.64       26.43      2.95 o 
  -1  18   2       40.30       40.66      2.70 o 
   0  18   2       52.05       59.76      3.07 o 
   1  18   2       78.31       67.00      3.18 o 
   2  18   2       88.25       91.95      4.50 o 
   3  18   2        2.15        3.23      2.34 o 
   4  18   2        5.91        3.33      2.44 o 
   5  18   2        2.73        2.71      2.21 o 
   6  18   2        5.09        2.06      2.31 o 
   7  18   2        4.09        1.67      3.07 o 
   8  18   2       49.71       55.40      5.26 o 
   9  18   2       31.31       37.60      4.94 o 
  10  18   2       42.84       41.66      5.57 o 
  11  18   2        1.54        0.88      4.22 o 
 -11  19   2       15.02       18.77      5.69 o 
 -10  19   2        2.20       -0.70      3.10 o 
  -9  19   2        5.56        7.74      3.26 o 
  -8  19   2        1.48       -0.60      2.88 o 
  -7  19   2       13.70       16.45      3.61 o 
  -6  19   2      340.10      322.38     10.49 o 
  -5  19   2      145.59      141.27      6.00 o 
  -4  19   2        3.34        0.28      2.44 o 
  -3  19   2       79.90       85.90      4.46 o 
  -2  19   2       81.90       71.98      3.61 o 
  -1  19   2      254.99      225.65      5.92 o 
   0  19   2      232.73      225.32      5.81 o 
   1  19   2       55.98       50.16      2.97 o 
   2  19   2       15.36       12.91      2.13 o 
   3  19   2      122.45      127.56      5.44 o 
   4  19   2        0.56        2.56      2.33 o 
   5  19   2        0.62        5.85      2.29 o 
   6  19   2        0.58       -1.39      2.63 o 
   7  19   2        8.99        7.13      3.11 o 
   8  19   2        9.97       15.90      4.03 o 
   9  19   2        8.62        2.52      4.67 o 
  10  19   2        0.65       -3.69      3.84 o 
 -10  20   2       45.49       40.22      5.35 o 
  -9  20   2        6.79        7.17      3.44 o 
  -8  20   2        9.38       10.16      3.30 o 
  -7  20   2       11.66       12.06      5.53 o 
  -6  20   2        2.60        2.31      3.42 o 
  -5  20   2       19.95       17.63      3.79 o 
  -4  20   2        9.11        9.45      3.45 o 
  -3  20   2       24.83       21.02      3.21 o 
  -2  20   2      153.19      161.95      5.20 o 
  -1  20   2        6.11       12.76      2.33 o 
   0  20   2        2.54        6.31      2.08 o 
   1  20   2        5.84       11.71      2.21 o 
   2  20   2      108.25      109.63      6.59 o 
   3  20   2        1.70        0.02      3.40 o 
   4  20   2       38.09       31.66      3.82 o 
   5  20   2        4.67       -1.15      3.05 o 
   6  20   2        1.48        2.18      3.70 o 
   7  20   2       20.78       26.98      3.94 o 
   8  20   2        0.05       -0.71      3.16 o 
   9  20   2        0.00       -1.28      3.97 o 
  10  20   2        1.74        2.89      4.47 o 
 -10  21   2        2.41        3.48      4.27 o 
  -9  21   2       35.39       37.75      4.53 o 
  -8  21   2       54.33       65.87      6.01 o 
  -7  21   2        0.18       -0.65      3.40 o 
  -6  21   2        0.55       -0.01      3.40 o 
  -5  21   2      137.09      140.37      9.07 o 
  -4  21   2       45.78       42.55      5.36 o 
  -3  21   2      106.76       99.12      6.01 o 
  -2  21   2       88.34       75.94      4.33 o 
  -1  21   2       25.59       19.26      2.63 o 
   0  21   2      143.41      148.10      5.02 o 
   1  21   2       21.62       25.71      2.71 o 
   2  21   2        0.00       -3.09      3.09 o 
   3  21   2        8.67       11.07      3.58 o 
   4  21   2       28.35       25.07      4.16 o 
   5  21   2       14.50       12.25      3.76 o 
   6  21   2       35.80       49.36      5.28 o 
   7  21   2       22.18       18.31      3.85 o 
   8  21   2        1.63       -0.81      4.12 o 
   9  21   2        2.09        0.03      3.53 o 
  -9  22   2       20.77       22.14      5.95 o 
  -8  22   2        7.84       14.55      4.35 o 
  -7  22   2        8.32       13.71      4.29 o 
  -6  22   2        2.18        4.16      3.62 o 
  -5  22   2        7.60        6.62      3.65 o 
  -4  22   2        2.49       -2.34      3.25 o 
  -3  22   2       35.27       33.35      3.93 o 
  -2  22   2        3.47       10.56      2.91 o 
  -1  22   2        0.17        0.91      2.51 o 
   0  22   2       10.58       10.72      2.81 o 
   1  22   2        0.18       -0.91      3.14 o 
   2  22   2      206.59      200.52      8.53 o 
   3  22   2      203.41      229.44      9.32 o 
   4  22   2       48.13       60.12      5.45 o 
   5  22   2       33.39       31.89      4.76 o 
   6  22   2       11.10        9.94      4.24 o 
   7  22   2       51.64       59.10      7.15 o 
   8  22   2        1.28       -0.08      3.39 o 
   9  22   2        3.22        7.86      5.87 o 
  -8  23   2       15.81       17.92      8.31 o 
  -7  23   2        1.12       -0.85      3.91 o 
  -6  23   2        1.55        5.28      3.86 o 
  -5  23   2       11.26        0.70      4.52 o 
  -4  23   2        3.24        1.52      4.19 o 
  -3  23   2        0.28       -0.82      2.62 o 
  -2  23   2        7.98        5.53      2.94 o 
  -1  23   2       71.90       74.04      4.48 o 
   0  23   2        2.19        2.77      2.66 o 
   1  23   2       10.90        0.84      4.89 o 
   2  23   2       11.34       11.37      4.00 o 
   3  23   2       83.46       86.32      7.39 o 
   4  23   2        2.34        0.42      4.00 o 
   5  23   2        7.11       10.03      4.80 o 
   6  23   2        2.46        5.72      4.25 o 
   7  23   2        0.00       -1.40      4.12 o 
   8  23   2        1.47        4.31      4.47 o 
  -8  24   2        1.41        5.93      8.33 o 
  -7  24   2        9.62        3.89      4.27 o 
  -6  24   2       18.81       19.87      4.91 o 
  -5  24   2        1.54       -0.91      3.65 o 
  -4  24   2        0.93       -2.99      2.99 o 
  -3  24   2        8.99       11.02      3.24 o 
  -2  24   2        0.11       -1.75      2.70 o 
  -1  24   2        4.34        1.39      2.78 o 
   0  24   2        0.02       -3.25      3.25 o 
   1  24   2       10.64       10.11      4.63 o 
   2  24   2       11.90       14.05      4.25 o 
   3  24   2       44.17       48.61      5.34 o 
   4  24   2       29.03       32.74      5.07 o 
   5  24   2        0.84        1.67      3.91 o 
   6  24   2       15.94       15.65      4.86 o 
   7  24   2        1.85        0.06      4.29 o 
  -6  25   2       47.03       57.32      6.21 o 
  -5  25   2       70.30       78.59      5.53 o 
  -4  25   2       30.22       31.90      4.22 o 
  -3  25   2        1.25       -0.60      3.06 o 
  -2  25   2       14.46       11.88      3.40 o 
  -1  25   2       37.42       29.95      4.85 o 
   0  25   2       41.37       42.92      7.24 o 
   1  25   2        3.95        8.13      4.09 o 
   2  25   2       36.25       51.69      5.61 o 
   3  25   2       65.55       76.24      6.32 o 
   4  25   2        0.98       -1.70      4.16 o 
   5  25   2        1.31        2.98      4.16 o 
   6  25   2        0.14        2.14      4.29 o 
  -5  26   2        0.13       -1.03      4.18 o 
  -4  26   2        1.70       -3.18      3.18 o 
  -3  26   2        5.85        3.47      3.47 o 
  -2  26   2       57.28       68.96      5.02 o 
  -1  26   2       16.11       13.35      4.58 o 
   0  26   2        0.01        7.59      4.04 o 
   1  26   2        0.02       -4.12      4.12 o 
   2  26   2       26.20       24.40      6.47 o 
   3  26   2       22.73       22.91      4.98 o 
   4  26   2        0.39        1.24      4.06 o 
   5  26   2        1.41        4.12      5.76 o 
  -3  27   2        1.05       -0.65      3.49 o 
  -2  27   2       18.51       16.51      4.79 o 
  -1  27   2        7.50        8.43      4.66 o 
   0  27   2        0.04       -2.30      4.18 o 
   1  27   2        2.93        6.53      4.39 o 
   2  27   2        0.01       -0.47      4.29 o 
   3  27   2        1.74        2.65      6.22 o 
 -15   1   3        0.90       -2.96      3.93 o 
 -14   1   3        0.66       -2.44      2.44 o 
 -13   1   3      136.39      144.59      5.52 o 
 -12   1   3       51.02       52.34      2.98 o 
 -11   1   3        5.03        2.89      1.43 o 
 -10   1   3       13.86       12.68      1.62 o 
  -9   1   3      325.47      317.66      5.28 o 
  -8   1   3        0.51       -0.38      0.91 o 
  -7   1   3       66.30       62.06      1.63 o 
  -6   1   3      968.15      969.10     10.37 o 
  -5   1   3      115.02      123.21      2.16 o 
  -4   1   3      673.78      698.18      7.60 o 
  -3   1   3     6875.68     6845.79     62.30 o 
  -2   1   3      271.29      274.94      2.97 o 
  -1   1   3      312.42      295.23      5.17 o 
   0   1   3     1457.02     1463.70     15.57 o 
   1   1   3      386.98      363.74      3.97 o 
   2   1   3      657.96      659.86      6.95 o 
   3   1   3     1268.80     1366.93     15.77 o 
   4   1   3      548.16      588.83      6.61 o 
   5   1   3      160.14      135.47      2.53 o 
   6   1   3       51.90       59.63      1.76 o 
   7   1   3      553.75      544.33      7.18 o 
   8   1   3      415.75      377.61      7.28 o 
   9   1   3      205.51      199.43      4.94 o 
  10   1   3      240.55      229.68      6.81 o 
  11   1   3       77.25       62.95      4.05 o 
  12   1   3       26.93       32.12      5.35 o 
  13   1   3       43.88       38.43      7.50 o 
  14   1   3        5.97        2.56      8.91 o 
 -15   2   3        1.17       -0.16      2.93 o 
 -14   2   3        0.02       -2.32      2.32 o 
 -13   2   3        0.33        7.24      2.18 o 
 -12   2   3        4.20        3.89      1.88 o 
 -11   2   3      185.36      181.25      4.09 o 
 -10   2   3      175.39      172.97      3.85 o 
  -9   2   3      289.32      288.57      4.99 o 
  -8   2   3       40.31       44.79      1.71 o 
  -7   2   3       99.44       91.56      1.98 o 
  -6   2   3      192.37      239.78      3.28 o 
  -5   2   3       13.59        9.21      0.77 o 
  -4   2   3      114.44      126.77      2.17 o 
  -3   2   3     1832.26     1899.42     17.79 o 
  -2   2   3     1248.66     1398.39     13.21 o 
  -1   2   3       73.18       85.72      1.40 o 
   0   2   3     2331.45     2447.83     25.36 o 
   1   2   3      150.10      157.96      2.03 o 
   2   2   3        7.09        2.49      0.66 o 
   3   2   3        2.79        5.78      1.02 o 
   4   2   3      220.25      262.80      4.49 o 
   5   2   3       58.94       67.81      1.84 o 
   6   2   3       79.90       95.86      2.46 o 
   7   2   3      752.05      768.31     11.04 o 
   8   2   3      263.98      236.17      5.43 o 
   9   2   3      240.62      255.84      6.38 o 
  10   2   3       21.23       24.34      2.77 o 
  11   2   3       53.43       60.01      4.04 o 
  12   2   3        3.91       -1.36      3.81 o 
  13   2   3       18.03       14.41      6.86 o 
  14   2   3        0.05       -4.61      4.61 o 
 -15   3   3        1.99       -3.71      3.71 o 
 -14   3   3        4.91        4.82      2.68 o 
 -13   3   3        8.12       13.91      2.76 o 
 -12   3   3        1.59        2.33      1.87 o 
 -11   3   3       77.38       74.49      2.72 o 
 -10   3   3       42.64       40.74      2.12 o 
  -9   3   3      472.76      451.00      7.05 o 
  -8   3   3       10.06       14.77      1.07 o 
  -7   3   3       20.14       24.72      1.11 o 
  -6   3   3      145.41      111.20      2.04 o 
  -5   3   3      643.31      648.11      7.22 o 
  -4   3   3       67.77       81.93      1.74 o 
  -3   3   3      309.57      362.39      4.19 o 
  -2   3   3     4308.07     4403.75     40.36 o 
  -1   3   3      304.36      324.23      3.94 o 
   0   3   3     2559.56     2610.73     24.30 o 
   1   3   3       25.86       20.83      0.70 o 
   2   3   3        0.24        0.93      0.39 o 
   3   3   3     3933.80     3953.80     43.85 o 
   4   3   3      311.30      318.83      5.59 o 
   5   3   3     1584.85     1573.99     22.62 o 
   6   3   3       64.57       86.34      2.90 o 
   7   3   3       10.56        3.82      1.95 o 
   8   3   3      987.02      929.75     15.36 o 
   9   3   3        2.66        1.96      1.70 o 
  10   3   3        5.19        5.96      2.28 o 
  11   3   3        3.34        1.93      2.31 o 
  12   3   3       51.73       54.56      6.09 o 
  13   3   3        9.83       15.05      5.15 o 
  14   3   3        2.78        3.08      5.23 o 
 -15   4   3        5.82        7.47      3.07 o 
 -14   4   3       20.34       19.99      4.16 o 
 -13   4   3        5.90       10.51      2.62 o 
 -12   4   3       90.28       92.42      3.63 o 
 -11   4   3        0.14        0.12      1.52 o 
 -10   4   3        3.89        2.70      1.35 o 
  -9   4   3       76.00       76.61      2.28 o 
  -8   4   3       86.08       87.66      2.15 o 
  -7   4   3       20.34       18.23      1.02 o 
  -6   4   3       99.55      100.66      1.98 o 
  -5   4   3      116.76      125.55      2.20 o 
  -4   4   3      231.24      232.19      3.12 o 
  -3   4   3      152.38      152.26      2.25 o 
  -2   4   3      524.03      513.19      5.54 o 
  -1   4   3      350.25      334.30      4.00 o 
   0   4   3     4388.38     4528.17     46.47 o 
   1   4   3      297.86      305.84      4.05 o 
   2   4   3      311.45      328.00      4.36 o 
   3   4   3     2394.59     2666.45     27.85 o 
   4   4   3      309.62      337.55      5.10 o 
   5   4   3     1167.95     1203.94     14.57 o 
   6   4   3      781.21      783.35     10.60 o 
   7   4   3       37.48       35.56      1.88 o 
   8   4   3      206.88      185.61      4.81 o 
   9   4   3       16.14       17.34      2.10 o 
  10   4   3       37.62       34.12      3.08 o 
  11   4   3        1.31        2.90      2.74 o 
  12   4   3       32.26       45.33      5.99 o 
  13   4   3       20.50       16.43      5.20 o 
  14   4   3        0.04       -4.74      4.74 o 
 -15   5   3        7.30        7.33      3.12 o 
 -14   5   3       41.91       42.35      3.76 o 
 -13   5   3       94.29       98.66      5.75 o 
 -12   5   3       20.16       19.97      2.73 o 
 -11   5   3       30.99       36.08      2.29 o 
 -10   5   3      106.67      105.18      3.26 o 
  -9   5   3      240.93      232.37      4.06 o 
  -8   5   3      805.23      757.18      8.82 o 
  -7   5   3      135.01      137.81      2.49 o 
  -6   5   3        1.87        1.21      0.67 o 
  -5   5   3      162.64      154.12      2.54 o 
  -4   5   3       62.71       56.14      1.64 o 
  -3   5   3     1678.00     1583.16     16.83 o 
  -2   5   3      146.35      171.66      2.50 o 
  -1   5   3      108.57      133.35      2.03 o 
   0   5   3       10.36       10.10      0.87 o 
   1   5   3      634.38      659.01      8.61 o 
   2   5   3     4340.42     4487.18     53.24 o 
   3   5   3      271.78      313.72      4.91 o 
   4   5   3        0.51       -0.32      0.72 o 
   5   5   3       43.82       50.54      1.89 o 
   6   5   3      111.09      103.52      2.71 o 
   7   5   3      367.06      330.54      5.46 o 
   8   5   3      254.17      236.90      4.95 o 
   9   5   3      280.90      281.60      6.07 o 
  10   5   3       79.48       76.74      4.07 o 
  11   5   3       30.96       34.19      3.91 o 
  12   5   3       15.44       15.16      6.40 o 
  13   5   3       26.12       39.64      6.05 o 
  14   5   3       70.02       75.73     10.41 o 
 -15   6   3        7.11        6.68      3.13 o 
 -14   6   3       10.68       11.51      3.02 o 
 -13   6   3       13.19       16.39      2.88 o 
 -12   6   3        8.20        9.72      2.41 o 
 -11   6   3       70.90       73.83      3.66 o 
 -10   6   3        6.65        6.99      1.61 o 
  -9   6   3        0.20       -1.12      1.12 o 
  -8   6   3       29.08       32.51      1.67 o 
  -7   6   3      127.10      125.45      2.40 o 
  -6   6   3      180.42      189.79      2.90 o 
  -5   6   3        3.25        1.70      0.69 o 
  -4   6   3     2070.77     2247.11     23.74 o 
  -3   6   3       44.98       46.27      2.03 o 
  -2   6   3      218.52      215.18      3.02 o 
  -1   6   3     1192.16     1331.55     15.24 o 
   0   6   3       14.82       23.18      1.04 o 
   1   6   3      471.49      488.74      6.75 o 
   2   6   3        5.83        6.04      0.83 o 
   3   6   3      134.91      136.22      2.87 o 
   4   6   3      196.64      218.92      4.66 o 
   5   6   3       60.26       62.42      2.65 o 
   6   6   3        0.12       -0.49      0.91 o 
   7   6   3       15.99       13.63      1.83 o 
   8   6   3        1.44        1.08      1.48 o 
   9   6   3      106.45      102.28      3.99 o 
  10   6   3       61.21       61.59      3.31 o 
  11   6   3        0.02        0.02      2.71 o 
  12   6   3       25.31       25.81      5.21 o 
  13   6   3        2.70        1.18      4.74 o 
  14   6   3        2.20        5.84      5.31 o 
 -14   7   3        0.56        0.34      2.93 o 
 -13   7   3        7.45        6.15      2.63 o 
 -12   7   3       16.52       20.42      2.75 o 
 -11   7   3        6.51        3.00      2.91 o 
 -10   7   3        4.68        7.87      1.62 o 
  -9   7   3        1.61        0.81      1.04 o 
  -8   7   3      252.74      227.50      4.19 o 
  -7   7   3       10.75       11.13      1.08 o 
  -6   7   3      313.07      325.04      4.51 o 
  -5   7   3      364.24      352.95      4.62 o 
  -4   7   3      555.59      567.63      6.95 o 
  -3   7   3      958.26      972.06      9.75 o 
  -2   7   3        5.77        2.92      0.98 o 
  -1   7   3      126.88      147.00      2.61 o 
   0   7   3      729.73      747.45      9.14 o 
   1   7   3      958.76     1021.91     12.15 o 
   2   7   3       17.83       12.70      1.48 o 
   3   7   3      440.67      467.12      7.31 o 
   4   7   3     1249.34     1292.39     15.97 o 
   5   7   3      228.04      256.23      6.40 o 
   6   7   3       24.26       16.76      1.52 o 
   7   7   3       58.12       53.55      2.52 o 
   8   7   3      114.18      123.30      3.66 o 
   9   7   3      164.17      162.17      4.28 o 
  10   7   3       87.75       86.21      3.82 o 
  11   7   3       12.49       14.34      2.80 o 
  12   7   3       66.97       73.57      6.91 o 
  13   7   3        0.05        3.89      4.89 o 
  14   7   3        0.88       -1.40      5.00 o 
 -14   8   3        1.92        1.89      2.83 o 
 -13   8   3        5.63        6.04      2.69 o 
 -12   8   3       37.25       41.86      3.81 o 
 -11   8   3       48.03       47.01      3.72 o 
 -10   8   3      242.53      226.49      8.05 o 
  -9   8   3      131.77      128.24      3.17 o 
  -8   8   3      135.01      133.59      3.14 o 
  -7   8   3        0.00       -0.09      0.99 o 
  -6   8   3      207.01      215.28      3.67 o 
  -5   8   3      549.81      524.82      7.41 o 
  -4   8   3      422.15      439.85      5.72 o 
  -3   8   3      123.56      107.32      2.85 o 
  -2   8   3      419.23      450.81      6.14 o 
  -1   8   3      368.61      372.60      5.44 o 
   0   8   3        7.71        4.93      0.81 o 
   1   8   3       18.26       19.30      1.48 o 
   2   8   3      140.16      148.69      3.12 o 
   3   8   3      148.94      177.07      3.25 o 
   4   8   3       44.76       38.23      1.64 o 
   5   8   3      509.68      503.17      7.75 o 
   6   8   3      129.61      116.09      3.25 o 
   7   8   3      555.19      529.46      9.44 o 
   8   8   3        6.33        6.66      1.63 o 
   9   8   3      104.14       84.25      4.62 o 
  10   8   3        4.60        6.93      2.34 o 
  11   8   3       32.18       32.56      3.44 o 
  12   8   3       38.07       42.37      6.58 o 
  13   8   3       26.58       30.02      6.05 o 
 -14   9   3        7.40        5.80      3.31 o 
 -13   9   3        0.11       -2.37      2.37 o 
 -12   9   3        4.83        4.53      2.81 o 
 -11   9   3       16.10       14.87      3.12 o 
 -10   9   3       23.25       26.77      3.00 o 
  -9   9   3        7.94        6.21      1.52 o 
  -8   9   3       11.36        7.41      1.38 o 
  -7   9   3       29.00       17.89      1.53 o 
  -6   9   3       74.32       77.93      2.31 o 
  -5   9   3       51.79       60.58      1.77 o 
  -4   9   3      497.66      514.22      6.69 o 
  -3   9   3       53.55       53.23      2.30 o 
  -2   9   3      261.57      265.70      4.64 o 
  -1   9   3      186.11      177.53      3.98 o 
   0   9   3      151.38      133.17      2.96 o 
   1   9   3     3803.06     3842.26     42.84 o 
   2   9   3      473.98      548.93      7.96 o 
   3   9   3       67.22       83.56      2.58 o 
   4   9   3      105.24      110.32      2.36 o 
   5   9   3        0.10        1.12      1.13 o 
   6   9   3      307.44      310.24      6.25 o 
   7   9   3     2131.54     1970.86     28.12 o 
   8   9   3      756.58      655.65     11.41 o 
   9   9   3       34.43       42.85      2.44 o 
  10   9   3       50.81       47.27      3.58 o 
  11   9   3       10.81        8.85      2.71 o 
  12   9   3        6.22        3.86      3.26 o 
  13   9   3       36.60       36.52      8.90 o 
 -14  10   3       13.19       11.58      3.54 o 
 -13  10   3       42.57       46.27      4.33 o 
 -12  10   3        0.53        0.91      3.02 o 
 -11  10   3        4.16       -1.97      2.56 o 
 -10  10   3        0.31        0.93      2.13 o 
  -9  10   3       11.71       10.15      2.08 o 
  -8  10   3        5.99        5.93      1.77 o 
  -7  10   3      120.20      105.74      2.98 o 
  -6  10   3      173.81      154.27      3.84 o 
  -5  10   3        0.07       -1.02      1.02 o 
  -4  10   3      132.40      148.86      3.02 o 
  -3  10   3        0.66       -0.92      0.92 o 
  -2  10   3     1175.45     1256.49     16.25 o 
  -1  10   3     1200.94     1317.09     17.03 o 
   0  10   3      161.96      137.32      3.21 o 
   1  10   3       13.87       18.28      2.09 o 
   2  10   3      146.29      148.77      3.69 o 
   3  10   3      298.30      316.15      5.01 o 
   4  10   3      286.67      282.88      4.52 o 
   5  10   3      253.01      248.69      4.83 o 
   6  10   3       35.21       36.40      2.29 o 
   7  10   3       59.90       86.16      3.63 o 
   8  10   3        0.12        0.12      1.70 o 
   9  10   3        3.91        9.13      1.79 o 
  10  10   3        1.19        4.18      2.32 o 
  11  10   3        8.56       13.68      3.27 o 
  12  10   3        8.95        9.14      6.79 o 
  13  10   3        2.04       -0.93      4.74 o 
 -14  11   3        6.12        6.61      3.44 o 
 -13  11   3        5.64        7.22      3.19 o 
 -12  11   3        2.59       -2.53      4.71 o 
 -11  11   3        3.75        1.81      3.43 o 
 -10  11   3       81.53       70.53      4.68 o 
  -9  11   3        1.53        2.99      2.49 o 
  -8  11   3      192.06      167.95      5.56 o 
  -7  11   3        0.06       -0.38      1.63 o 
  -6  11   3      267.49      264.27      6.59 o 
  -5  11   3      198.84      171.44      6.49 o 
  -4  11   3        3.39        1.05      1.03 o 
  -3  11   3       15.08       10.52      1.21 o 
  -2  11   3        7.32        9.65      0.99 o 
  -1  11   3      166.22      184.85      4.01 o 
   0  11   3      142.62      149.27      3.11 o 
   1  11   3       90.84       97.53      2.52 o 
   2  11   3      316.22      322.19      4.85 o 
   3  11   3       21.98       19.27      1.53 o 
   4  11   3      169.20      181.16      3.44 o 
   5  11   3       33.07       32.44      2.00 o 
   6  11   3        1.46       -1.24      2.29 o 
   7  11   3        3.43        3.43      1.69 o 
   8  11   3       84.58       76.93      3.47 o 
   9  11   3      149.23      142.28      5.38 o 
  10  11   3        5.75        5.22      2.09 o 
  11  11   3        9.84       13.58      5.67 o 
  12  11   3        0.98        2.45      7.31 o 
  13  11   3       13.28       20.64      6.29 o 
 -13  12   3        4.66        1.83      3.39 o 
 -12  12   3        9.34        7.49      4.23 o 
 -11  12   3       14.27       16.40      4.34 o 
 -10  12   3       53.97       46.52      4.71 o 
  -9  12   3        1.90       -1.53      2.50 o 
  -8  12   3       42.38       51.05      3.46 o 
  -7  12   3       76.94       76.60      3.74 o 
  -6  12   3       10.96       14.40      2.12 o 
  -5  12   3        7.51        5.86      1.44 o 
  -4  12   3       20.11       18.84      1.54 o 
  -3  12   3        1.29        3.17      1.23 o 
  -2  12   3      316.03      331.90      6.81 o 
  -1  12   3       88.22       99.37      2.98 o 
   0  12   3       47.80       56.29      1.73 o 
   1  12   3      126.25      115.92      3.05 o 
   2  12   3      574.38      597.40     10.40 o 
   3  12   3        8.39        7.24      1.38 o 
   4  12   3        4.42        3.85      1.08 o 
   5  12   3       29.13       26.11      3.06 o 
   6  12   3        0.00        2.01      1.62 o 
   7  12   3        0.69        0.62      1.70 o 
   8  12   3        0.02       -1.54      1.54 o 
   9  12   3      162.86      170.68      6.80 o 
  10  12   3       15.79       15.04      2.78 o 
  11  12   3        2.48        1.93      4.21 o 
  12  12   3       37.79       59.17      7.08 o 
  13  12   3        2.22        3.95      5.26 o 
 -13  13   3       10.64       13.76      3.57 o 
 -12  13   3        7.97        0.30      4.04 o 
 -11  13   3       10.12        8.30      3.98 o 
 -10  13   3        5.59        4.46      5.07 o 
  -9  13   3        5.64        4.04      2.78 o 
  -8  13   3      252.22      243.97     13.24 o 
  -7  13   3      297.99      265.41      8.73 o 
  -6  13   3        9.48       12.20      2.26 o 
  -5  13   3        7.35        4.36      1.56 o 
  -4  13   3      594.37      584.59      9.14 o 
  -3  13   3      368.54      384.84      6.66 o 
  -2  13   3      545.60      559.54      7.87 o 
  -1  13   3        1.48       -0.82      0.98 o 
   0  13   3      456.10      492.63      6.99 o 
   1  13   3       25.25       17.08      1.60 o 
   2  13   3      162.83      158.93      3.58 o 
   3  13   3      420.69      421.44      6.59 o 
   4  13   3       34.90       37.62      2.52 o 
   5  13   3      128.73      132.81      3.93 o 
   6  13   3      486.49      491.79      9.06 o 
   7  13   3      288.94      256.16      6.09 o 
   8  13   3      115.72      107.02      5.93 o 
   9  13   3       26.97       36.58      4.35 o 
  10  13   3        0.00        0.40      2.92 o 
  11  13   3       67.23       57.69      6.71 o 
  12  13   3       72.24       72.90      7.69 o 
 -13  14   3        0.74       -1.27      3.08 o 
 -12  14   3       36.76       44.00      5.98 o 
 -11  14   3        2.60       -1.10      3.70 o 
 -10  14   3        0.19        1.59      3.54 o 
  -9  14   3       62.84       63.50      4.72 o 
  -8  14   3      172.36      172.94      7.11 o 
  -7  14   3       77.72       72.86      4.53 o 
  -6  14   3       47.80       42.04      2.93 o 
  -5  14   3       33.45       28.25      2.44 o 
  -4  14   3       21.52       21.99      2.11 o 
  -3  14   3        0.62        1.71      1.39 o 
  -2  14   3        1.89        5.36      1.25 o 
  -1  14   3        0.28       -0.96      0.96 o 
   0  14   3       29.88       29.45      1.56 o 
   1  14   3       80.20       75.80      2.76 o 
   2  14   3      648.79      595.06      9.34 o 
   3  14   3      891.51      858.10     12.41 o 
   4  14   3       34.51       38.65      2.64 o 
   5  14   3      276.34      287.00      6.51 o 
   6  14   3      234.19      232.67      5.64 o 
   7  14   3       54.38       51.43      4.31 o 
   8  14   3       35.05       36.12      4.05 o 
   9  14   3        7.15        8.36      3.32 o 
  10  14   3        2.85        2.71      4.19 o 
  11  14   3       13.56       20.64      5.56 o 
  12  14   3       38.21       41.84      6.75 o 
 -12  15   3       36.55       35.93      5.99 o 
 -11  15   3        0.81       -0.09      4.37 o 
 -10  15   3        6.06        6.62      3.99 o 
  -9  15   3       15.81       13.05      3.36 o 
  -8  15   3       14.96       14.77      3.21 o 
  -7  15   3       60.33       65.94      4.04 o 
  -6  15   3       69.63       67.15      3.39 o 
  -5  15   3       17.76       16.30      3.12 o 
  -4  15   3        4.21        7.90      1.86 o 
  -3  15   3        7.10        5.80      1.75 o 
  -2  15   3       29.34       36.52      2.41 o 
  -1  15   3       24.81       22.14      1.91 o 
   0  15   3      387.67      357.94      6.14 o 
   1  15   3      373.07      351.24      5.98 o 
   2  15   3      677.24      672.60     11.54 o 
   3  15   3       69.02       64.96      2.77 o 
   4  15   3       98.75       92.72      2.70 o 
   5  15   3       11.75       11.51      2.48 o 
   6  15   3       38.65       25.54      2.94 o 
   7  15   3        1.23        1.85      2.72 o 
   8  15   3        0.05        2.51      2.97 o 
   9  15   3       28.97       24.66      4.05 o 
  10  15   3        1.52       -1.78      4.15 o 
  11  15   3        1.69       -0.82      4.75 o 
  12  15   3        5.74       12.33      5.58 o 
 -12  16   3        0.41        2.74      4.47 o 
 -11  16   3        1.82       -1.61      3.81 o 
 -10  16   3       15.55       13.75      4.63 o 
  -9  16   3       19.15       16.56      3.63 o 
  -8  16   3       34.57       25.06      3.84 o 
  -7  16   3        0.37       -0.81      2.31 o 
  -6  16   3       28.13       24.70      2.93 o 
  -5  16   3       12.44       18.95      2.36 o 
  -4  16   3       97.53       80.61      3.70 o 
  -3  16   3      239.02      219.61      5.53 o 
  -2  16   3       73.40       57.47      2.89 o 
  -1  16   3      194.63      181.42      5.62 o 
   0  16   3       55.66       48.70      3.19 o 
   1  16   3        0.52        1.94      2.55 o 
   2  16   3      535.63      526.28      9.46 o 
   3  16   3      545.83      542.14      9.66 o 
   4  16   3      237.75      254.29      6.84 o 
   5  16   3        5.98        4.70      2.13 o 
   6  16   3        1.48       -0.74      2.60 o 
   7  16   3        8.48        9.99      4.28 o 
   8  16   3        5.76        6.79      3.28 o 
   9  16   3       42.76       40.12      4.67 o 
  10  16   3       22.17       29.26      5.79 o 
  11  16   3        8.36        8.88      5.15 o 
 -12  17   3        7.58        8.76      5.07 o 
 -11  17   3        1.64        3.90      4.43 o 
 -10  17   3       32.02       44.56      8.49 o 
  -9  17   3       17.44       12.42      4.45 o 
  -8  17   3        8.89        3.41      2.65 o 
  -7  17   3        9.63        9.98      2.79 o 
  -6  17   3        1.73        4.20      2.85 o 
  -5  17   3        0.83        2.68      2.29 o 
  -4  17   3       21.31       24.03      2.81 o 
  -3  17   3        1.65        2.33      1.83 o 
  -2  17   3        7.02        1.96      1.71 o 
  -1  17   3       51.15       43.24      3.04 o 
   0  17   3       64.34       74.17      3.31 o 
   1  17   3       64.38       71.12      3.19 o 
   2  17   3       96.26      101.04      3.80 o 
   3  17   3      274.88      284.31      6.44 o 
   4  17   3        0.42        4.15      2.42 o 
   5  17   3       39.08       42.63      3.70 o 
   6  17   3        2.90        1.75      2.83 o 
   7  17   3       27.42       21.59      3.82 o 
   8  17   3        5.47        8.05      3.55 o 
   9  17   3        1.51        0.45      3.96 o 
  10  17   3        5.31       -2.38      6.46 o 
  11  17   3       19.98       20.44      5.95 o 
 -11  18   3       27.29       33.74      6.06 o 
 -10  18   3        1.16       -6.03      6.22 o 
  -9  18   3       15.92       22.49      4.22 o 
  -8  18   3        6.48       14.61      3.26 o 
  -7  18   3      205.40      207.66      9.86 o 
  -6  18   3       88.83       91.25      5.61 o 
  -5  18   3        0.03       -1.99      2.28 o 
  -4  18   3        0.19        0.69      2.33 o 
  -3  18   3      324.98      291.99      7.69 o 
  -2  18   3       70.19       69.45      3.76 o 
  -1  18   3       11.71        4.13      1.93 o 
   0  18   3       24.51       24.90      2.39 o 
   1  18   3        0.85       -1.25      1.68 o 
   2  18   3       25.04       21.23      2.76 o 
   3  18   3       47.84       54.27      9.96 o 
   4  18   3       29.36       28.03      3.87 o 
   5  18   3       61.97       59.27      4.67 o 
   6  18   3        1.10       -1.00      2.47 o 
   7  18   3        2.72        2.18      3.18 o 
   8  18   3        3.33        1.87      3.38 o 
   9  18   3        0.03        2.30      7.16 o 
  10  18   3        7.26       10.28      5.30 o 
 -11  19   3        9.68        2.61      4.26 o 
 -10  19   3        8.26        2.33      3.47 o 
  -9  19   3       43.01       48.56      5.11 o 
  -8  19   3        8.54        8.49      3.56 o 
  -7  19   3       33.65       42.32      4.62 o 
  -6  19   3        7.86       10.41      3.56 o 
  -5  19   3        5.11        2.77      2.55 o 
  -4  19   3       10.17        7.86      2.65 o 
  -3  19   3        1.07        2.10      2.34 o 
  -2  19   3        8.52       10.96      3.87 o 
  -1  19   3       88.85       89.64      5.20 o 
   0  19   3       18.00       20.18      2.78 o 
   1  19   3       55.46       49.69      3.41 o 
   2  19   3        5.22        3.33      2.36 o 
   3  19   3       16.87       11.05      3.35 o 
   4  19   3      110.08      112.12      6.15 o 
   5  19   3       25.80       34.50      5.45 o 
   6  19   3        0.15       -1.31      2.76 o 
   7  19   3        9.92        3.37      3.45 o 
   8  19   3        1.00        2.21      4.40 o 
   9  19   3       16.85       20.44      5.74 o 
  10  19   3       14.25       11.18      9.89 o 
 -10  20   3        0.43        1.88      3.23 o 
  -9  20   3       13.70       11.77      4.09 o 
  -8  20   3       17.56       24.16      5.45 o 
  -7  20   3       33.96       32.24      5.59 o 
  -6  20   3       19.43       24.32      3.50 o 
  -5  20   3        3.40        1.05      2.65 o 
  -4  20   3       66.03       47.86      3.80 o 
  -3  20   3       14.28       12.15      2.70 o 
  -2  20   3       85.89       78.87      4.34 o 
  -1  20   3      231.15      225.76      6.79 o 
   0  20   3      123.36      109.05      4.81 o 
   1  20   3        6.64       10.53      2.52 o 
   2  20   3       25.16       20.83      3.76 o 
   3  20   3        0.72       -1.07      2.91 o 
   4  20   3        2.32        5.25      3.25 o 
   5  20   3        1.51       -2.95      2.95 o 
   6  20   3       58.93       54.21      4.51 o 
   7  20   3       58.07       70.44      6.06 o 
   8  20   3        3.68        5.34      4.74 o 
   9  20   3       18.89       19.24      5.82 o 
 -10  21   3        0.92       -5.67      6.86 o 
  -9  21   3        0.72        6.81      3.82 o 
  -8  21   3        9.21        5.03      3.65 o 
  -7  21   3        0.52       -3.20      3.20 o 
  -6  21   3       39.00       38.35      4.06 o 
  -5  21   3        0.04        3.41      2.76 o 
  -4  21   3        3.83        1.55      2.72 o 
  -3  21   3        4.30        0.53      2.53 o 
  -2  21   3        0.01        0.08      2.40 o 
  -1  21   3        1.68        2.49      2.40 o 
   0  21   3        0.82        4.34      2.45 o 
   1  21   3       28.79       27.06      3.15 o 
   2  21   3        7.32        7.18      3.33 o 
   3  21   3       38.37       42.95      4.67 o 
   4  21   3       25.87       23.91      4.31 o 
   5  21   3       25.59       25.36      4.31 o 
   6  21   3        9.14        8.97      4.14 o 
   7  21   3       27.78       39.29      6.22 o 
   8  21   3       12.89       12.99      5.53 o 
   9  21   3        0.99       -1.36      4.91 o 
  -9  22   3        2.05        1.14      4.05 o 
  -8  22   3       10.67       11.81      4.27 o 
  -7  22   3        4.47       -0.95      3.47 o 
  -6  22   3       17.17       18.16      4.07 o 
  -5  22   3       55.71       55.42      4.42 o 
  -4  22   3       36.30       48.54      4.06 o 
  -3  22   3       41.28       39.19      3.81 o 
  -2  22   3        0.88        1.20      2.73 o 
  -1  22   3        0.25        0.36      3.13 o 
   0  22   3        2.15        5.68      2.72 o 
   1  22   3        4.69        3.03      3.30 o 
   2  22   3      129.21      108.53      6.37 o 
   3  22   3       85.28       83.77      5.99 o 
   4  22   3        0.02       -0.82      3.65 o 
   5  22   3        0.01        0.87      3.63 o 
   6  22   3        5.86       11.08      5.06 o 
   7  22   3        0.35       -4.53      4.53 o 
   8  22   3        8.10       10.47      5.44 o 
  -8  23   3       19.59       10.11      5.12 o 
  -7  23   3        1.77       -1.91      3.98 o 
  -6  23   3        0.33        3.63      3.71 o 
  -5  23   3        0.29        2.53      3.42 o 
  -4  23   3        2.68        1.98      3.46 o 
  -3  23   3        0.08       -2.79      2.79 o 
  -2  23   3        5.94        6.84      3.00 o 
  -1  23   3       33.07       35.39      3.65 o 
   0  23   3        3.55        6.02      2.92 o 
   1  23   3       33.37       36.80      4.78 o 
   2  23   3        8.75       12.11      3.88 o 
   3  23   3        1.09        1.95      4.03 o 
   4  23   3        3.14        5.44      5.80 o 
   5  23   3       12.89       12.82      5.11 o 
   6  23   3        0.63       -3.12      4.56 o 
   7  23   3        0.01       -0.62      4.99 o 
  -7  24   3        4.85        2.62      4.00 o 
  -6  24   3       15.02       25.15      7.91 o 
  -5  24   3       11.53       10.71      5.81 o 
  -4  24   3        2.56       -3.38      3.38 o 
  -3  24   3       22.16       24.58      6.21 o 
  -2  24   3       57.78       73.12      7.35 o 
  -1  24   3       18.39       14.06      3.32 o 
   0  24   3       82.66       79.49      6.15 o 
   1  24   3        0.14       -4.19      4.19 o 
   2  24   3       35.20       35.41      5.96 o 
   3  24   3       28.29       27.29      5.73 o 
   4  24   3       27.80       42.34      8.55 o 
   5  24   3        0.33        2.26      4.90 o 
   6  24   3        9.52        0.65      9.54 o 
  -6  25   3       18.08       35.38      5.58 o 
  -5  25   3        6.74       11.89      4.15 o 
  -4  25   3       11.97       14.85      4.68 o 
  -3  25   3       27.46       40.23      4.87 o 
  -2  25   3        1.54       -1.02      3.34 o 
  -1  25   3        2.82        1.02      4.58 o 
   0  25   3        0.09        1.60      4.42 o 
   1  25   3        8.24        1.96      4.51 o 
   2  25   3       16.25        9.75      5.25 o 
   3  25   3        4.25        3.47      5.03 o 
   4  25   3       19.02       24.27     13.10 o 
   5  25   3        5.11        2.04      5.29 o 
  -4  26   3        0.59       -2.04      3.98 o 
  -3  26   3        3.45        7.96      3.95 o 
  -2  26   3        3.19        4.99      5.12 o 
  -1  26   3       10.54       17.52      6.36 o 
   0  26   3       22.95       20.04     15.40 o 
   1  26   3        2.83       -3.27      4.82 o 
   2  26   3       11.45       15.44      5.60 o 
   3  26   3        3.66        8.05      5.47 o 
   4  26   3        3.36        9.89      7.66 o 
  -2  27   3       84.03      115.72      9.63 o 
  -1  27   3       34.21       37.11      6.98 o 
   0  27   3        0.75       -5.41      5.41 o 
   1  27   3        4.20       -4.63      4.63 o 
 -15   0   4        6.31       -4.08      4.66 o 
 -14   0   4       50.56       63.93      5.34 o 
 -13   0   4       29.30       27.00      4.04 o 
 -12   0   4       92.29       82.79      5.12 o 
 -11   0   4       38.99       46.61      3.94 o 
 -10   0   4        3.86        4.52      2.42 o 
  -9   0   4      234.14      233.39      6.43 o 
  -8   0   4      407.62      398.53      8.46 o 
  -7   0   4        5.01        4.51      1.31 o 
  -6   0   4        5.33        0.74      1.13 o 
  -5   0   4      791.76      821.16     11.87 o 
  -4   0   4      672.73      742.77     10.68 o 
  -3   0   4     7866.81     8142.74    104.90 o 
  -2   0   4     6604.84     7043.92    156.22 o 
  -1   0   4     1686.84     1702.61     36.23 o 
   0   0   4      585.74      585.12     10.97 o 
   1   0   4      283.16      275.12      4.32 o 
   2   0   4      664.34      671.63     10.72 o 
   3   0   4     1112.41     1209.75     18.74 o 
   4   0   4       60.45       73.51      2.54 o 
   5   0   4      228.78      234.24      6.00 o 
   6   0   4      714.05      674.03     18.33 o 
   7   0   4     1186.79     1146.41     22.01 o 
   8   0   4      148.35      139.04      5.92 o 
   9   0   4      180.25      177.87      7.92 o 
  10   0   4        0.42       -0.65      4.09 o 
  11   0   4        0.51        4.51      5.02 o 
  12   0   4       11.63        7.04      6.22 o 
  13   0   4        0.10        4.84      6.29 o 
  14   0   4       17.04       13.04      7.66 o 
 -15   1   4        6.24       10.12      4.79 o 
 -14   1   4       10.85       14.11      3.08 o 
 -13   1   4        0.90        3.02      2.17 o 
 -12   1   4       10.35        9.10      2.14 o 
 -11   1   4        7.78       12.56      2.20 o 
 -10   1   4        0.07       -1.46      1.56 o 
  -9   1   4      334.95      309.80      7.20 o 
  -8   1   4     1596.01     1571.66     16.73 o 
  -7   1   4       31.47       36.80      1.60 o 
  -6   1   4        0.06       -0.54      0.54 o 
  -5   1   4        1.63        8.38      0.92 o 
  -4   1   4      435.75      454.45      4.96 o 
  -3   1   4     1361.29     1494.53     14.21 o 
  -2   1   4        9.43       19.17      2.42 o 
  -1   1   4        3.45        2.93      0.89 o 
   0   1   4        7.91       10.64      1.50 o 
   1   1   4     1500.14     1525.36     16.17 o 
   2   1   4       30.10       31.99      1.05 o 
   3   1   4        1.61       -0.54      0.54 o 
   4   1   4       43.45       48.86      1.50 o 
   5   1   4       92.70       95.67      2.36 o 
   6   1   4      650.59      625.16      9.60 o 
   7   1   4     1052.99     1024.53     14.12 o 
   8   1   4       66.05       70.46      3.00 o 
   9   1   4       10.90       10.35      1.87 o 
  10   1   4       18.32       14.73      5.73 o 
  11   1   4       14.92       17.41      4.34 o 
  12   1   4        1.68        2.06      4.04 o 
  13   1   4        0.62       -2.31      4.33 o 
 -15   2   4        5.15        2.33      3.00 o 
 -14   2   4       25.45       34.25      3.57 o 
 -13   2   4        8.03        9.53      2.32 o 
 -12   2   4       11.90        9.41      2.15 o 
 -11   2   4        3.23        0.17      1.75 o 
 -10   2   4      137.81      120.39      3.84 o 
  -9   2   4      517.96      534.25      8.09 o 
  -8   2   4     1456.34     1384.83     14.85 o 
  -7   2   4       24.92       29.26      1.32 o 
  -6   2   4      149.77      158.63      2.80 o 
  -5   2   4      510.76      513.50      5.93 o 
  -4   2   4     1498.22     1583.20     15.14 o 
  -3   2   4      698.08      724.09      7.30 o 
  -2   2   4     2562.39     2688.22     27.90 o 
  -1   2   4       19.12       20.54      1.12 o 
   0   2   4       49.57       37.83      0.90 o 
   1   2   4        5.27        7.07      0.67 o 
   2   2   4      122.75      130.84      2.00 o 
   3   2   4      123.85      142.16      2.24 o 
   4   2   4        0.80        2.20      0.63 o 
   5   2   4        0.31        0.74      0.72 o 
   6   2   4        0.01       -0.99      0.99 o 
   7   2   4      386.52      354.67      7.61 o 
   8   2   4      193.02      190.32      4.84 o 
   9   2   4        2.71        0.59      1.75 o 
  10   2   4        8.54       11.80      3.68 o 
  11   2   4        0.00       -2.05      3.14 o 
  12   2   4       30.90       31.49      5.43 o 
  13   2   4       10.88       15.90      8.13 o 
 -15   3   4        6.41        4.29      3.04 o 
 -14   3   4        4.85        5.26      2.85 o 
 -13   3   4        7.75        9.46      2.65 o 
 -12   3   4        0.07       -1.71      1.71 o 
 -11   3   4        9.03       10.18      2.62 o 
 -10   3   4      137.18      125.27      4.29 o 
  -9   3   4      910.74      869.23     10.74 o 
  -8   3   4      696.22      686.09      8.75 o 
  -7   3   4      121.38      125.28      2.56 o 
  -6   3   4       83.75       64.52      1.72 o 
  -5   3   4       28.36       35.76      1.28 o 
  -4   3   4       12.69        7.20      1.04 o 
  -3   3   4     8193.33     8566.11     77.98 o 
  -2   3   4     1838.84     1947.86     20.48 o 
  -1   3   4       44.08       44.17      1.28 o 
   0   3   4       10.81        9.33      0.56 o 
   1   3   4      372.39      411.32      4.62 o 
   2   3   4      270.94      306.10      3.75 o 
   3   3   4        4.48        7.57      1.08 o 
   4   3   4      130.61      131.83      2.45 o 
   5   3   4      263.65      293.16      5.04 o 
   6   3   4       56.31       56.07      2.80 o 
   7   3   4       81.85       70.19      2.95 o 
   8   3   4        5.53        1.60      1.53 o 
   9   3   4      146.00      158.87      5.14 o 
  10   3   4       32.59       30.93      4.55 o 
  11   3   4        1.02       -0.95      3.25 o 
  12   3   4       16.18       33.34      7.21 o 
  13   3   4       11.14        7.11      4.86 o 
 -15   4   4        0.54        4.00      5.35 o 
 -14   4   4       29.64       26.83      3.44 o 
 -13   4   4       31.01       35.36      3.33 o 
 -12   4   4       19.88       17.11      2.32 o 
 -11   4   4       15.92       15.32      2.11 o 
 -10   4   4      229.04      218.33      5.48 o 
  -9   4   4      264.49      277.17      5.22 o 
  -8   4   4        9.49        6.64      3.10 o 
  -7   4   4      600.29      589.74      7.13 o 
  -6   4   4       18.84       21.32      1.37 o 
  -5   4   4       14.37       18.32      1.42 o 
  -4   4   4      190.72      241.28      3.28 o 
  -3   4   4       22.30       27.66      2.44 o 
  -2   4   4     1976.58     2062.67     20.42 o 
  -1   4   4     1445.85     1586.94     17.97 o 
   0   4   4       11.17        9.84      1.14 o 
   1   4   4      208.92      231.86      2.96 o 
   2   4   4      137.21      140.01      2.14 o 
   3   4   4      445.39      464.06      5.73 o 
   4   4   4      155.75      177.08      3.16 o 
   5   4   4      115.81      142.80      3.26 o 
   6   4   4       64.15       79.22      2.43 o 
   7   4   4        1.05       -2.04      2.04 o 
   8   4   4      107.26      114.23      3.81 o 
   9   4   4       10.45       11.63      2.14 o 
  10   4   4       12.61       17.66      4.07 o 
  11   4   4       10.90       12.44      5.02 o 
  12   4   4      126.25      148.90     17.66 o 
  13   4   4        0.06        1.14      5.41 o 
 -14   5   4        6.44        7.39      2.98 o 
 -13   5   4        0.70       -2.30      2.30 o 
 -12   5   4        3.97        5.90      3.12 o 
 -11   5   4      107.93      106.94      4.09 o 
 -10   5   4      232.45      220.04      5.50 o 
  -9   5   4       19.53       14.45      1.57 o 
  -8   5   4      275.41      277.53      6.57 o 
  -7   5   4      408.17      370.60      5.08 o 
  -6   5   4        4.42        5.65      0.80 o 
  -5   5   4      848.97      892.92      9.69 o 
  -4   5   4      264.03      307.92      3.78 o 
  -3   5   4      629.84      635.98      6.30 o 
  -2   5   4       10.28       15.28      0.77 o 
  -1   5   4      788.76      735.97      7.79 o 
   0   5   4       15.12       13.89      0.81 o 
   1   5   4        0.17        0.09      0.58 o 
   2   5   4      592.96      675.99      7.33 o 
   3   5   4        2.04        0.57      0.55 o 
   4   5   4       20.67       29.43      1.26 o 
   5   5   4      123.79      133.12      3.18 o 
   6   5   4       12.85       14.02      1.35 o 
   7   5   4      111.57      103.69      3.50 o 
   8   5   4      140.20      131.93      4.09 o 
   9   5   4       17.67       17.59      2.25 o 
  10   5   4        7.88        7.53      3.98 o 
  11   5   4        5.93        7.33      4.12 o 
  12   5   4        7.32        7.44      4.49 o 
  13   5   4        9.44       15.59      8.42 o 
 -14   6   4        2.28        5.48      2.96 o 
 -13   6   4      153.88      147.94      5.68 o 
 -12   6   4        2.38        7.08      2.40 o 
 -11   6   4       33.67       35.43      3.27 o 
 -10   6   4       22.26       28.89      3.36 o 
  -9   6   4       23.71       23.49      1.74 o 
  -8   6   4      686.87      669.82      8.61 o 
  -7   6   4     1637.53     1594.56     16.76 o 
  -6   6   4       81.40       83.35      1.95 o 
  -5   6   4       89.99      102.96      2.15 o 
  -4   6   4      367.22      345.03      4.39 o 
  -3   6   4      186.17      214.30      2.88 o 
  -2   6   4       20.00       24.03      1.11 o 
  -1   6   4     2082.90     2143.81     22.50 o 
   0   6   4      910.06      999.74     11.74 o 
   1   6   4     1289.07     1319.73     15.28 o 
   2   6   4      442.44      482.63      6.87 o 
   3   6   4      630.81      708.19      8.98 o 
   4   6   4      366.03      328.14      5.27 o 
   5   6   4       76.61       84.14      2.80 o 
   6   6   4       61.57       67.44      3.91 o 
   7   6   4      213.56      225.85      5.34 o 
   8   6   4        0.34       -1.38      1.38 o 
   9   6   4       45.81       41.85      3.92 o 
  10   6   4        0.01        0.88      3.26 o 
  11   6   4       33.26       31.77      5.22 o 
  12   6   4       32.52       43.77      6.15 o 
  13   6   4        0.30        0.97      4.59 o 
 -14   7   4       87.34       89.76      4.94 o 
 -13   7   4        3.52        5.31      2.78 o 
 -12   7   4       17.19       21.56      2.87 o 
 -11   7   4       96.75       92.91      4.53 o 
 -10   7   4       38.79       38.23      3.52 o 
  -9   7   4        0.36       -0.29      1.16 o 
  -8   7   4      360.19      361.09      5.50 o 
  -7   7   4      503.36      458.90      6.35 o 
  -6   7   4      106.09      100.45      2.65 o 
  -5   7   4      206.03      200.24      3.38 o 
  -4   7   4      459.83      466.70      5.95 o 
  -3   7   4      538.31      603.69      7.20 o 
  -2   7   4       85.41       73.02      3.26 o 
  -1   7   4      613.45      646.84      7.73 o 
   0   7   4        0.06       -0.67      0.67 o 
   1   7   4     1904.94     2086.95     23.70 o 
   2   7   4      135.47      114.54      2.65 o 
   3   7   4       44.63       51.62      1.76 o 
   4   7   4       75.97       68.01      2.52 o 
   5   7   4      137.22      127.83      3.33 o 
   6   7   4      151.24      127.13      3.78 o 
   7   7   4      376.55      349.95      7.08 o 
   8   7   4       10.10        8.03      2.00 o 
   9   7   4        0.08        0.11      2.33 o 
  10   7   4       14.37        9.04      3.91 o 
  11   7   4        0.79        1.37      3.84 o 
  12   7   4       69.97       74.46      7.15 o 
  13   7   4       31.75       46.75      6.76 o 
 -14   8   4        0.49        1.61      2.89 o 
 -13   8   4       10.40       10.33      2.88 o 
 -12   8   4       31.11       31.69      3.48 o 
 -11   8   4       19.62       29.61      3.19 o 
 -10   8   4       83.52       82.03      4.12 o 
  -9   8   4       62.63       72.40      2.54 o 
  -8   8   4      111.20      134.62      3.29 o 
  -7   8   4       53.46       51.16      1.95 o 
  -6   8   4      198.14      191.75      3.31 o 
  -5   8   4      395.88      416.36      5.38 o 
  -4   8   4        4.74        5.44      0.82 o 
  -3   8   4      145.93      121.68      2.53 o 
  -2   8   4       46.07       51.55      1.61 o 
  -1   8   4     1474.64     1431.16     17.97 o 
   0   8   4       81.63       79.96      2.20 o 
   1   8   4       11.44       17.25      1.15 o 
   2   8   4      123.50      148.57      2.94 o 
   3   8   4      201.08      225.55      4.91 o 
   4   8   4        0.01       -0.29      0.85 o 
   5   8   4       91.14       92.23      2.92 o 
   6   8   4       15.21       23.58      2.54 o 
   7   8   4      189.56      185.88      4.93 o 
   8   8   4       25.13       19.59      2.45 o 
   9   8   4        3.22        5.61      2.42 o 
  10   8   4       20.60       21.29      4.44 o 
  11   8   4       42.64       58.02      6.26 o 
  12   8   4       11.16       17.95      5.06 o 
  13   8   4        1.79        4.43      5.09 o 
 -14   9   4       15.46       18.11      3.45 o 
 -13   9   4        0.01        2.22      2.65 o 
 -12   9   4       32.80       41.69      4.60 o 
 -11   9   4       32.15       34.16      3.39 o 
 -10   9   4       30.51       26.24      3.02 o 
  -9   9   4      109.45      105.70      4.71 o 
  -8   9   4       41.73       45.32      2.08 o 
  -7   9   4      268.50      255.00      4.96 o 
  -6   9   4      324.21      310.60      5.91 o 
  -5   9   4       53.99       63.15      1.88 o 
  -4   9   4      846.80      825.17      9.29 o 
  -3   9   4       89.49       86.00      2.10 o 
  -2   9   4       68.11       81.69      2.07 o 
  -1   9   4        8.90        5.13      1.20 o 
   0   9   4      281.81      331.45      4.93 o 
   1   9   4      137.28      141.33      2.71 o 
   2   9   4      130.45      149.10      3.05 o 
   3   9   4        7.03        4.96      1.04 o 
   4   9   4       36.69       50.99      2.08 o 
   5   9   4        1.43        1.78      1.29 o 
   6   9   4        3.21        1.22      1.63 o 
   7   9   4       32.46       29.19      2.61 o 
   8   9   4        2.33        3.47      1.93 o 
   9   9   4       29.87       34.29      4.81 o 
  10   9   4        0.91       -3.30      3.30 o 
  11   9   4       15.72       15.04      4.78 o 
  12   9   4        3.80        6.96      4.88 o 
  13   9   4       12.95       11.46      5.55 o 
 -14  10   4        0.50        5.58      3.42 o 
 -13  10   4        4.69        2.35      2.72 o 
 -12  10   4        7.06       11.11      3.10 o 
 -11  10   4       12.66       15.58      2.90 o 
 -10  10   4      110.12      110.42      4.96 o 
  -9  10   4        1.86        3.75      1.73 o 
  -8  10   4      514.96      502.09      7.52 o 
  -7  10   4       49.99       44.45      2.81 o 
  -6  10   4      157.07      150.63      3.43 o 
  -5  10   4      176.45      169.28      3.41 o 
  -4  10   4      877.06      870.02     10.44 o 
  -3  10   4        1.42        1.24      1.01 o 
  -2  10   4        6.98        5.68      1.05 o 
  -1  10   4       13.47       12.58      1.15 o 
   0  10   4      151.64      157.24      3.57 o 
   1  10   4       21.84       19.45      1.33 o 
   2  10   4      359.23      382.19      5.43 o 
   3  10   4        0.43       -0.86      0.86 o 
   4  10   4        0.34        0.45      1.01 o 
   5  10   4       70.11       73.49      3.32 o 
   6  10   4        0.90        2.57      1.68 o 
   7  10   4        4.28        1.93      2.22 o 
   8  10   4      112.77      118.23      5.31 o 
   9  10   4        0.37        1.08      2.24 o 
  10  10   4       15.61       17.09      4.56 o 
  11  10   4        0.07       -2.65      3.99 o 
  12  10   4        0.22       -2.95      4.60 o 
 -13  11   4       17.86       16.85      3.47 o 
 -12  11   4        6.05       -0.34      2.96 o 
 -11  11   4        8.80        6.11      2.75 o 
 -10  11   4       10.01        8.52      2.59 o 
  -9  11   4       41.43       40.36      2.84 o 
  -8  11   4       61.82       60.91      3.15 o 
  -7  11   4      133.09      130.92      4.25 o 
  -6  11   4     1195.56     1178.91     16.15 o 
  -5  11   4      300.02      283.59      5.45 o 
  -4  11   4       28.14       35.27      1.82 o 
  -3  11   4      574.33      547.82      7.29 o 
  -2  11   4      445.35      441.62      6.49 o 
  -1  11   4       93.45      106.62      2.88 o 
   0  11   4      253.63      236.16      4.17 o 
   1  11   4      396.61      426.32      6.32 o 
   2  11   4      952.74      969.96     12.33 o 
   3  11   4       26.08       25.70      2.49 o 
   4  11   4        5.18        4.73      1.29 o 
   5  11   4        9.31        4.43      1.72 o 
   6  11   4      154.33      131.64      5.67 o 
   7  11   4       47.79       36.03      3.57 o 
   8  11   4        4.14       -0.29      1.94 o 
   9  11   4        9.06        9.62      2.82 o 
  10  11   4        6.28        8.95      4.18 o 
  11  11   4       12.19       14.26      4.71 o 
  12  11   4       32.83       35.44      6.31 o 
 -13  12   4       23.03       19.92      4.25 o 
 -12  12   4       36.61       42.26      4.60 o 
 -11  12   4        1.42        3.07      3.00 o 
 -10  12   4       35.54       40.36      4.03 o 
  -9  12   4       43.34       43.80      3.13 o 
  -8  12   4        0.50        1.65      2.04 o 
  -7  12   4       39.75       39.79      3.01 o 
  -6  12   4       25.64       24.28      2.93 o 
  -5  12   4      118.41      116.96      3.47 o 
  -4  12   4      294.90      282.57      5.99 o 
  -3  12   4      136.81      123.07      2.98 o 
  -2  12   4       58.54       68.82      2.34 o 
  -1  12   4        3.49        0.04      1.02 o 
   0  12   4      194.92      217.07      4.64 o 
   1  12   4      808.21      750.67     15.23 o 
   2  12   4      834.55      795.26     10.58 o 
   3  12   4        6.51        4.78      1.68 o 
   4  12   4       52.81       53.15      2.54 o 
   5  12   4       12.98       12.99      2.09 o 
   6  12   4       24.69       20.53      2.98 o 
   7  12   4      170.26      154.44      6.43 o 
   8  12   4       14.21       13.16      3.91 o 
   9  12   4        7.34       12.67      3.03 o 
  10  12   4       55.59       36.79      5.52 o 
  11  12   4       56.82       79.92      8.25 o 
  12  12   4       77.54       86.35      8.25 o 
 -13  13   4        0.19       -3.14      3.25 o 
 -12  13   4        1.50        0.96      3.30 o 
 -11  13   4        3.99        2.28      3.11 o 
 -10  13   4        2.49       -2.41      2.58 o 
  -9  13   4       70.89       60.20      4.51 o 
  -8  13   4       26.88       27.14      3.31 o 
  -7  13   4       43.46       36.40      3.05 o 
  -6  13   4       17.41       18.71      2.46 o 
  -5  13   4        1.06       -1.69      1.69 o 
  -4  13   4      111.58      109.80      3.70 o 
  -3  13   4       86.07       77.35      3.09 o 
  -2  13   4      193.64      233.31      5.03 o 
  -1  13   4        1.38        1.43      1.12 o 
   0  13   4      107.04      101.58      3.09 o 
   1  13   4       42.88       51.73      2.47 o 
   2  13   4      247.07      228.41      5.18 o 
   3  13   4      187.72      171.74      4.11 o 
   4  13   4        0.14       -1.37      1.37 o 
   5  13   4        3.17        2.79      2.12 o 
   6  13   4        5.39        2.57      2.35 o 
   7  13   4       13.27        7.72      2.73 o 
   8  13   4       74.84       68.45      5.95 o 
   9  13   4       42.55       39.11      3.93 o 
  10  13   4        6.47       13.00      4.68 o 
  11  13   4        0.91       -0.74      4.72 o 
  12  13   4       32.00       46.37      7.14 o 
 -12  14   4        2.61        0.35      3.55 o 
 -11  14   4        4.27        4.29      3.35 o 
 -10  14   4       43.48       49.02      4.53 o 
  -9  14   4        0.04        1.00      2.70 o 
  -8  14   4        6.26        6.39      2.78 o 
  -7  14   4       13.42       12.76      2.29 o 
  -6  14   4        3.24       -0.03      2.15 o 
  -5  14   4        2.74        3.94      1.99 o 
  -4  14   4       27.01       17.64      2.32 o 
  -3  14   4      138.90      137.40      4.15 o 
  -2  14   4       57.33       44.53      2.92 o 
  -1  14   4        0.49       -0.05      1.14 o 
   0  14   4       20.60       19.65      1.90 o 
   1  14   4       20.32       25.85      2.62 o 
   2  14   4      241.02      252.60      5.64 o 
   3  14   4       61.27       58.83      2.83 o 
   4  14   4       10.11        7.77      1.80 o 
   5  14   4       41.21       47.89      3.85 o 
   6  14   4       29.61       28.15      3.49 o 
   7  14   4        5.87        3.51      3.39 o 
   8  14   4       10.65        8.04      3.99 o 
   9  14   4        9.83       14.05      4.57 o 
  10  14   4        1.28        3.19      4.20 o 
  11  14   4        1.80       -1.27      6.33 o 
 -12  15   4       15.45       21.16      4.37 o 
 -11  15   4       23.24       30.25      4.36 o 
 -10  15   4        0.00        2.69      3.84 o 
  -9  15   4       34.07       35.18      3.97 o 
  -8  15   4        0.45       -2.27      2.27 o 
  -7  15   4      111.12      114.04      4.93 o 
  -6  15   4      128.29      125.16      4.89 o 
  -5  15   4      181.72      173.50      5.64 o 
  -4  15   4        0.56       -0.03      2.71 o 
  -3  15   4       13.09       13.48      2.33 o 
  -2  15   4       39.24       43.19      3.26 o 
  -1  15   4       22.34       22.64      2.39 o 
   0  15   4       53.54       53.70      2.74 o 
   1  15   4       45.77       42.99      3.30 o 
   2  15   4       43.38       44.29      2.93 o 
   3  15   4        0.41       -1.45      1.59 o 
   4  15   4        1.73        0.38      1.84 o 
   5  15   4       27.80       23.52      3.29 o 
   6  15   4        1.03        6.64      2.69 o 
   7  15   4       13.64       25.10      4.58 o 
   8  15   4       23.41       21.91      4.69 o 
   9  15   4        2.46        0.51      4.01 o 
  10  15   4        3.38        0.71      4.57 o 
  11  15   4        0.64       -1.23      4.60 o 
 -12  16   4       16.39       18.51      4.36 o 
 -11  16   4        0.07       -1.69      3.44 o 
 -10  16   4        6.46        4.88      3.31 o 
  -9  16   4        3.20        3.56      2.65 o 
  -8  16   4        4.90        1.72      2.50 o 
  -7  16   4       10.86       15.77      2.78 o 
  -6  16   4       74.24       70.22      3.96 o 
  -5  16   4       39.80       41.36      3.48 o 
  -4  16   4       82.85       73.48      3.89 o 
  -3  16   4      453.70      434.58      9.52 o 
  -2  16   4      118.32      126.94      4.75 o 
  -1  16   4       24.52       27.88      2.61 o 
   0  16   4       88.89       73.86      3.62 o 
   1  16   4      117.93      109.74      4.41 o 
   2  16   4      129.51      135.09      4.90 o 
   3  16   4      469.20      449.18     10.05 o 
   4  16   4        4.13        4.72      1.92 o 
   5  16   4        1.76       -1.79      1.98 o 
   6  16   4       30.29       27.01      4.55 o 
   7  16   4        1.03        1.21      3.54 o 
   8  16   4       13.16       24.45      7.83 o 
   9  16   4        0.16        2.39      4.04 o 
  10  16   4       19.64        9.44      4.95 o 
  11  16   4       55.72       70.83      7.93 o 
 -11  17   4        6.70        9.70      4.00 o 
 -10  17   4        2.00        2.93      3.05 o 
  -9  17   4        2.20        3.38      2.86 o 
  -8  17   4        4.08        5.27      2.75 o 
  -7  17   4       11.75       16.13      3.40 o 
  -6  17   4        6.70        2.07      2.75 o 
  -5  17   4       16.43       15.23      2.66 o 
  -4  17   4       46.61       41.79      3.31 o 
  -3  17   4       15.38       18.79      2.64 o 
  -2  17   4       88.94       90.62      4.35 o 
  -1  17   4      206.92      187.69      5.78 o 
   0  17   4       20.17       15.62      2.51 o 
   1  17   4        0.00       -2.83      2.83 o 
   2  17   4      285.19      273.73      7.10 o 
   3  17   4      174.00      187.63      5.79 o 
   4  17   4        9.42        7.59      2.46 o 
   5  17   4        0.70       -2.21      2.21 o 
   6  17   4        1.92        1.63      3.45 o 
   7  17   4        9.79        8.61      4.05 o 
   8  17   4        2.54        5.35      4.39 o 
   9  17   4        7.75        9.77      4.84 o 
  10  17   4        0.97        1.38      4.68 o 
 -11  18   4       35.61       33.44      4.33 o 
 -10  18   4       53.20       50.35      6.23 o 
  -9  18   4        6.25       10.79      3.18 o 
  -8  18   4        2.17        5.39      3.40 o 
  -7  18   4       25.45       27.32      4.38 o 
  -6  18   4        1.43       -0.87      2.69 o 
  -5  18   4      133.56      134.59      6.25 o 
  -4  18   4      161.06      161.29      5.78 o 
  -3  18   4       86.21       91.78      4.37 o 
  -2  18   4        0.02        0.96      2.08 o 
  -1  18   4       19.47       20.55      3.13 o 
   0  18   4      100.04      100.35      7.57 o 
   1  18   4        7.12        6.20      5.23 o 
   2  18   4       22.42       23.25      2.80 o 
   3  18   4       80.42       79.86      6.64 o 
   4  18   4       17.94       15.42      3.88 o 
   5  18   4        0.02       -1.08      3.41 o 
   6  18   4        2.33        5.35      3.79 o 
   7  18   4        0.05       -0.06      3.88 o 
   8  18   4        4.80        5.45      4.61 o 
   9  18   4       31.85       31.04      6.01 o 
  10  18   4        0.19       -3.54      4.65 o 
 -10  19   4        0.11        5.32      3.24 o 
  -9  19   4        0.12        0.18      3.39 o 
  -8  19   4        2.70        0.03      3.28 o 
  -7  19   4        6.58        4.70      3.20 o 
  -6  19   4       16.70       17.74      3.58 o 
  -5  19   4       10.94        9.16      4.12 o 
  -4  19   4       52.88       49.45      4.25 o 
  -3  19   4       83.38       84.41      4.37 o 
  -2  19   4        4.93        5.04      2.31 o 
  -1  19   4       45.18       49.12      3.52 o 
   0  19   4       24.86       23.48      2.90 o 
   1  19   4       89.06       96.34      4.50 o 
   2  19   4      149.08      160.81      5.63 o 
   3  19   4        3.59        2.51      2.93 o 
   4  19   4        7.31        8.23      3.83 o 
   5  19   4        0.00        0.92      4.30 o 
   6  19   4       23.00       22.74      4.98 o 
   7  19   4       38.32       52.79      6.43 o 
   8  19   4       11.67        7.76      4.67 o 
   9  19   4        1.20        1.65      4.61 o 
 -10  20   4        0.16       -3.54      3.54 o 
  -9  20   4        7.42       13.61      4.06 o 
  -8  20   4        0.16       -1.69      3.47 o 
  -7  20   4        8.51        2.37      3.32 o 
  -6  20   4        3.43        0.89      3.22 o 
  -5  20   4       31.99       25.78      3.97 o 
  -4  20   4       42.42       43.54      4.23 o 
  -3  20   4        0.20        1.18      2.64 o 
  -2  20   4       16.98       23.17      3.44 o 
  -1  20   4       11.04        9.77      2.99 o 
   0  20   4       45.86       49.71      4.19 o 
   1  20   4       15.89       16.33      3.24 o 
   2  20   4       67.42       58.64      5.61 o 
   3  20   4       39.88       32.00      4.96 o 
   4  20   4        0.09        0.69      4.16 o 
   5  20   4        0.75        0.70      4.85 o 
   6  20   4       15.07       24.78      5.19 o 
   7  20   4        1.20       -0.64      4.40 o 
   8  20   4        0.57       -4.43      4.43 o 
   9  20   4        0.43       -2.67      6.09 o 
  -9  21   4        2.27       -0.88      3.82 o 
  -8  21   4        3.85        3.31      3.70 o 
  -7  21   4        5.05        1.85      3.77 o 
  -6  21   4       15.03        8.94      3.69 o 
  -5  21   4        4.17        4.83      3.38 o 
  -4  21   4        0.29        2.10      3.08 o 
  -3  21   4        4.61        0.91      3.38 o 
  -2  21   4       15.87       17.56      3.46 o 
  -1  21   4       86.86       90.07      5.21 o 
   0  21   4       53.16       57.56      5.67 o 
   1  21   4        0.09        0.18      2.82 o 
   2  21   4        0.15       -3.06      3.53 o 
   3  21   4       27.09       21.01      8.23 o 
   4  21   4        0.03        0.27      3.84 o 
   5  21   4        8.76        7.70      4.36 o 
   6  21   4        3.27        2.38      4.23 o 
   7  21   4        6.86        7.05      4.85 o 
   8  21   4        0.04        2.42      4.96 o 
  -8  22   4       16.52       18.32      4.55 o 
  -7  22   4        7.42        7.00      5.43 o 
  -6  22   4       76.33       84.79      6.17 o 
  -5  22   4        8.05        9.10      3.63 o 
  -4  22   4       79.00       92.90      7.51 o 
  -3  22   4       64.05       54.56      4.78 o 
  -2  22   4       67.63       67.84      5.01 o 
  -1  22   4        9.59        5.17      3.16 o 
   0  22   4        1.82       -0.94      2.92 o 
   1  22   4       98.89      102.00      9.36 o 
   2  22   4       54.92       57.23      6.22 o 
   3  22   4        6.65        7.57      4.31 o 
   4  22   4        1.84        1.02      4.10 o 
   5  22   4        8.61        7.51      4.80 o 
   6  22   4        7.12       -3.18      4.45 o 
   7  22   4        2.92       -2.14      4.34 o 
  -7  23   4        1.28        1.28      3.88 o 
  -6  23   4        5.17       12.07      4.53 o 
  -5  23   4        0.00        3.77      3.58 o 
  -4  23   4       17.11       22.02      4.23 o 
  -3  23   4        0.64       -3.05      3.05 o 
  -2  23   4        0.03        1.14      3.02 o 
  -1  23   4        0.08        0.36      2.93 o 
   0  23   4        5.12        6.85      4.35 o 
   1  23   4        2.52        6.88      7.95 o 
   2  23   4        3.18        7.33      4.30 o 
   3  23   4        7.37       13.72      4.88 o 
   4  23   4        9.11        6.40      4.81 o 
   5  23   4        2.03        3.33      4.77 o 
   6  23   4        2.79       -3.26      4.32 o 
  -6  24   4        1.70        7.01      4.01 o 
  -5  24   4       13.36       18.25      4.49 o 
  -4  24   4       11.29       20.79      4.33 o 
  -3  24   4        1.08        4.05      3.59 o 
  -2  24   4        3.51        3.07      4.41 o 
  -1  24   4       35.40       39.04      4.49 o 
   0  24   4       29.14       33.58      5.73 o 
   1  24   4        3.01        0.07      5.70 o 
   2  24   4        8.66        8.03      6.24 o 
   3  24   4       25.67       20.48     11.19 o 
   4  24   4       13.76        3.59      7.29 o 
   5  24   4       13.44        8.40      9.58 o 
  -5  25   4       16.03       13.53      4.37 o 
  -4  25   4        1.26        3.46      4.01 o 
  -3  25   4        9.06        7.32      3.99 o 
  -2  25   4        7.18        5.35      4.86 o 
  -1  25   4        1.72        1.01      4.76 o 
   0  25   4        9.69        4.94      4.74 o 
   1  25   4       25.53       23.85      5.79 o 
   2  25   4       34.10       34.13      6.22 o 
   3  25   4        4.04       12.21      5.23 o 
   4  25   4        2.69        5.13      6.51 o 
  -3  26   4       21.12       20.12      4.62 o 
  -2  26   4        0.23        4.91      5.16 o 
  -1  26   4       23.98       31.00      6.20 o 
   0  26   4        8.88        5.30      5.17 o 
   1  26   4       10.97        2.58      4.74 o 
   2  26   4        6.18        3.08      4.95 o 
 -14   1   5        4.17        2.45      2.89 o 
 -13   1   5       16.67       15.10      2.58 o 
 -12   1   5        0.07       -1.86      2.18 o 
 -11   1   5       44.36       40.40      3.49 o 
 -10   1   5       48.03       46.40      2.66 o 
  -9   1   5      434.25      421.48      8.03 o 
  -8   1   5      227.01      228.84      7.12 o 
  -7   1   5        0.24        0.06      0.80 o 
  -6   1   5        5.02        6.60      0.79 o 
  -5   1   5       83.59       78.74      1.66 o 
  -4   1   5      203.70      199.61      2.69 o 
  -3   1   5       75.12       90.80      2.57 o 
  -2   1   5      164.48      172.63      4.26 o 
  -1   1   5       17.34       20.20      1.66 o 
   0   1   5       28.52       34.51      2.02 o 
   1   1   5      279.94      312.65      5.52 o 
   2   1   5       86.70       92.47      1.63 o 
   3   1   5      238.73      239.16      3.46 o 
   4   1   5        4.58        4.08      0.76 o 
   5   1   5       23.16       28.04      1.34 o 
   6   1   5       68.11       67.00      2.52 o 
   7   1   5       17.36       12.37      2.09 o 
   8   1   5        0.46       -0.53      1.64 o 
   9   1   5        4.19        1.49      2.17 o 
  10   1   5        7.05        6.04      5.15 o 
  11   1   5       18.55       13.79      4.43 o 
  12   1   5        1.23       -2.91      4.35 o 
  13   1   5        3.87        7.20      4.85 o 
 -14   2   5       16.29       14.70      3.23 o 
 -13   2   5        1.39       -0.62      2.20 o 
 -12   2   5       13.14       10.69      2.29 o 
 -11   2   5       18.73       18.76      2.27 o 
 -10   2   5       67.32       74.03      3.37 o 
  -9   2   5       60.63       54.19      2.50 o 
  -8   2   5      620.24      606.87      9.20 o 
  -7   2   5      402.09      399.53      5.27 o 
  -6   2   5      116.39      134.00      2.48 o 
  -5   2   5      190.13      194.30      2.77 o 
  -4   2   5       11.31       17.18      1.06 o 
  -3   2   5       20.86       24.30      1.55 o 
  -2   2   5      138.82      145.22      3.26 o 
  -1   2   5      234.45      270.15      5.80 o 
   0   2   5      771.20      733.21      9.82 o 
   1   2   5        1.63        0.83      0.61 o 
   2   2   5        2.14        0.88      0.52 o 
   3   2   5      344.76      376.60      4.89 o 
   4   2   5        8.20        7.55      0.85 o 
   5   2   5      106.94      119.50      2.60 o 
   6   2   5      672.77      624.42      9.34 o 
   7   2   5       97.93       92.97      4.61 o 
   8   2   5      137.24      123.97      5.52 o 
   9   2   5        2.20       -2.04      2.04 o 
  10   2   5       60.57       62.93      5.74 o 
  11   2   5        0.05       -1.46      5.34 o 
  12   2   5       26.90       31.97      7.58 o 
  13   2   5        7.13        6.90      5.32 o 
 -14   3   5        0.73        4.97      2.87 o 
 -13   3   5        1.93        1.12      2.52 o 
 -12   3   5       21.00       18.73      2.50 o 
 -11   3   5        2.06       -1.61      1.79 o 
 -10   3   5        3.96        3.65      1.89 o 
  -9   3   5        7.75        7.74      1.53 o 
  -8   3   5      222.13      237.04      6.78 o 
  -7   3   5      222.17      207.95      3.30 o 
  -6   3   5      115.49      124.80      2.77 o 
  -5   3   5      396.26      406.30      4.99 o 
  -4   3   5      193.20      226.62      2.94 o 
  -3   3   5      272.01      313.59      4.18 o 
  -2   3   5       64.91       74.17      1.67 o 
  -1   3   5       42.75       42.27      1.44 o 
   0   3   5       45.04       45.12      1.53 o 
   1   3   5      128.42      155.18      2.92 o 
   2   3   5      163.91      178.99      2.55 o 
   3   3   5       18.41       18.49      0.89 o 
   4   3   5       90.70       89.35      2.08 o 
   5   3   5       21.74       22.60      1.42 o 
   6   3   5      105.36      102.15      3.44 o 
   7   3   5      386.48      397.00      9.80 o 
   8   3   5       29.99       28.74      2.98 o 
   9   3   5       47.55       43.76      3.51 o 
  10   3   5        2.98       -0.97      3.36 o 
  11   3   5       29.71       35.84      6.62 o 
  12   3   5       10.50        2.52      5.31 o 
  13   3   5        0.15        2.73      4.85 o 
 -14   4   5       11.17       11.79      3.18 o 
 -13   4   5        7.98       10.07      2.82 o 
 -12   4   5        0.50       -1.78      1.93 o 
 -11   4   5        0.00       -0.02      1.90 o 
 -10   4   5       54.83       62.48      3.54 o 
  -9   4   5       55.11       50.82      2.36 o 
  -8   4   5       26.86       31.54      3.34 o 
  -7   4   5        0.11       -0.54      0.92 o 
  -6   4   5       61.54       62.53      1.74 o 
  -5   4   5      158.08      176.74      2.82 o 
  -4   4   5      230.33      211.99      3.00 o 
  -3   4   5       54.94       53.95      2.74 o 
  -2   4   5        8.34        5.00      0.75 o 
  -1   4   5        5.75        3.60      0.87 o 
   0   4   5     1027.26     1073.63     12.75 o 
   1   4   5      735.51      752.20      9.27 o 
   2   4   5       84.31       97.84      1.83 o 
   3   4   5       46.25       48.36      1.32 o 
   4   4   5        9.18       11.44      0.96 o 
   5   4   5      233.62      231.71      4.46 o 
   6   4   5       54.41       58.55      2.92 o 
   7   4   5      324.46      306.57      8.34 o 
   8   4   5       19.91       18.74      2.64 o 
   9   4   5        3.24        0.28      2.22 o 
  10   4   5        4.49        5.22      5.20 o 
  11   4   5       34.35       38.79      5.54 o 
  12   4   5        6.97        9.94      4.67 o 
  13   4   5        0.06       -2.49      4.51 o 
 -14   5   5        3.13        1.32      2.84 o 
 -13   5   5        0.65        1.11      2.59 o 
 -12   5   5        4.91        6.27      2.42 o 
 -11   5   5       54.07       54.50      3.20 o 
 -10   5   5        9.03       13.16      2.09 o 
  -9   5   5        0.33        0.73      1.34 o 
  -8   5   5      380.83      355.02      6.25 o 
  -7   5   5        0.00       -0.89      0.89 o 
  -6   5   5      657.15      631.08      7.08 o 
  -5   5   5      244.02      244.37      3.39 o 
  -4   5   5      863.05      904.66      9.62 o 
  -3   5   5      105.39      122.26      2.35 o 
  -2   5   5      127.90      129.45      2.74 o 
  -1   5   5      498.70      556.47      7.77 o 
   0   5   5        4.37        7.89      1.04 o 
   1   5   5       26.54       37.58      1.46 o 
   2   5   5        7.70       11.84      0.82 o 
   3   5   5       18.27       19.40      0.97 o 
   4   5   5      126.94      134.21      2.62 o 
   5   5   5       61.08       58.47      2.22 o 
   6   5   5       54.53       48.64      3.00 o 
   7   5   5      120.20      119.06      5.06 o 
   8   5   5        1.45        1.26      2.92 o 
   9   5   5        0.46        0.89      2.21 o 
  10   5   5        3.67        7.82      3.82 o 
  11   5   5        6.66       17.72      4.91 o 
  12   5   5        5.70       13.31      5.10 o 
  13   5   5        0.62        4.79      5.08 o 
 -14   6   5        1.40        2.33      2.90 o 
 -13   6   5        4.40        5.11      2.81 o 
 -12   6   5        1.08        3.08      3.34 o 
 -11   6   5       40.86       41.99      3.07 o 
 -10   6   5      155.67      152.48      4.66 o 
  -9   6   5       97.51       88.13      3.05 o 
  -8   6   5       94.09       85.50      3.06 o 
  -7   6   5      148.16      150.65      3.16 o 
  -6   6   5      591.15      581.87      6.69 o 
  -5   6   5      177.02      203.68      3.07 o 
  -4   6   5        1.94        6.11      0.88 o 
  -3   6   5     1628.48     1604.40     14.75 o 
  -2   6   5       78.36       76.92      3.17 o 
  -1   6   5       54.34       57.12      2.08 o 
   0   6   5       22.88       26.00      1.71 o 
   1   6   5       58.17       64.74      1.54 o 
   2   6   5       30.79       28.74      1.16 o 
   3   6   5      149.44      152.42      2.52 o 
   4   6   5      123.18      134.96      3.17 o 
   5   6   5      120.55      126.69      4.14 o 
   6   6   5       23.51       22.71      2.25 o 
   7   6   5       12.21       17.68      2.64 o 
   8   6   5       49.06       59.19      4.43 o 
   9   6   5        7.42        6.99      2.45 o 
  10   6   5       34.07       35.44      6.89 o 
  11   6   5        1.78        3.85      4.14 o 
  12   6   5        2.59       -3.92      3.92 o 
 -14   7   5       18.00       18.88      4.18 o 
 -13   7   5       42.84       56.21      4.03 o 
 -12   7   5      112.08      114.34      5.42 o 
 -11   7   5       17.23       13.91      2.72 o 
 -10   7   5       66.21       72.88      3.40 o 
  -9   7   5       37.19       37.90      2.17 o 
  -8   7   5      151.79      136.66      3.64 o 
  -7   7   5       24.67       24.24      1.74 o 
  -6   7   5      567.90      557.21      7.26 o 
  -5   7   5       15.06       18.45      1.08 o 
  -4   7   5      268.39      300.64      3.88 o 
  -3   7   5       59.75       52.52      1.46 o 
  -2   7   5      240.23      254.95      3.22 o 
  -1   7   5       68.10       62.08      1.37 o 
   0   7   5        2.33        3.06      0.65 o 
   1   7   5       33.27       32.00      1.14 o 
   2   7   5       37.00       32.59      1.31 o 
   3   7   5      268.13      273.66      4.41 o 
   4   7   5      287.42      298.16      4.86 o 
   5   7   5      229.14      224.42      5.07 o 
   6   7   5       35.81       42.50      2.93 o 
   7   7   5        0.22        2.51      2.10 o 
   8   7   5        4.70       10.26      2.59 o 
   9   7   5        0.24        0.78      2.30 o 
  10   7   5        4.58        8.91      3.96 o 
  11   7   5       93.35      110.34      7.90 o 
  12   7   5        0.28        9.37      4.71 o 
 -14   8   5       33.26       36.69      3.88 o 
 -13   8   5       35.88       39.86      3.73 o 
 -12   8   5        0.32        2.28      2.65 o 
 -11   8   5       69.88       67.44      5.01 o 
 -10   8   5      145.33      150.30      5.55 o 
  -9   8   5       23.92       25.06      1.96 o 
  -8   8   5        1.22        1.92      1.37 o 
  -7   8   5       39.74       38.77      2.05 o 
  -6   8   5      109.94      117.06      2.76 o 
  -5   8   5       22.92       20.33      1.11 o 
  -4   8   5       98.19       99.20      2.06 o 
  -3   8   5      228.58      210.81      3.22 o 
  -2   8   5        5.37        6.06      0.76 o 
  -1   8   5       34.64       31.75      1.13 o 
   0   8   5      104.71      102.72      2.27 o 
   1   8   5      190.27      197.51      3.46 o 
   2   8   5      170.79      179.95      3.16 o 
   3   8   5       52.91       53.15      1.87 o 
   4   8   5        5.97        6.06      1.06 o 
   5   8   5      191.98      176.92      5.11 o 
   6   8   5      121.75      106.61      4.82 o 
   7   8   5      105.80      107.95      6.60 o 
   8   8   5       71.33       75.81      4.44 o 
   9   8   5        6.90        3.67      2.53 o 
  10   8   5       60.79       53.16      5.83 o 
  11   8   5       14.39       17.08      5.04 o 
  12   8   5        2.02        7.77      5.16 o 
 -13   9   5        6.71       10.40      3.29 o 
 -12   9   5       14.30       11.92      3.04 o 
 -11   9   5        6.95        6.85      2.64 o 
 -10   9   5       44.81       42.79      3.42 o 
  -9   9   5      199.40      216.27      4.81 o 
  -8   9   5        0.84        1.67      1.37 o 
  -7   9   5       39.90       37.20      2.03 o 
  -6   9   5       82.69       78.95      2.86 o 
  -5   9   5      161.36      145.48      2.84 o 
  -4   9   5       76.44       66.06      1.98 o 
  -3   9   5      391.12      363.97      6.06 o 
  -2   9   5      331.66      332.05      4.57 o 
  -1   9   5     1263.11     1329.82     15.72 o 
   0   9   5      402.67      380.63      5.48 o 
   1   9   5       61.19       57.55      1.81 o 
   2   9   5       49.95       56.90      2.10 o 
   3   9   5        4.66        3.20      1.05 o 
   4   9   5       93.58       84.86      2.81 o 
   5   9   5        0.01       -1.62      2.35 o 
   6   9   5      150.28      132.19      5.32 o 
   7   9   5      122.95      112.55      5.17 o 
   8   9   5      123.17      113.60      5.40 o 
   9   9   5       27.86       26.03      3.32 o 
  10   9   5       60.36       62.31      6.22 o 
  11   9   5        0.31       -3.32      3.96 o 
  12   9   5        0.19       -0.89      4.50 o 
 -13  10   5       36.25       33.51      4.06 o 
 -12  10   5        1.85        2.39      2.76 o 
 -11  10   5       85.35       90.67      4.92 o 
 -10  10   5        0.10        1.19      2.26 o 
  -9  10   5       10.33       14.76      2.13 o 
  -8  10   5       45.34       44.21      2.30 o 
  -7  10   5        0.52       -0.99      1.29 o 
  -6  10   5       42.41       41.89      2.27 o 
  -5  10   5      789.41      771.07     13.62 o 
  -4  10   5      477.83      490.39      7.55 o 
  -3  10   5      180.80      170.35      3.38 o 
  -2  10   5      681.49      692.37      9.73 o 
  -1  10   5        8.93        7.60      1.13 o 
   0  10   5       87.14       82.83      2.88 o 
   1  10   5      927.35      945.62     12.74 o 
   2  10   5      314.04      297.21      5.03 o 
   3  10   5        7.68        5.89      1.44 o 
   4  10   5       21.42       20.75      2.08 o 
   5  10   5       74.23       68.65      3.37 o 
   6  10   5       89.16       67.86      4.00 o 
   7  10   5        0.00        4.93      2.33 o 
   8  10   5      124.70      124.87      6.38 o 
   9  10   5       18.14       24.56      3.41 o 
  10  10   5       18.78       10.10      4.27 o 
  11  10   5        3.79        4.05      4.44 o 
  12  10   5        0.22        1.84      4.83 o 
 -13  11   5       18.02       18.95      3.73 o 
 -12  11   5       39.92       32.29      3.77 o 
 -11  11   5       29.20       26.29      3.39 o 
 -10  11   5       41.96       42.06      3.48 o 
  -9  11   5       85.02       83.62      3.66 o 
  -8  11   5        1.24        1.78      1.72 o 
  -7  11   5        4.12        1.48      2.40 o 
  -6  11   5        1.21        0.08      1.52 o 
  -5  11   5        0.00       -0.35      1.27 o 
  -4  11   5      302.01      276.64      5.75 o 
  -3  11   5      828.30      813.16     12.48 o 
  -2  11   5       11.30       13.01      1.96 o 
  -1  11   5       26.51       26.07      2.05 o 
   0  11   5        0.47       -0.49      1.00 o 
   1  11   5        8.95       14.25      1.43 o 
   2  11   5      148.37      136.42      3.46 o 
   3  11   5       71.44       63.33      2.67 o 
   4  11   5        6.93        6.38      1.77 o 
   5  11   5       15.88       14.51      3.14 o 
   6  11   5        4.25        4.22      2.36 o 
   7  11   5       74.55       64.18      4.21 o 
   8  11   5        2.95        3.91      2.53 o 
   9  11   5        9.50       13.57      3.16 o 
  10  11   5        1.28        1.81      4.05 o 
  11  11   5       25.00       26.45      5.56 o 
 -13  12   5        0.05        1.93      4.62 o 
 -12  12   5        0.09        0.45      3.25 o 
 -11  12   5       10.48       13.46      3.10 o 
 -10  12   5        2.41        0.08      2.28 o 
  -9  12   5      142.29      130.30      4.55 o 
  -8  12   5       31.98       34.28      2.67 o 
  -7  12   5       77.54       72.43      3.25 o 
  -6  12   5        1.30        1.46      2.20 o 
  -5  12   5      235.09      224.17      6.90 o 
  -4  12   5      114.12      100.60      3.47 o 
  -3  12   5      211.41      222.72      5.07 o 
  -2  12   5      194.89      182.39      4.45 o 
  -1  12   5      313.73      314.55      6.11 o 
   0  12   5       22.53       30.42      2.02 o 
   1  12   5       53.71       56.13      4.20 o 
   2  12   5      152.83      152.96      4.33 o 
   3  12   5        0.01       -1.39      1.39 o 
   4  12   5       85.65       91.36      5.18 o 
   5  12   5       99.04       86.07      5.61 o 
   6  12   5        7.16        6.15      3.61 o 
   7  12   5        0.16       -2.29      2.29 o 
   8  12   5        6.98        7.72      2.85 o 
   9  12   5       54.30       54.96      4.40 o 
  10  12   5        6.40        4.51      4.49 o 
  11  12   5        2.79        0.57      4.80 o 
 -12  13   5        3.75        0.79      3.34 o 
 -11  13   5        7.71       10.77      3.52 o 
 -10  13   5       31.60       26.64      3.75 o 
  -9  13   5        0.67        0.27      2.14 o 
  -8  13   5       24.64       21.44      2.38 o 
  -7  13   5        0.08       -1.53      1.88 o 
  -6  13   5       35.94       29.86      3.21 o 
  -5  13   5       74.14       64.76      5.33 o 
  -4  13   5       23.67       12.58      2.24 o 
  -3  13   5        8.21        8.97      1.77 o 
  -2  13   5      223.44      210.03      4.95 o 
  -1  13   5       87.47       98.37      3.38 o 
   0  13   5      122.64      117.40      3.66 o 
   1  13   5       77.88       67.90      2.87 o 
   2  13   5       10.85       13.12      2.27 o 
   3  13   5       53.37       46.90      2.94 o 
   4  13   5      180.85      189.95      6.20 o 
   5  13   5        6.91        5.32      2.95 o 
   6  13   5       21.82       17.74      3.74 o 
   7  13   5        1.26        0.70      2.47 o 
   8  13   5        0.18       -0.05      2.57 o 
   9  13   5       26.78       23.92      3.59 o 
  10  13   5       74.54       79.44      7.17 o 
  11  13   5       24.96       32.17      6.17 o 
 -12  14   5        9.62        5.70      3.76 o 
 -11  14   5        0.56        2.34      3.31 o 
 -10  14   5       14.83       19.18      3.70 o 
  -9  14   5        2.47        1.66      2.33 o 
  -8  14   5      178.04      190.86      6.30 o 
  -7  14   5       27.57       23.89      3.27 o 
  -6  14   5        8.11       13.74      2.83 o 
  -5  14   5        4.06        3.09      2.38 o 
  -4  14   5      621.66      601.40     13.49 o 
  -3  14   5      913.27      866.00     17.71 o 
  -2  14   5        8.77       16.74      2.37 o 
  -1  14   5        0.68        0.01      1.76 o 
   0  14   5       97.88       88.37      3.81 o 
   1  14   5       40.17       38.08      2.75 o 
   2  14   5       55.44       58.54      5.54 o 
   3  14   5        9.76        5.94      2.29 o 
   4  14   5       11.94       10.15      3.73 o 
   5  14   5        1.45       -0.45      2.84 o 
   6  14   5       18.29       21.80      4.76 o 
   7  14   5        0.00       -0.92      3.16 o 
   8  14   5        0.41       -2.69      2.69 o 
   9  14   5        5.11        3.02      3.07 o 
  10  14   5       42.43       46.97      6.42 o 
  11  14   5       25.98       25.86      7.58 o 
 -12  15   5       17.61       22.39      4.52 o 
 -11  15   5       13.86       14.49      4.04 o 
 -10  15   5        6.92       15.94      3.74 o 
  -9  15   5       12.10        9.92      2.37 o 
  -8  15   5       20.02       17.84      2.92 o 
  -7  15   5        7.39        9.83      2.93 o 
  -6  15   5       80.75       68.73      4.39 o 
  -5  15   5        7.11       12.70      4.87 o 
  -4  15   5       34.28       39.95      3.51 o 
  -3  15   5      164.76      164.72      6.51 o 
  -2  15   5      305.92      314.20     10.70 o 
  -1  15   5        0.02       -2.16      2.16 o 
   0  15   5       44.84       41.36      4.17 o 
   1  15   5      716.75      660.46     15.42 o 
   2  15   5       37.15       32.95      3.13 o 
   3  15   5        0.02        2.29      2.28 o 
   4  15   5       17.26       17.07      2.79 o 
   5  15   5       17.75       16.50      3.78 o 
   6  15   5       10.93       13.69      3.75 o 
   7  15   5        0.46        0.29      3.41 o 
   8  15   5        0.03       -2.69      2.69 o 
   9  15   5        6.58        7.86      3.45 o 
  10  15   5        0.14        1.95      4.69 o 
 -11  16   5       18.30       13.31      5.50 o 
 -10  16   5       38.73       35.93      3.96 o 
  -9  16   5       23.27       15.05      3.02 o 
  -8  16   5        9.29        8.28      3.28 o 
  -7  16   5       14.72       13.02      3.26 o 
  -6  16   5       41.39       41.77      8.64 o 
  -5  16   5       20.74       20.75      3.19 o 
  -4  16   5        4.91        9.80      2.77 o 
  -3  16   5        6.48        7.61      2.59 o 
  -2  16   5       97.08       96.52      4.91 o 
  -1  16   5        0.67       -1.01      2.51 o 
   0  16   5        2.91        0.21      2.26 o 
   1  16   5       10.19       11.97      2.68 o 
   2  16   5      517.49      521.53     12.12 o 
   3  16   5       82.85       93.93      4.71 o 
   4  16   5       51.15       56.00      3.86 o 
   5  16   5       42.14       35.29      7.84 o 
   6  16   5       41.42       46.90      9.12 o 
   7  16   5        0.01       -2.69      3.45 o 
   8  16   5       14.00       18.97      7.54 o 
   9  16   5       54.62       45.43      4.82 o 
  10  16   5       38.80       48.75     10.87 o 
 -11  17   5       11.88        7.27      3.48 o 
 -10  17   5       19.14       17.37      3.53 o 
  -9  17   5        1.64        2.66      3.27 o 
  -8  17   5        2.55        5.47      3.19 o 
  -7  17   5        0.26        2.45      2.98 o 
  -6  17   5        6.42        5.53      2.92 o 
  -5  17   5      143.63      145.67      6.26 o 
  -4  17   5       47.68       41.58      3.75 o 
  -3  17   5       10.59       12.65      2.87 o 
  -2  17   5       50.53       57.26      7.19 o 
  -1  17   5        6.80        9.63      2.61 o 
   0  17   5        1.61       -1.93      2.23 o 
   1  17   5        2.91       -0.12      2.37 o 
   2  17   5        0.03       -3.03      3.03 o 
   3  17   5        3.14        4.16      2.52 o 
   4  17   5        0.00       -2.68      2.68 o 
   5  17   5       18.08       26.51      6.89 o 
   6  17   5       40.73       36.61      5.26 o 
   7  17   5        1.70        4.34      3.90 o 
   8  17   5       11.20       16.61      4.97 o 
   9  17   5        0.18        1.09      3.67 o 
 -10  18   5        0.08        4.96      3.83 o 
  -9  18   5       43.34       36.52      4.59 o 
  -8  18   5        0.45       -1.19      3.06 o 
  -7  18   5        1.55        3.94      2.98 o 
  -6  18   5        2.37        0.93      4.37 o 
  -5  18   5       45.02       44.46      4.15 o 
  -4  18   5        6.63        9.49      2.99 o 
  -3  18   5        5.56        4.79      2.70 o 
  -2  18   5        0.11       -2.29      2.29 o 
  -1  18   5       45.75       45.18      3.62 o 
   0  18   5       52.23       54.59      4.02 o 
   1  18   5       42.60       52.47      3.95 o 
   2  18   5       61.67       65.37      4.24 o 
   3  18   5        3.92        3.04      3.35 o 
   4  18   5        0.67        4.44      3.51 o 
   5  18   5       34.42       36.76      4.87 o 
   6  18   5        0.01       -0.97      3.78 o 
   7  18   5        5.20        3.75      4.21 o 
   8  18   5       10.56       11.34      4.85 o 
   9  18   5        0.03        3.22      3.72 o 
 -10  19   5        0.33       -3.58      3.58 o 
  -9  19   5       14.45       14.45      4.07 o 
  -8  19   5       46.99       47.30      6.83 o 
  -7  19   5       45.70       48.49      4.73 o 
  -6  19   5       68.55       65.16      4.90 o 
  -5  19   5       22.30       26.68      3.72 o 
  -4  19   5       43.20       45.28      4.12 o 
  -3  19   5        0.02       -2.47      2.47 o 
  -2  19   5        0.87       -1.93      2.49 o 
  -1  19   5       36.92       33.86      3.57 o 
   0  19   5       47.31       52.56      4.12 o 
   1  19   5       62.58       79.93      4.75 o 
   2  19   5      127.47      115.75      5.60 o 
   3  19   5        2.72        3.69      3.96 o 
   4  19   5        2.45        1.80      3.56 o 
   5  19   5       34.32       30.30      5.02 o 
   6  19   5        2.05        4.24      4.12 o 
   7  19   5       15.42       15.20      5.00 o 
   8  19   5        9.15       11.58      5.40 o 
  -9  20   5        8.11       12.75      4.11 o 
  -8  20   5        5.47        3.91      3.62 o 
  -7  20   5       39.23       43.81      4.91 o 
  -6  20   5       26.12       39.48      4.35 o 
  -5  20   5        0.43        4.92      3.16 o 
  -4  20   5        0.00       -0.79      2.86 o 
  -3  20   5        8.27       11.13      3.05 o 
  -2  20   5       12.40        9.13      2.98 o 
  -1  20   5        0.07       -3.14      3.74 o 
   0  20   5       16.81       14.63      3.10 o 
   1  20   5        4.77        4.12      4.56 o 
   2  20   5       32.85       31.03      4.71 o 
   3  20   5       46.41       46.59      7.53 o 
   4  20   5       22.61       28.25      4.97 o 
   5  20   5       14.09       12.14      4.37 o 
   6  20   5       13.71       22.30      7.96 o 
   7  20   5       21.31       20.34      8.07 o 
   8  20   5        0.03        3.08      4.77 o 
  -8  21   5        0.80       -3.18      3.47 o 
  -7  21   5        0.00       -3.04      4.90 o 
  -6  21   5       20.55       22.45      4.13 o 
  -5  21   5        0.10       -3.09      3.09 o 
  -4  21   5        1.40        5.90      3.16 o 
  -3  21   5        0.09        3.53      2.91 o 
  -2  21   5        7.01        6.89      3.11 o 
  -1  21   5       54.52       45.22      4.29 o 
   0  21   5       44.70       38.01      4.74 o 
   1  21   5        0.73       -0.20      2.86 o 
   2  21   5        0.22        2.25      8.06 o 
   3  21   5        3.08        2.44      3.75 o 
   4  21   5       28.72       23.69     10.24 o 
   5  21   5       96.84      129.38      8.81 o 
   6  21   5       27.94       30.60      5.66 o 
   7  21   5        2.72       -2.43      4.68 o 
  -7  22   5        6.64       16.68      4.29 o 
  -6  22   5        2.30        3.21      3.66 o 
  -5  22   5        0.25       -3.14      3.14 o 
  -4  22   5        2.37        7.53      4.18 o 
  -3  22   5        8.99       11.33      3.61 o 
  -2  22   5        0.53       -2.80      2.80 o 
  -1  22   5        0.93        0.28      3.86 o 
   0  22   5        5.90        7.80      5.20 o 
   1  22   5        0.57       -0.16      3.88 o 
   2  22   5        1.07        0.04      3.82 o 
   3  22   5        2.22        2.38      4.06 o 
   4  22   5        2.45       -1.01      4.11 o 
   5  22   5        7.92        4.79      4.86 o 
   6  22   5        4.57        3.72      6.38 o 
  -6  23   5       46.18       55.95      7.34 o 
  -5  23   5        6.86        5.44      3.75 o 
  -4  23   5       15.54       10.77      3.59 o 
  -3  23   5       15.20       17.27      3.85 o 
  -2  23   5        9.54       12.45      3.56 o 
  -1  23   5        2.61        5.28      3.39 o 
   0  23   5        0.19        4.78      4.17 o 
   1  23   5       10.00       10.97      5.44 o 
   2  23   5        0.10        8.75      5.02 o 
   3  23   5        4.02        3.51      4.27 o 
   4  23   5        3.27        2.43      4.58 o 
   5  23   5        1.15        2.89      4.56 o 
  -5  24   5       16.86       22.94      6.03 o 
  -4  24   5       16.74       33.24      4.57 o 
  -3  24   5        2.39        2.57      4.04 o 
  -2  24   5        7.47        7.57      3.73 o 
  -1  24   5       16.42       24.45      4.19 o 
   0  24   5        9.01       10.56      5.06 o 
   1  24   5       11.03        9.87      5.88 o 
   2  24   5       85.00       93.93      7.90 o 
   3  24   5       44.50       60.06     12.32 o 
   4  24   5        2.04        0.18      6.36 o 
  -3  25   5        0.61       -2.43      3.51 o 
  -2  25   5        0.16        3.38      3.78 o 
  -1  25   5        0.13       -1.60      4.28 o 
   0  25   5        5.43       -0.37      9.70 o 
   1  25   5        5.20        8.68      5.12 o 
   2  25   5        0.41        3.99      4.80 o 
 -14   0   6       10.30       16.37      4.23 o 
 -13   0   6       22.31       22.58      4.07 o 
 -12   0   6        1.68       -3.07      3.28 o 
 -11   0   6       74.17       62.13      4.52 o 
 -10   0   6       11.97       17.91      3.09 o 
  -9   0   6      122.28      148.81      6.83 o 
  -8   0   6        9.99       11.63      5.40 o 
  -7   0   6        8.37        7.14      1.79 o 
  -6   0   6       41.41       49.12      2.31 o 
  -5   0   6       83.96       78.32      2.63 o 
  -4   0   6      332.32      337.68     10.15 o 
  -3   0   6        5.21        3.72      2.12 o 
  -2   0   6     1014.63     1040.75     24.39 o 
  -1   0   6      327.87      311.07     14.31 o 
   0   0   6      716.26      792.07     19.44 o 
   1   0   6     1261.38     1302.59     29.66 o 
   2   0   6       52.22       47.66      3.97 o 
   3   0   6       11.48       11.66      1.17 o 
   4   0   6       51.36       40.17      2.70 o 
   5   0   6      887.27      837.14     16.51 o 
   6   0   6      375.26      360.88     11.39 o 
   7   0   6      112.73      127.51      6.47 o 
   8   0   6      388.64      376.20     12.05 o 
   9   0   6      100.20       95.94      6.01 o 
  10   0   6        0.82        2.67      5.58 o 
  11   0   6       40.58       38.41      7.89 o 
  12   0   6        4.29        4.02      6.69 o 
 -14   1   6        3.99        3.90      2.81 o 
 -13   1   6        9.20        5.99      2.42 o 
 -12   1   6        0.67        0.05      1.98 o 
 -11   1   6       11.18       13.59      2.23 o 
 -10   1   6       92.96       88.88      3.69 o 
  -9   1   6       34.04       38.94      2.76 o 
  -8   1   6        6.89       10.05      1.59 o 
  -7   1   6        0.40        0.59      0.92 o 
  -6   1   6       43.46       45.65      1.55 o 
  -5   1   6       44.86       43.10      1.29 o 
  -4   1   6      127.00      139.54      5.42 o 
  -3   1   6      309.89      309.89      9.21 o 
  -2   1   6       80.26       76.06      3.29 o 
  -1   1   6      187.63      179.94      6.08 o 
   0   1   6        1.90       -0.93      3.17 o 
   1   1   6        0.18       -2.55      2.90 o 
   2   1   6      126.38      129.52      4.14 o 
   3   1   6        0.44        1.23      0.64 o 
   4   1   6       81.67       81.71      2.36 o 
   5   1   6        3.59        1.51      1.34 o 
   6   1   6      910.25      853.38     15.03 o 
   7   1   6       14.86       20.72      2.37 o 
   8   1   6        4.23        4.92      3.08 o 
   9   1   6        7.57        5.61      2.52 o 
  10   1   6       17.56       18.62      4.57 o 
  11   1   6        6.78        6.45      4.38 o 
  12   1   6        6.64        4.68      4.53 o 
 -14   2   6        1.66       -2.37      3.23 o 
 -13   2   6       11.34        9.44      2.55 o 
 -12   2   6       64.77       70.85      3.56 o 
 -11   2   6       18.63       20.29      2.50 o 
 -10   2   6       23.55       25.93      3.16 o 
  -9   2   6        5.52        2.57      1.43 o 
  -8   2   6        8.51        4.83      1.46 o 
  -7   2   6       32.67       32.75      1.85 o 
  -6   2   6      136.79      133.29      2.79 o 
  -5   2   6       19.79       22.38      0.99 o 
  -4   2   6      105.84      113.38      3.88 o 
  -3   2   6        2.46        5.69      1.60 o 
  -2   2   6       39.05       30.23      2.48 o 
  -1   2   6      209.09      186.90      5.05 o 
   0   2   6      319.41      318.70      6.99 o 
   1   2   6       46.04       45.65      5.51 o 
   2   2   6      310.92      329.49      7.25 o 
   3   2   6       13.83       14.16      0.98 o 
   4   2   6       14.45       17.00      1.33 o 
   5   2   6       54.52       56.83      2.25 o 
   6   2   6      106.78       90.91      3.91 o 
   7   2   6       34.30       29.39      2.97 o 
   8   2   6       11.45        7.46      2.51 o 
   9   2   6        5.06        4.67      2.49 o 
  10   2   6        0.11        0.54      3.49 o 
  11   2   6        0.07       -1.87      3.77 o 
  12   2   6        5.30        7.42      4.75 o 
 -14   3   6       14.03       10.88      3.22 o 
 -13   3   6       20.24       19.23      3.12 o 
 -12   3   6        0.82        2.43      3.16 o 
 -11   3   6       20.12       23.92      2.59 o 
 -10   3   6        0.51        0.14      1.80 o 
  -9   3   6       38.82       43.05      2.34 o 
  -8   3   6       92.23       89.74      3.02 o 
  -7   3   6       56.09       61.39      2.12 o 
  -6   3   6       44.05       43.74      1.67 o 
  -5   3   6      604.35      595.30      8.40 o 
  -4   3   6       54.49       74.52      1.96 o 
  -3   3   6       57.54       56.02      2.73 o 
  -2   3   6       27.01       22.41      2.04 o 
  -1   3   6       20.24       22.42      2.16 o 
   0   3   6     1310.57     1294.22     20.88 o 
   1   3   6     1514.69     1502.33     20.94 o 
   2   3   6       75.09       66.70      2.44 o 
   3   3   6       12.15       15.37      0.92 o 
   4   3   6       23.93       29.94      1.59 o 
   5   3   6       34.21       34.06      2.22 o 
   6   3   6        0.00       -2.26      2.26 o 
   7   3   6       16.43       12.08      3.58 o 
   8   3   6       11.76        7.63      2.47 o 
   9   3   6        0.49        4.16      2.45 o 
  10   3   6        2.07        3.08     11.77 o 
  11   3   6        0.01        1.15      4.04 o 
  12   3   6        8.20       14.93      5.26 o 
 -14   4   6        2.18        0.29      2.86 o 
 -13   4   6        4.52        1.99      2.63 o 
 -12   4   6        2.93        0.99      2.10 o 
 -11   4   6        0.80        0.05      1.97 o 
 -10   4   6       15.04       15.40      2.20 o 
  -9   4   6        3.20        3.11      1.50 o 
  -8   4   6       66.23       69.34      3.30 o 
  -7   4   6       46.06       42.99      1.91 o 
  -6   4   6      206.25      201.22      3.65 o 
  -5   4   6       26.33       34.26      2.70 o 
  -4   4   6      528.70      572.95      8.19 o 
  -3   4   6       51.25       45.78      1.60 o 
  -2   4   6      387.33      375.83      7.80 o 
  -1   4   6     1282.48     1218.00     19.80 o 
   0   4   6      666.61      686.25     10.40 o 
   1   4   6      249.94      261.38      4.76 o 
   2   4   6        0.00       -0.71      0.94 o 
   3   4   6       77.29       85.48      1.88 o 
   4   4   6      205.43      222.16      5.07 o 
   5   4   6      106.78       92.76      3.56 o 
   6   4   6      259.04      236.76      7.05 o 
   7   4   6       46.15       49.63      3.52 o 
   8   4   6       63.97       62.81      4.01 o 
   9   4   6       42.35       42.18      4.22 o 
  10   4   6       63.86       71.90      9.61 o 
  11   4   6       10.04       10.16      4.55 o 
  12   4   6        6.31        8.54      4.99 o 
 -14   5   6       13.89       15.13      8.06 o 
 -13   5   6        6.21        7.37      2.86 o 
 -12   5   6        3.33        4.21      2.58 o 
 -11   5   6       35.10       36.39      2.92 o 
 -10   5   6       22.70       21.95      2.43 o 
  -9   5   6        0.88       -0.49      1.63 o 
  -8   5   6       69.20       74.23      2.82 o 
  -7   5   6      263.87      248.78      4.52 o 
  -6   5   6      209.26      196.08      3.47 o 
  -5   5   6        3.06        0.91      0.89 o 
  -4   5   6      149.47      148.81      3.01 o 
  -3   5   6       29.97       32.30      1.48 o 
  -2   5   6        2.23        1.97      1.22 o 
  -1   5   6        0.01        0.07      0.95 o 
   0   5   6      551.09      567.58      8.78 o 
   1   5   6      241.62      250.30      5.12 o 
   2   5   6        2.95        2.90      1.10 o 
   3   5   6       13.27       15.96      1.08 o 
   4   5   6        0.00       -0.88      1.10 o 
   5   5   6       84.79       80.36      3.46 o 
   6   5   6        0.65        0.67      2.23 o 
   7   5   6       50.36       53.82      3.66 o 
   8   5   6        0.44        1.67      2.33 o 
   9   5   6       21.09       14.30      2.88 o 
  10   5   6       85.69       97.77      9.50 o 
  11   5   6        8.27       12.99      4.58 o 
  12   5   6       21.50       26.56      7.82 o 
 -13   6   6       25.36       24.17      3.36 o 
 -12   6   6        6.68        7.44      3.29 o 
 -11   6   6       34.71       37.72      2.96 o 
 -10   6   6        0.65        1.18      1.92 o 
  -9   6   6       71.44       67.18      2.79 o 
  -8   6   6       17.86       10.93      1.67 o 
  -7   6   6        2.77        5.72      1.34 o 
  -6   6   6       15.26       12.33      1.88 o 
  -5   6   6      489.76      488.42      6.32 o 
  -4   6   6      107.84      116.26      2.56 o 
  -3   6   6       63.18       63.87      2.16 o 
  -2   6   6       59.09       57.90      2.02 o 
  -1   6   6      247.78      253.81      4.83 o 
   0   6   6        5.76        6.43      1.64 o 
   1   6   6      388.61      380.05      6.01 o 
   2   6   6        9.02        9.94      0.89 o 
   3   6   6       17.97       17.51      1.62 o 
   4   6   6        8.42        7.32      1.36 o 
   5   6   6      613.56      546.46     12.11 o 
   6   6   6       88.01       64.63      3.76 o 
   7   6   6      130.52      129.77      5.48 o 
   8   6   6        0.01       -0.90      2.11 o 
   9   6   6       11.20        9.76      2.75 o 
  10   6   6       30.79       41.66      5.78 o 
  11   6   6       14.05       14.98      5.15 o 
  12   6   6        5.47        2.81      4.89 o 
 -13   7   6        1.01       -2.59      2.59 o 
 -12   7   6       10.15       12.59      3.05 o 
 -11   7   6        1.77        4.89      2.42 o 
 -10   7   6       23.28       30.95      3.92 o 
  -9   7   6        0.02       -0.44      1.86 o 
  -8   7   6       26.65       22.72      1.92 o 
  -7   7   6       63.90       60.89      2.53 o 
  -6   7   6       68.02       59.17      1.95 o 
  -5   7   6        0.91        0.84      0.94 o 
  -4   7   6        4.01        6.21      0.93 o 
  -3   7   6      102.38       98.77      2.53 o 
  -2   7   6        3.47       -0.14      0.92 o 
  -1   7   6      119.74      133.14      3.39 o 
   0   7   6       47.46       40.44      1.98 o 
   1   7   6       22.59       23.88      2.04 o 
   2   7   6       17.69       12.74      1.11 o 
   3   7   6       41.04       38.05      1.73 o 
   4   7   6        1.13       -1.12      1.22 o 
   5   7   6        5.47        6.51      2.14 o 
   6   7   6        0.19       -1.85      1.85 o 
   7   7   6        1.94       -1.80      2.17 o 
   8   7   6        0.45        0.93      2.37 o 
   9   7   6        1.24        1.54      2.61 o 
  10   7   6       66.85       74.59      6.51 o 
  11   7   6       10.57       11.40      4.72 o 
 -13   8   6       21.28       22.74      3.64 o 
 -12   8   6        2.11       -2.23      2.61 o 
 -11   8   6        2.44        4.53      2.58 o 
 -10   8   6       15.77       10.42      2.51 o 
  -9   8   6       14.82       17.99      1.94 o 
  -8   8   6        0.88        1.24      1.48 o 
  -7   8   6       34.87       36.87      2.17 o 
  -6   8   6      294.82      296.60      4.64 o 
  -5   8   6      275.11      253.06      4.09 o 
  -4   8   6        0.33       -0.41      0.88 o 
  -3   8   6      138.73      141.31      3.35 o 
  -2   8   6      152.55      142.43      3.21 o 
  -1   8   6       42.58       50.74      3.26 o 
   0   8   6       13.93       18.86      1.76 o 
   1   8   6        2.88        0.89      0.82 o 
   2   8   6       14.13       12.91      1.25 o 
   3   8   6        1.27       -1.03      1.03 o 
   4   8   6        3.85        3.14      1.45 o 
   5   8   6        3.69        4.67      2.41 o 
   6   8   6        2.05        1.45      2.09 o 
   7   8   6       37.00       36.42      4.42 o 
   8   8   6        9.55        4.94      2.57 o 
   9   8   6       51.80       57.12      4.30 o 
  10   8   6       49.03       55.27      6.05 o 
  11   8   6        0.00        5.10      7.40 o 
 -13   9   6       10.99        7.86      4.01 o 
 -12   9   6        3.47        3.22      3.49 o 
 -11   9   6       59.38       56.61      5.27 o 
 -10   9   6       10.51        9.43      2.56 o 
  -9   9   6       38.25       47.50      2.55 o 
  -8   9   6       57.70       59.52      2.63 o 
  -7   9   6      374.25      390.82      6.30 o 
  -6   9   6      240.07      234.17      4.39 o 
  -5   9   6        5.28        7.52      1.27 o 
  -4   9   6      219.67      199.88      4.34 o 
  -3   9   6        3.36        3.69      0.92 o 
  -2   9   6      202.74      169.38      4.33 o 
  -1   9   6       76.87       76.51      3.26 o 
   0   9   6      408.32      418.68      6.30 o 
   1   9   6      514.95      487.37     10.23 o 
   2   9   6        7.36        5.74      1.18 o 
   3   9   6       69.69       72.94      3.48 o 
   4   9   6      310.91      310.90      6.99 o 
   5   9   6        0.05        0.20      2.01 o 
   6   9   6        4.39        1.36      2.17 o 
   7   9   6        5.55        6.40      2.51 o 
   8   9   6        0.88       -2.22      2.22 o 
   9   9   6        0.01       -1.56      2.80 o 
  10   9   6       15.63       22.95      4.95 o 
  11   9   6        9.15        9.28      4.81 o 
 -13  10   6       10.21       17.63      3.67 o 
 -12  10   6       20.45       16.45      3.29 o 
 -11  10   6       17.25       16.74      3.01 o 
 -10  10   6        2.88       -0.38      2.22 o 
  -9  10   6        0.14       -0.03      1.80 o 
  -8  10   6        2.79        0.66      1.51 o 
  -7  10   6       41.41       41.02      2.24 o 
  -6  10   6        0.62       -0.31      1.39 o 
  -5  10   6       35.27       30.30      1.87 o 
  -4  10   6        4.72        3.78      1.21 o 
  -3  10   6        2.50        3.05      1.03 o 
  -2  10   6        9.74        8.56      1.27 o 
  -1  10   6       74.74       58.97      2.03 o 
   0  10   6      552.78      559.48      8.31 o 
   1  10   6       48.56       40.74      1.94 o 
   2  10   6      156.28      156.44      3.93 o 
   3  10   6        2.12        2.22      1.47 o 
   4  10   6        6.53        7.53      1.91 o 
   5  10   6       54.17       38.13      3.17 o 
   6  10   6       70.17       65.32      4.07 o 
   7  10   6       17.85       17.20      2.98 o 
   8  10   6       13.13       12.82      3.03 o 
   9  10   6       34.03       29.33      3.82 o 
  10  10   6       20.29       25.22      5.26 o 
  11  10   6       29.43       20.00      5.51 o 
 -12  11   6        7.07        9.23      5.46 o 
 -11  11   6        7.27        4.48      2.92 o 
 -10  11   6        4.66        3.22      2.54 o 
  -9  11   6        0.07        0.91      1.93 o 
  -8  11   6       22.20       23.75      1.93 o 
  -7  11   6        3.52        2.23      1.52 o 
  -6  11   6      110.41      108.10      4.33 o 
  -5  11   6        5.10        5.30      1.61 o 
  -4  11   6      552.70      536.32      8.12 o 
  -3  11   6      191.08      200.37      4.49 o 
  -2  11   6       50.23       46.47      2.88 o 
  -1  11   6      253.36      240.34      8.95 o 
   0  11   6      535.60      546.80      9.78 o 
   1  11   6        1.75       -1.20      1.20 o 
   2  11   6        4.65        4.81      1.77 o 
   3  11   6       53.49       47.06      2.83 o 
   4  11   6       25.48       23.12      2.78 o 
   5  11   6       18.26       24.26      4.85 o 
   6  11   6       16.26       18.87      2.90 o 
   7  11   6        0.84        1.54      2.42 o 
   8  11   6        0.20       -1.02      2.52 o 
   9  11   6        0.23        2.39      2.85 o 
  10  11   6        4.65       -2.19      7.05 o 
  11  11   6        1.73       -2.63      6.24 o 
 -12  12   6        2.29        3.31      3.34 o 
 -11  12   6        7.69        7.19      2.89 o 
 -10  12   6       14.85       13.96      2.88 o 
  -9  12   6        2.19        1.90      1.86 o 
  -8  12   6        1.38        0.26      1.62 o 
  -7  12   6        9.70        5.50      1.85 o 
  -6  12   6       86.26       91.00      3.60 o 
  -5  12   6       11.22        8.96      1.98 o 
  -4  12   6        7.80        8.03      1.64 o 
  -3  12   6       34.64       44.96      2.48 o 
  -2  12   6       13.55       19.06      1.93 o 
  -1  12   6       83.45       82.33      3.21 o 
   0  12   6       33.44       36.16      2.29 o 
   1  12   6       15.62        9.02      1.78 o 
   2  12   6       30.02       28.39      2.65 o 
   3  12   6       63.01       56.11      3.84 o 
   4  12   6        0.77        2.04      1.85 o 
   5  12   6       34.35       26.61      3.14 o 
   6  12   6       24.55       28.45      5.66 o 
   7  12   6        3.38       -1.14      2.35 o 
   8  12   6       12.98       13.32      3.34 o 
   9  12   6        3.13        0.89      4.45 o 
  10  12   6        2.01        7.38      4.61 o 
 -12  13   6        0.51        0.90      3.28 o 
 -11  13   6        0.49       -1.78      3.02 o 
 -10  13   6        5.99        1.76      2.58 o 
  -9  13   6       12.96       13.11      3.34 o 
  -8  13   6        5.32        9.47      2.44 o 
  -7  13   6       11.81        9.26      2.33 o 
  -6  13   6        6.72        3.70      2.05 o 
  -5  13   6       78.06       72.44      4.33 o 
  -4  13   6        2.63       -1.93      2.12 o 
  -3  13   6       37.68       29.45      2.85 o 
  -2  13   6       13.35       13.85      1.94 o 
  -1  13   6       45.29       44.86      3.65 o 
   0  13   6      382.87      389.30      7.94 o 
   1  13   6      105.51       87.91      4.13 o 
   2  13   6       76.75       76.72      3.97 o 
   3  13   6      138.04      135.04      5.20 o 
   4  13   6      101.09      103.80      4.23 o 
   5  13   6       41.50       45.35      3.81 o 
   6  13   6      100.44      108.72      5.46 o 
   7  13   6        6.40        9.69      2.92 o 
   8  13   6        7.82       11.64      3.25 o 
   9  13   6        0.44       -2.25      3.24 o 
  10  13   6       86.72      109.54      8.32 o 
 -11  14   6       13.95       17.20      3.41 o 
 -10  14   6        0.07       -0.92      3.01 o 
  -9  14   6       10.16       11.45      2.46 o 
  -8  14   6       28.89       31.94      5.53 o 
  -7  14   6        4.30        5.58      2.40 o 
  -6  14   6       23.01       25.69      2.76 o 
  -5  14   6       63.08       67.86      4.99 o 
  -4  14   6       10.81        9.40      2.45 o 
  -3  14   6       84.84       80.47      4.19 o 
  -2  14   6        2.34       -1.91      1.93 o 
  -1  14   6        6.41        1.30      2.06 o 
   0  14   6      130.56      127.78      4.96 o 
   1  14   6        0.01       -1.26      1.98 o 
   2  14   6        0.26        1.66      2.12 o 
   3  14   6        4.37        1.96      2.65 o 
   4  14   6        9.28        8.07      2.51 o 
   5  14   6       69.32       73.08      4.57 o 
   6  14   6        0.55        0.60      5.86 o 
   7  14   6       14.17        9.83      3.21 o 
   8  14   6        0.58        5.96      3.07 o 
   9  14   6       45.99       50.64      4.77 o 
  10  14   6       48.65       64.26      7.16 o 
 -11  15   6        0.20        0.59      2.96 o 
 -10  15   6        4.30        0.14      2.75 o 
  -9  15   6       10.35        8.19      3.28 o 
  -8  15   6        0.04       -2.26      2.26 o 
  -7  15   6       48.30       44.42      3.48 o 
  -6  15   6        0.48        4.33      3.01 o 
  -5  15   6        8.14        8.78      2.70 o 
  -4  15   6        0.81       -0.95      2.19 o 
  -3  15   6       16.63       16.28      2.68 o 
  -2  15   6       12.26       12.08      2.52 o 
  -1  15   6       31.44       31.15      3.03 o 
   0  15   6        0.29        1.28      2.17 o 
   1  15   6      117.74      118.97      5.03 o 
   2  15   6        4.35       -0.58      2.28 o 
   3  15   6       89.45       77.10      4.51 o 
   4  15   6       15.93       18.92      2.94 o 
   5  15   6       29.29       35.09      4.47 o 
   6  15   6        0.06        0.47      2.76 o 
   7  15   6        6.14        2.37      3.00 o 
   8  15   6       34.61       40.18      4.38 o 
   9  15   6       25.41       25.16      4.20 o 
 -11  16   6        0.15       -1.62      6.13 o 
 -10  16   6        0.80        0.77      3.31 o 
  -9  16   6        3.05        8.37      2.87 o 
  -8  16   6        0.14       -2.25      2.25 o 
  -7  16   6        0.00        3.52      2.89 o 
  -6  16   6        0.02        4.51      2.80 o 
  -5  16   6       58.06       57.94      4.23 o 
  -4  16   6       20.78       22.69      6.84 o 
  -3  16   6        4.44        0.19      2.34 o 
  -2  16   6        0.19        2.26      2.30 o 
  -1  16   6        1.07        2.78      3.53 o 
   0  16   6       26.64       28.00      3.06 o 
   1  16   6        2.64        5.52      2.42 o 
   2  16   6       26.14       32.75      3.27 o 
   3  16   6        0.43        3.13      2.70 o 
   4  16   6        6.10        5.26      3.64 o 
   5  16   6        3.54        6.75      3.52 o 
   6  16   6        4.03        2.56      3.69 o 
   7  16   6        6.21       12.48      3.60 o 
   8  16   6        2.62       -0.20      3.17 o 
   9  16   6       11.54       13.02      3.97 o 
 -10  17   6        1.30        3.02      4.03 o 
  -9  17   6       13.69       12.39      3.07 o 
  -8  17   6        5.03        1.15      3.23 o 
  -7  17   6        0.66       -2.83      2.83 o 
  -6  17   6        1.66        4.20      2.98 o 
  -5  17   6       26.87       24.18      3.52 o 
  -4  17   6       89.73       83.47      4.82 o 
  -3  17   6       16.25       10.60      2.77 o 
  -2  17   6       75.67       76.96      7.08 o 
  -1  17   6       49.09       50.15      3.86 o 
   0  17   6        1.29        4.27      2.59 o 
   1  17   6        0.10        0.91      2.49 o 
   2  17   6        6.87        4.70      2.55 o 
   3  17   6       13.90       12.57      4.86 o 
   4  17   6        4.13        3.64      5.13 o 
   5  17   6        3.81        6.43      3.74 o 
   6  17   6       58.06       62.92     10.14 o 
   7  17   6       47.46       47.49      6.23 o 
   8  17   6        0.23        2.66      3.35 o 
  -9  18   6        3.95        2.11      5.58 o 
  -8  18   6       32.09       38.47      4.44 o 
  -7  18   6        3.63       -1.53      3.08 o 
  -6  18   6        0.96       -1.25      2.89 o 
  -5  18   6       91.98       77.89      4.97 o 
  -4  18   6       35.29       42.76      3.98 o 
  -3  18   6        3.44       -1.08      2.49 o 
  -2  18   6        7.93        7.73      5.04 o 
  -1  18   6        1.78        1.46      2.95 o 
   0  18   6        0.08        0.94      3.40 o 
   1  18   6        0.00        1.49      2.56 o 
   2  18   6       27.20       27.24      3.41 o 
   3  18   6       14.83       20.23      4.12 o 
   4  18   6       19.31       17.51      4.89 o 
   5  18   6       67.42       68.10     13.57 o 
   6  18   6       23.65       26.71      5.01 o 
   7  18   6        1.71        3.41      4.53 o 
   8  18   6        1.73        2.40      3.49 o 
  -9  19   6        0.17        4.36      3.64 o 
  -8  19   6        1.05       -3.46      3.49 o 
  -7  19   6       15.78       16.41      3.90 o 
  -6  19   6       23.02       14.67      3.63 o 
  -5  19   6        4.68        8.37      3.11 o 
  -4  19   6        7.23       -0.45      2.74 o 
  -3  19   6       13.97       13.37      4.21 o 
  -2  19   6       15.87       17.57      3.35 o 
  -1  19   6        3.63        3.85      2.95 o 
   0  19   6       29.04       37.14      3.79 o 
   1  19   6        6.55        3.01      2.77 o 
   2  19   6       42.56       48.48      4.18 o 
   3  19   6        2.93       -0.72      3.24 o 
   4  19   6       79.48       72.77      6.24 o 
   5  19   6       58.17       69.35      6.39 o 
   6  19   6        0.95       -5.64      6.75 o 
   7  19   6        3.14        1.72      4.40 o 
  -8  20   6       29.96       27.36      4.47 o 
  -7  20   6        1.12       -0.18      3.59 o 
  -6  20   6       19.70       23.32      4.03 o 
  -5  20   6       14.33       15.48      3.67 o 
  -4  20   6        2.52       -1.60      2.90 o 
  -3  20   6        9.88       10.07      3.17 o 
  -2  20   6        0.14        0.42      2.82 o 
  -1  20   6        5.14        2.13      2.90 o 
   0  20   6        5.95        3.98      2.97 o 
   1  20   6       10.31        3.52      3.06 o 
   2  20   6        0.00        0.17      4.09 o 
   3  20   6        0.08       -3.34      3.34 o 
   4  20   6        0.01        0.50      3.78 o 
   5  20   6       15.04       29.50      5.38 o 
   6  20   6        7.65        1.34      4.32 o 
  -7  21   6       41.58       49.66      5.14 o 
  -6  21   6       24.52       22.13      5.69 o 
  -5  21   6        2.43        0.80      3.22 o 
  -4  21   6        6.77        5.60      3.35 o 
  -3  21   6       42.53       49.33      4.51 o 
  -2  21   6       40.04       35.21      4.09 o 
  -1  21   6        0.59        0.56      2.91 o 
   0  21   6        1.93       -1.19      2.83 o 
   1  21   6        2.05       -3.35      3.35 o 
   2  21   6        8.15        4.93      3.89 o 
   3  21   6        8.03       12.69      4.38 o 
   4  21   6        3.51        9.25      4.39 o 
   5  21   6        5.63        3.04      4.50 o 
  -6  22   6        0.71       -1.03      3.53 o 
  -5  22   6        7.01       11.78      5.16 o 
  -4  22   6        0.26       -2.43      3.18 o 
  -3  22   6        0.58        4.52      3.38 o 
  -2  22   6       23.45       24.80      4.06 o 
  -1  22   6        0.10       -0.22      3.07 o 
   0  22   6       50.52       55.90      4.71 o 
   1  22   6        2.54       -2.82      3.66 o 
   2  22   6        6.85        5.64      4.14 o 
   3  22   6        1.90        3.37      4.21 o 
   4  22   6        8.66        7.01      4.59 o 
  -5  23   6       26.16       31.60      4.77 o 
  -4  23   6        3.35        0.64      3.51 o 
  -3  23   6        5.18        3.34      3.59 o 
  -2  23   6        4.87        9.30      3.75 o 
  -1  23   6       26.49       22.22      4.03 o 
   0  23   6       14.54        7.76      4.96 o 
   1  23   6        0.54        1.74      4.11 o 
   2  23   6       16.31       11.05      5.17 o 
   3  23   6       25.08       25.46      5.32 o 
  -3  24   6        4.24       -1.67      5.62 o 
  -2  24   6        5.90        4.64      3.71 o 
  -1  24   6        3.57        0.36      4.21 o 
   0  24   6        5.47        0.85      4.45 o 
   1  24   6       13.51       15.35      5.00 o 
 -13   1   7        8.42        9.31      2.61 o 
 -12   1   7        5.23        2.76      2.28 o 
 -11   1   7        3.02        4.35      2.03 o 
 -10   1   7        0.20       -2.14      2.43 o 
  -9   1   7        5.05        7.01      1.88 o 
  -8   1   7        2.61        4.44      1.54 o 
  -7   1   7       14.18       13.25      1.20 o 
  -6   1   7       25.47       20.85      1.42 o 
  -5   1   7       28.66       19.48      2.37 o 
  -4   1   7       22.99       25.76      2.46 o 
  -3   1   7       22.17       14.20      2.13 o 
  -2   1   7        1.45       -0.30      1.87 o 
  -1   1   7      114.31       95.16      4.44 o 
   0   1   7      158.39      171.11      7.35 o 
   1   1   7     1116.64     1051.13     18.00 o 
   2   1   7      117.18      109.66      5.00 o 
   3   1   7       53.98       59.82      2.81 o 
   4   1   7        0.35        1.45      1.11 o 
   5   1   7      202.67      188.23      5.22 o 
   6   1   7        5.28        5.45      1.97 o 
   7   1   7        1.23        1.70      1.91 o 
   8   1   7        6.26       10.77      2.29 o 
   9   1   7        0.49        0.79      2.95 o 
  10   1   7        0.01       -3.31      3.31 o 
  11   1   7        0.08        4.06      4.51 o 
 -13   2   7       26.99       23.62      2.97 o 
 -12   2   7       46.70       61.68      3.48 o 
 -11   2   7        5.09        2.57      2.07 o 
 -10   2   7        4.65        4.51      1.94 o 
  -9   2   7       21.75       27.68      2.10 o 
  -8   2   7       18.86       18.90      1.85 o 
  -7   2   7      136.35      113.45      2.97 o 
  -6   2   7      281.76      225.73      4.38 o 
  -5   2   7        2.78        1.17      1.78 o 
  -4   2   7        5.04        3.20      1.79 o 
  -3   2   7       10.35        9.75      2.03 o 
  -2   2   7       13.52       17.97      2.20 o 
  -1   2   7      265.94      226.20      6.12 o 
   0   2   7     1459.47     1456.53     23.73 o 
   1   2   7      418.30      396.00      8.71 o 
   2   2   7       15.67       15.76      2.74 o 
   3   2   7       30.41       31.22      1.85 o 
   4   2   7      271.30      267.16      4.66 o 
   5   2   7      192.49      174.83      5.73 o 
   6   2   7      128.42      123.20      4.42 o 
   7   2   7       19.96       17.73      2.71 o 
   8   2   7      100.14       97.01      5.06 o 
   9   2   7        6.81        5.71      2.75 o 
  10   2   7       24.00       22.61      4.57 o 
  11   2   7        0.27       -3.35      3.35 o 
 -13   3   7        2.05       -1.56      2.65 o 
 -12   3   7       19.12       20.75      2.71 o 
 -11   3   7       32.93       28.88      2.82 o 
 -10   3   7        2.02       -1.75      1.75 o 
  -9   3   7        5.71        4.61      1.58 o 
  -8   3   7       11.93       12.71      1.68 o 
  -7   3   7        3.01        0.67      1.07 o 
  -6   3   7       26.87       29.83      1.88 o 
  -5   3   7       39.28       36.31      4.33 o 
  -4   3   7       29.35       41.23      2.86 o 
  -3   3   7        0.23        2.64      1.83 o 
  -2   3   7       44.01       43.78      2.89 o 
  -1   3   7        3.03        1.81      2.04 o 
   0   3   7      606.89      631.16     17.30 o 
   1   3   7       24.96       15.15      2.86 o 
   2   3   7       73.68       72.76      4.10 o 
   3   3   7      228.56      226.34      5.20 o 
   4   3   7        0.00       -1.07      1.07 o 
   5   3   7      354.41      356.09      7.74 o 
   6   3   7       39.62       36.63      3.41 o 
   7   3   7       67.05       68.93      7.10 o 
   8   3   7        4.71        3.10      2.49 o 
   9   3   7       83.67       96.71      5.62 o 
  10   3   7        0.97        5.29      5.67 o 
  11   3   7        3.92        3.81      4.08 o 
 -13   4   7        0.54       -0.17      2.65 o 
 -12   4   7        7.25        7.88      2.54 o 
 -11   4   7        2.65        3.06      2.18 o 
 -10   4   7       10.89        7.16      2.08 o 
  -9   4   7       40.92       38.41      2.33 o 
  -8   4   7       66.30       66.80      2.76 o 
  -7   4   7       64.94       63.20      2.27 o 
  -6   4   7       23.86       20.32      2.33 o 
  -5   4   7      150.23      160.03      3.73 o 
  -4   4   7       82.16       67.44      4.01 o 
  -3   4   7       12.52       11.80      2.46 o 
  -2   4   7       64.98       51.83      3.21 o 
  -1   4   7      216.78      200.23      8.98 o 
   0   4   7       68.54       51.09      5.68 o 
   1   4   7       18.58        9.37      2.72 o 
   2   4   7      269.50      270.67      7.29 o 
   3   4   7      135.16      141.72      3.76 o 
   4   4   7       39.07       38.40      3.00 o 
   5   4   7      120.45      111.70      4.62 o 
   6   4   7       28.30       22.90      2.75 o 
   7   4   7        0.12       -2.04      2.42 o 
   8   4   7        2.27       -1.50      2.23 o 
   9   4   7        6.88       10.51      2.95 o 
  10   4   7       56.49       60.29      5.94 o 
  11   4   7        0.00        1.95      3.82 o 
 -13   5   7        2.56        4.72      3.27 o 
 -12   5   7       38.92       39.34      3.68 o 
 -11   5   7        3.71        1.48      2.33 o 
 -10   5   7       11.62        9.64      2.17 o 
  -9   5   7       12.06       13.11      1.86 o 
  -8   5   7        5.47        4.12      1.68 o 
  -7   5   7        0.19        2.44      1.14 o 
  -6   5   7      445.88      457.18      8.11 o 
  -5   5   7       29.81       23.51      1.76 o 
  -4   5   7        1.56        1.18      2.30 o 
  -3   5   7      353.30      357.96      9.37 o 
  -2   5   7       27.73       30.41      3.55 o 
  -1   5   7       37.10       38.95      3.35 o 
   0   5   7      432.01      416.09     12.76 o 
   1   5   7      204.44      199.23      4.94 o 
   2   5   7      104.04       90.01      3.65 o 
   3   5   7       87.57       93.23      3.51 o 
   4   5   7      191.12      191.01      7.37 o 
   5   5   7        5.97        5.29      2.17 o 
   6   5   7       78.36       74.77      3.98 o 
   7   5   7        4.13        4.07      3.59 o 
   8   5   7       11.79       13.97      2.86 o 
   9   5   7        8.15        8.28      2.92 o 
  10   5   7        7.78        6.66      3.76 o 
  11   5   7        0.01       -2.21      4.36 o 
 -13   6   7       51.76       56.49      5.30 o 
 -12   6   7        0.17       -1.15      2.52 o 
 -11   6   7       30.25       31.27      2.96 o 
 -10   6   7       32.13       33.76      4.27 o 
  -9   6   7        0.03       -1.20      1.51 o 
  -8   6   7       53.57       59.12      3.03 o 
  -7   6   7      200.24      174.55      3.34 o 
  -6   6   7       74.82       76.95      3.16 o 
  -5   6   7       22.96       18.55      1.64 o 
  -4   6   7      292.68      249.66      5.10 o 
  -3   6   7      181.36      204.15      4.31 o 
  -2   6   7      454.06      456.20     12.66 o 
  -1   6   7      193.21      188.57      4.24 o 
   0   6   7      112.44      113.74      3.22 o 
   1   6   7      181.59      182.59      4.49 o 
   2   6   7      163.18      167.42      4.43 o 
   3   6   7       17.01       16.39      1.93 o 
   4   6   7       17.24       12.68      2.33 o 
   5   6   7      414.49      365.29      9.05 o 
   6   6   7       24.51       21.46      2.62 o 
   7   6   7        6.05        2.62      2.28 o 
   8   6   7        3.80        2.97      2.48 o 
   9   6   7        1.02        2.38      2.63 o 
  10   6   7        1.07        2.82      3.62 o 
  11   6   7        6.36        3.86      4.20 o 
 -12   7   7       19.62       16.71      3.14 o 
 -11   7   7        5.05        3.17      2.55 o 
 -10   7   7       25.22       27.76      3.13 o 
  -9   7   7       10.40       10.81      1.88 o 
  -8   7   7        0.22        2.23      1.57 o 
  -7   7   7       30.70       27.29      1.73 o 
  -6   7   7       40.32       36.52      1.82 o 
  -5   7   7       92.61       89.08      2.95 o 
  -4   7   7       38.94       31.74      1.87 o 
  -3   7   7       46.41       60.33      3.72 o 
  -2   7   7      594.69      549.37      9.97 o 
  -1   7   7      749.69      782.46     16.55 o 
   0   7   7       15.73       19.45      2.04 o 
   1   7   7        7.49        8.11      1.56 o 
   2   7   7        6.58        6.66      2.30 o 
   3   7   7       79.02       80.96      2.91 o 
   4   7   7       47.90       51.50      2.56 o 
   5   7   7       36.01       32.24      2.93 o 
   6   7   7        1.39        0.90      2.12 o 
   7   7   7        0.44       -1.39      2.10 o 
   8   7   7        0.00        0.61      2.37 o 
   9   7   7        0.91       -0.57      2.60 o 
  10   7   7       15.36       20.77      4.53 o 
 -12   8   7        5.53       -2.56      2.56 o 
 -11   8   7       32.84       34.19      3.75 o 
 -10   8   7       14.86       16.29      3.90 o 
  -9   8   7        3.87        2.12      1.71 o 
  -8   8   7        2.52        2.88      1.46 o 
  -7   8   7        4.46        4.86      1.56 o 
  -6   8   7       42.83       34.10      2.51 o 
  -5   8   7        0.08        0.77      1.56 o 
  -4   8   7      193.65      181.21      4.08 o 
  -3   8   7       29.03       25.23      1.80 o 
  -2   8   7      115.77      122.39      3.88 o 
  -1   8   7     1149.02     1201.45     18.97 o 
   0   8   7      398.97      384.85      7.77 o 
   1   8   7       86.64       89.60      3.44 o 
   2   8   7        7.36        6.63      1.73 o 
   3   8   7        3.47        3.41      1.20 o 
   4   8   7       32.13       29.72      2.04 o 
   5   8   7       68.64       71.82      3.90 o 
   6   8   7       47.37       46.11      3.43 o 
   7   8   7        9.45       15.57      4.22 o 
   8   8   7        0.39       -1.84      3.00 o 
   9   8   7        0.74       -2.46      2.64 o 
  10   8   7       11.29       12.37      5.21 o 
 -12   9   7        1.26       -1.91      2.58 o 
 -11   9   7       15.79        9.28      3.71 o 
 -10   9   7        2.16        2.24      2.37 o 
  -9   9   7       24.98       29.48      2.47 o 
  -8   9   7       51.94       51.39      2.37 o 
  -7   9   7       48.36       47.99      2.66 o 
  -6   9   7       14.32       17.20      1.42 o 
  -5   9   7      272.87      259.21      5.78 o 
  -4   9   7       85.78       87.48      3.88 o 
  -3   9   7      155.47      144.75      3.87 o 
  -2   9   7      301.42      309.04      6.88 o 
  -1   9   7       45.33       48.83      2.72 o 
   0   9   7        1.23        4.69      1.72 o 
   1   9   7        3.44        6.34      2.15 o 
   2   9   7      174.74      165.47      5.85 o 
   3   9   7       90.17       87.19      2.88 o 
   4   9   7      172.68      166.11      4.93 o 
   5   9   7       82.16       66.74      3.91 o 
   6   9   7        2.09        2.34      2.68 o 
   7   9   7       18.35       18.10      4.93 o 
   8   9   7        6.22        5.96      2.73 o 
   9   9   7        1.58        1.63      2.87 o 
  10   9   7        6.54       10.58      5.70 o 
 -12  10   7        5.48       -1.14      2.81 o 
 -11  10   7        0.22        0.08      2.54 o 
 -10  10   7       14.48       17.45      2.90 o 
  -9  10   7        4.20        2.05      1.78 o 
  -8  10   7        3.91        4.41      1.81 o 
  -7  10   7       14.54       15.42      1.90 o 
  -6  10   7       41.92       39.20      1.85 o 
  -5  10   7       11.07       10.95      1.47 o 
  -4  10   7      111.96      113.73      4.07 o 
  -3  10   7      313.09      332.44      8.86 o 
  -2  10   7       59.75       53.18      3.53 o 
  -1  10   7       35.86       48.48      3.44 o 
   0  10   7      158.71      150.54      5.60 o 
   1  10   7      115.12      103.60      4.72 o 
   2  10   7      121.02      132.00      3.29 o 
   3  10   7       56.80       52.32      2.37 o 
   4  10   7       91.95       81.30      4.32 o 
   5  10   7       15.01       15.70      2.60 o 
   6  10   7       92.19       89.56      4.79 o 
   7  10   7        7.76        7.93      2.64 o 
   8  10   7       15.55       11.94      5.65 o 
   9  10   7        2.34       -0.67      2.80 o 
  10  10   7        2.56       -2.88      3.97 o 
 -12  11   7        0.43       -3.12      3.12 o 
 -11  11   7        8.31        9.42      2.93 o 
 -10  11   7        4.27        4.88      2.28 o 
  -9  11   7        5.81        3.30      1.88 o 
  -8  11   7       74.08       86.29      3.55 o 
  -7  11   7       80.30       80.55      3.61 o 
  -6  11   7        0.19       -1.51      1.51 o 
  -5  11   7       75.67       84.69      3.36 o 
  -4  11   7       87.98       77.47      5.25 o 
  -3  11   7        8.55        3.76      2.40 o 
  -2  11   7      154.46      136.22      5.46 o 
  -1  11   7       17.09       15.48      2.83 o 
   0  11   7      251.33      243.23      7.50 o 
   1  11   7       54.42       41.56      3.27 o 
   2  11   7        1.09       -0.68      1.58 o 
   3  11   7       71.43       65.55      3.26 o 
   4  11   7       84.11       79.48      3.71 o 
   5  11   7       50.62       56.66      3.81 o 
   6  11   7        0.14       -0.15      2.30 o 
   7  11   7        0.35       -2.19      2.37 o 
   8  11   7        4.86       -0.12      2.97 o 
   9  11   7        3.89        4.84      3.29 o 
 -11  12   7       18.48       17.92      2.92 o 
 -10  12   7        2.09        3.76      2.26 o 
  -9  12   7       12.48       14.28      2.45 o 
  -8  12   7       18.84       19.18      2.48 o 
  -7  12   7        0.06       -1.72      1.72 o 
  -6  12   7        2.69        0.50      1.80 o 
  -5  12   7        1.05        1.43      1.71 o 
  -4  12   7        0.02       -1.23      1.34 o 
  -3  12   7       34.88       34.50      2.23 o 
  -2  12   7      205.60      189.38      6.96 o 
  -1  12   7      505.02      515.31     12.18 o 
   0  12   7       91.03       91.13      3.31 o 
   1  12   7       22.64       24.06      1.72 o 
   2  12   7       14.58       16.27      2.04 o 
   3  12   7       69.63       65.33      3.38 o 
   4  12   7       62.02       50.11      3.14 o 
   5  12   7      104.53      119.38      5.47 o 
   6  12   7      121.79      116.97      5.66 o 
   7  12   7       52.93       62.85      4.89 o 
   8  12   7        6.01        6.30      3.11 o 
   9  12   7       13.71       16.64      3.73 o 
 -11  13   7        1.36        2.67      2.74 o 
 -10  13   7        1.49       -0.06      2.95 o 
  -9  13   7       22.18       25.72      3.08 o 
  -8  13   7       32.63       36.14      4.11 o 
  -7  13   7       14.02       14.90      2.54 o 
  -6  13   7        0.84        0.86      1.95 o 
  -5  13   7       12.88       11.79      2.16 o 
  -4  13   7        5.25        5.11      2.50 o 
  -3  13   7      174.58      164.69      4.01 o 
  -2  13   7       75.77       71.44      3.12 o 
  -1  13   7      137.68      145.04      3.68 o 
   0  13   7       61.46       50.58      2.41 o 
   1  13   7      159.12      144.79      5.22 o 
   2  13   7        5.61       -1.37      2.13 o 
   3  13   7      126.18      118.50      4.41 o 
   4  13   7       84.27       81.42      3.92 o 
   5  13   7       82.52       86.72      4.82 o 
   6  13   7       46.66       48.94      4.10 o 
   7  13   7        0.14       -0.14      2.67 o 
   8  13   7       19.85       25.40      3.95 o 
   9  13   7       31.05       31.83      4.42 o 
 -11  14   7        3.29        4.26      6.07 o 
 -10  14   7        1.50        4.22      3.19 o 
  -9  14   7        3.20        3.61      2.61 o 
  -8  14   7        4.76        5.03      2.60 o 
  -7  14   7       41.95       43.05      3.90 o 
  -6  14   7       50.14       51.70      3.40 o 
  -5  14   7        1.25        0.47      1.96 o 
  -4  14   7       57.64       49.77      3.03 o 
  -3  14   7       43.77       40.91      2.70 o 
  -2  14   7       12.88       11.28      2.03 o 
  -1  14   7       96.50       97.20      6.00 o 
   0  14   7        3.32        3.43      2.10 o 
   1  14   7       23.51       22.40      2.38 o 
   2  14   7        0.36       -1.82      1.82 o 
   3  14   7        2.50        2.71      2.03 o 
   4  14   7       15.03       10.69      2.39 o 
   5  14   7        1.25        3.39      2.58 o 
   6  14   7       60.09       65.56      4.64 o 
   7  14   7       17.77       20.57      4.80 o 
   8  14   7        3.06        2.34      3.14 o 
 -10  15   7        0.18        3.34      3.76 o 
  -9  15   7        4.72        2.94      2.66 o 
  -8  15   7       23.09       25.37      3.18 o 
  -7  15   7        5.91       11.70      2.71 o 
  -6  15   7      139.25      137.35      5.23 o 
  -5  15   7      199.77      206.07      6.17 o 
  -4  15   7        6.70        5.01      2.12 o 
  -3  15   7       12.08       11.70      2.22 o 
  -2  15   7       32.98       25.41      2.50 o 
  -1  15   7       87.39       86.93      4.24 o 
   0  15   7       69.51       67.48      3.91 o 
   1  15   7        0.84       -0.14      1.96 o 
   2  15   7        4.11        4.74      2.14 o 
   3  15   7       32.35       40.91      3.12 o 
   4  15   7        0.45       -0.66      2.12 o 
   5  15   7       21.24       25.41      3.45 o 
   6  15   7       37.37       54.71      4.46 o 
   7  15   7       27.54       34.59      5.83 o 
   8  15   7        0.00       -1.86      3.15 o 
 -10  16   7       24.84       24.62      7.18 o 
  -9  16   7       12.61       14.72      3.11 o 
  -8  16   7       31.76       34.38      3.47 o 
  -7  16   7       25.92       27.83      3.42 o 
  -6  16   7       51.78       57.90      3.79 o 
  -5  16   7        7.57       11.55      2.59 o 
  -4  16   7        3.62       -0.99      2.03 o 
  -3  16   7        7.52        6.17      2.44 o 
  -2  16   7        0.19       -1.56      2.05 o 
  -1  16   7       13.31       19.96      4.01 o 
   0  16   7       15.77       16.24      2.80 o 
   1  16   7       20.07       22.20      2.95 o 
   2  16   7       50.63       46.48      3.65 o 
   3  16   7       34.60       34.04      3.04 o 
   4  16   7        4.47        8.68      2.99 o 
   5  16   7        1.78        4.95      3.61 o 
   6  16   7       10.59       16.65      3.48 o 
   7  16   7       22.80       30.96      4.11 o 
  -9  17   7        0.00       -1.36      5.13 o 
  -8  17   7        1.01        1.54      2.67 o 
  -7  17   7       27.60       21.31      3.14 o 
  -6  17   7       30.86       32.04      5.13 o 
  -5  17   7        1.25        1.73      2.32 o 
  -4  17   7        1.16       -2.28      2.98 o 
  -3  17   7       37.81       36.33      3.46 o 
  -2  17   7       61.04       66.57      4.16 o 
  -1  17   7       31.23       33.47      3.30 o 
   0  17   7       41.85       37.33      3.42 o 
   1  17   7       63.92       57.42      7.78 o 
   2  17   7        0.00        1.52      2.90 o 
   3  17   7       49.92       45.03      3.79 o 
   4  17   7      105.73      111.41      5.83 o 
   5  17   7       10.11       13.73      3.41 o 
   6  17   7        0.36        1.43      3.01 o 
   7  17   7       14.00       20.21      3.96 o 
  -8  18   7        1.97        3.72      2.87 o 
  -7  18   7        8.66       12.22      3.06 o 
  -6  18   7       32.75       35.37      3.47 o 
  -5  18   7        6.00        9.02      3.08 o 
  -4  18   7        6.43        3.96      2.72 o 
  -3  18   7       12.09       13.30      2.94 o 
  -2  18   7        2.85       -0.26      2.49 o 
  -1  18   7       25.93       31.73      3.91 o 
   0  18   7        6.47        5.55      2.73 o 
   1  18   7        2.06       -1.56      2.49 o 
   2  18   7       26.09       23.55      3.39 o 
   3  18   7        0.57        1.19      3.25 o 
   4  18   7       18.23       21.47      3.68 o 
   5  18   7       15.21       18.22      4.27 o 
   6  18   7        8.40        6.56      3.40 o 
  -8  19   7       33.42       46.65      8.04 o 
  -7  19   7       36.93       40.12      5.37 o 
  -6  19   7        0.15        1.22      2.97 o 
  -5  19   7        0.01       -2.65      2.68 o 
  -4  19   7        0.76       -2.59      2.59 o 
  -3  19   7        5.93        6.72      2.94 o 
  -2  19   7        0.20       -1.55      2.62 o 
  -1  19   7       50.04       48.27      6.56 o 
   0  19   7       69.07       67.23      4.54 o 
   1  19   7       25.63       27.05      4.86 o 
   2  19   7        3.76        1.96      2.86 o 
   3  19   7       13.20       15.51      4.13 o 
   4  19   7        0.07       -1.73      3.36 o 
   5  19   7        0.79        0.13      3.15 o 
  -7  20   7        0.16        0.49      2.92 o 
  -6  20   7        0.47        2.62      3.38 o 
  -5  20   7        8.15        8.22      3.37 o 
  -4  20   7       10.15        9.91      3.33 o 
  -3  20   7        1.58        2.55      2.89 o 
  -2  20   7       14.30       11.79      3.40 o 
  -1  20   7        5.83        4.72      3.03 o 
   0  20   7       12.07       10.47      3.22 o 
   1  20   7        9.90       11.97      3.21 o 
   2  20   7       19.93       12.60      4.01 o 
   3  20   7        2.41       -1.72      3.56 o 
   4  20   7        0.00       -3.64      3.77 o 
   5  20   7        8.44        7.05      4.34 o 
  -6  21   7       31.33       36.59      7.33 o 
  -5  21   7       20.32       26.96      5.89 o 
  -4  21   7       11.01       12.20      3.49 o 
  -3  21   7        4.38        5.92      3.53 o 
  -2  21   7        0.00        1.81      3.06 o 
  -1  21   7        0.71       -0.44      2.98 o 
   0  21   7        5.95       11.77      3.32 o 
   1  21   7        0.60        3.65      3.61 o 
   2  21   7        0.01       -4.95      5.13 o 
   3  21   7        2.47       -0.44      3.80 o 
   4  21   7       11.59       10.98      5.75 o 
  -4  22   7        0.35       -2.08      3.31 o 
  -3  22   7        7.77        2.72      3.45 o 
  -2  22   7       10.62        4.33      3.45 o 
  -1  22   7        3.01        6.11      3.50 o 
   0  22   7        1.45        2.87      3.80 o 
   1  22   7        3.74       -0.53      3.71 o 
   2  22   7        3.72       -1.25      3.67 o 
 -12   0   8       53.59       57.05      4.86 o 
 -11   0   8       57.59       57.00      4.86 o 
 -10   0   8        0.96       -1.55      2.67 o 
  -9   0   8        0.00       -1.23      2.27 o 
  -8   0   8        0.06       -1.82      1.82 o 
  -7   0   8       21.60       18.91      3.70 o 
  -6   0   8       28.69       20.82      4.68 o 
  -5   0   8       57.14       51.14      6.41 o 
  -4   0   8        5.42        3.89      2.87 o 
  -3   0   8       52.27       57.91      4.92 o 
  -2   0   8      590.85      657.12     38.18 o 
  -1   0   8      588.31      574.40     16.59 o 
   0   0   8      404.55      385.51     16.53 o 
   1   0   8      332.68      318.91     11.17 o 
   2   0   8       65.17       63.01      7.18 o 
   3   0   8       31.79       32.97      6.18 o 
   4   0   8        6.17        1.27      5.15 o 
   5   0   8        3.74        3.53      3.59 o 
   6   0   8      172.58      158.93      6.84 o 
   7   0   8        5.12        5.51      2.98 o 
   8   0   8       10.78        8.40      3.35 o 
   9   0   8        0.45        3.00      4.66 o 
  10   0   8       21.43       16.35      6.09 o 
 -12   1   8       34.00       41.81      3.16 o 
 -11   1   8       54.50       54.04      3.35 o 
 -10   1   8       29.39       38.47      2.70 o 
  -9   1   8        0.20        0.86      1.58 o 
  -8   1   8        5.77        7.49      1.85 o 
  -7   1   8        0.35       -1.83      1.83 o 
  -6   1   8       11.66        9.85      2.30 o 
  -5   1   8        0.25        1.87      2.07 o 
  -4   1   8       11.39        5.13      2.18 o 
  -3   1   8        0.25       -0.35      2.01 o 
  -2   1   8       78.64       83.39      6.38 o 
  -1   1   8       10.30       17.24      2.75 o 
   0   1   8       25.74       25.43      3.07 o 
   1   1   8       24.82       24.24      2.86 o 
   2   1   8       38.25       38.68      4.33 o 
   3   1   8       97.81       86.20      5.89 o 
   4   1   8      250.85      249.88      6.68 o 
   5   1   8       18.37       18.71      2.01 o 
   6   1   8        0.08        1.74      1.81 o 
   7   1   8       40.57       43.02      2.97 o 
   8   1   8       17.27       17.67      3.00 o 
   9   1   8        5.14        4.51      3.21 o 
  10   1   8        0.27        3.53      6.64 o 
 -12   2   8        0.52        2.08      2.28 o 
 -11   2   8        3.23        1.51      2.14 o 
 -10   2   8       16.74       18.80      2.29 o 
  -9   2   8       21.26       21.84      2.01 o 
  -8   2   8        8.07        7.76      1.87 o 
  -7   2   8        8.50       12.53      2.93 o 
  -6   2   8       41.40       35.43      3.07 o 
  -5   2   8       91.30       77.73      3.93 o 
  -4   2   8       23.12       18.04      2.60 o 
  -3   2   8       16.14       13.14      2.50 o 
  -2   2   8        3.54        1.40      2.21 o 
  -1   2   8      131.58      125.13      5.02 o 
   0   2   8       17.19       10.60      2.93 o 
   1   2   8      107.94      114.49      5.46 o 
   2   2   8        5.08        4.37      2.46 o 
   3   2   8       12.42        8.19      3.36 o 
   4   2   8      273.24      280.52     11.22 o 
   5   2   8        0.02        1.83      1.35 o 
   6   2   8        0.13       -1.63      1.63 o 
   7   2   8       15.44       19.01      2.72 o 
   8   2   8        0.96        0.84      2.34 o 
   9   2   8       20.98       25.20      3.43 o 
  10   2   8        9.08       17.60      4.26 o 
 -12   3   8        4.89        4.54      2.85 o 
 -11   3   8       21.19       21.03      2.70 o 
 -10   3   8       79.59       89.41      4.73 o 
  -9   3   8        1.40        0.21      1.68 o 
  -8   3   8       17.58       16.58      2.18 o 
  -7   3   8        7.44        5.17      1.45 o 
  -6   3   8       27.90       32.31      4.07 o 
  -5   3   8        0.73       -0.99      2.43 o 
  -4   3   8       48.66       32.32      3.77 o 
  -3   3   8      138.93      137.49      5.15 o 
  -2   3   8      142.17      131.35      5.09 o 
  -1   3   8        2.17       -1.37      2.19 o 
   0   3   8        0.73       -0.47      2.67 o 
   1   3   8       57.19       41.05      3.78 o 
   2   3   8       45.85       52.65      3.98 o 
   3   3   8       64.51       47.19      6.82 o 
   4   3   8       52.03       50.89      2.69 o 
   5   3   8      166.67      162.35      3.90 o 
   6   3   8        5.20        4.01      2.06 o 
   7   3   8       18.55       26.06      2.92 o 
   8   3   8       12.76       15.20      2.95 o 
   9   3   8        0.33        0.43      2.55 o 
  10   3   8        5.73        9.23      3.96 o 
 -12   4   8        7.21        6.66      2.93 o 
 -11   4   8       77.60       78.63      3.79 o 
 -10   4   8       23.59       26.07      2.55 o 
  -9   4   8        1.10        2.77      1.53 o 
  -8   4   8        6.84        6.77      2.44 o 
  -7   4   8        4.35        0.81      1.72 o 
  -6   4   8        3.30        7.02      2.62 o 
  -5   4   8       24.44       16.16      3.04 o 
  -4   4   8       52.50       45.43      3.74 o 
  -3   4   8        6.61       10.69      2.99 o 
  -2   4   8        3.21        0.84      2.17 o 
  -1   4   8      172.88      171.23      8.02 o 
   0   4   8        0.08       -2.17      2.17 o 
   1   4   8        0.48       -2.00      2.17 o 
   2   4   8       11.71       10.63      2.73 o 
   3   4   8        1.89       -0.08      1.68 o 
   4   4   8       89.70       75.33      4.70 o 
   5   4   8        5.74        0.38      1.59 o 
   6   4   8       11.59        6.01      2.11 o 
   7   4   8        2.26        1.84      2.27 o 
   8   4   8        3.34        5.37      2.75 o 
   9   4   8        0.00        5.61      2.90 o 
  10   4   8        6.95       11.92      4.12 o 
 -12   5   8       50.01       55.69      4.07 o 
 -11   5   8        0.04       -2.06      2.06 o 
 -10   5   8        4.17        4.59      2.14 o 
  -9   5   8       25.83       30.55      2.19 o 
  -8   5   8        7.27        7.20      1.99 o 
  -7   5   8        8.61        6.22      1.73 o 
  -6   5   8       31.79       28.93      2.14 o 
  -5   5   8        6.41        3.48      2.61 o 
  -4   5   8       11.80        7.63      2.76 o 
  -3   5   8       29.18       24.61      3.37 o 
  -2   5   8        5.35        4.12      2.76 o 
  -1   5   8       10.15        7.08      2.85 o 
   0   5   8        6.66        1.56      3.08 o 
   1   5   8       44.43       44.31      4.52 o 
   2   5   8        6.74        3.82      3.16 o 
   3   5   8       16.95       11.68      2.05 o 
   4   5   8      215.83      232.76      8.37 o 
   5   5   8       56.78       49.96      4.22 o 
   6   5   8        0.63       -1.33      1.83 o 
   7   5   8        0.13       -1.28      2.24 o 
   8   5   8       19.25       25.40      3.30 o 
   9   5   8        0.55        5.72      2.92 o 
  10   5   8        1.91        7.64      8.89 o 
 -12   6   8        9.94       10.40      3.03 o 
 -11   6   8        8.70        9.50      2.49 o 
 -10   6   8       50.24       57.11      3.25 o 
  -9   6   8       37.55       44.28      2.18 o 
  -8   6   8        3.48        4.31      1.90 o 
  -7   6   8       46.78       38.09      2.58 o 
  -6   6   8       16.51       13.54      1.52 o 
  -5   6   8        7.20        8.44      3.80 o 
  -4   6   8        8.10        6.05      2.71 o 
  -3   6   8       94.45       89.47      4.85 o 
  -2   6   8       12.85       14.96      3.12 o 
  -1   6   8      123.21      119.54      7.09 o 
   0   6   8       45.38       42.36      8.28 o 
   1   6   8      104.89      110.77      6.61 o 
   2   6   8      192.31      202.19      4.73 o 
   3   6   8        3.06       -2.49      3.26 o 
   4   6   8       11.21       13.89      3.12 o 
   5   6   8       59.24       48.04      3.01 o 
   6   6   8        3.65        4.62      2.06 o 
   7   6   8        4.19        5.84      2.82 o 
   8   6   8       16.89       23.61      3.40 o 
   9   6   8       37.25       52.22      4.88 o 
 -12   7   8        2.60        3.33      2.78 o 
 -11   7   8        7.09        5.24      2.56 o 
 -10   7   8       84.78       98.64      3.65 o 
  -9   7   8       77.86       76.25      3.18 o 
  -8   7   8        1.37        3.10      2.22 o 
  -7   7   8       43.46       39.85      2.62 o 
  -6   7   8        0.49        0.52      1.58 o 
  -5   7   8       60.81       58.94      3.07 o 
  -4   7   8        3.74        0.38      1.92 o 
  -3   7   8       78.21       60.81      4.32 o 
  -2   7   8        7.03        6.67      3.72 o 
  -1   7   8       17.44       20.51      3.92 o 
   0   7   8      120.48      116.95      6.92 o 
   1   7   8       76.23       77.94      2.76 o 
   2   7   8       36.53       46.84      3.63 o 
   3   7   8       22.88       20.26      2.75 o 
   4   7   8       15.93       12.77      4.00 o 
   5   7   8        0.12        1.46      2.43 o 
   6   7   8        1.08        2.54      2.11 o 
   7   7   8        0.74        1.09      2.66 o 
   8   7   8       27.33       26.17      3.40 o 
   9   7   8       11.15        8.87      3.25 o 
 -11   8   8        3.64        3.35      2.50 o 
 -10   8   8       46.60       46.20      2.94 o 
  -9   8   8       11.62        9.00      1.99 o 
  -8   8   8      173.07      187.97      5.39 o 
  -7   8   8       42.10       36.13      2.67 o 
  -6   8   8      109.46      110.12      3.85 o 
  -5   8   8        3.03        5.40      1.65 o 
  -4   8   8        2.16        1.26      1.21 o 
  -3   8   8       42.55       43.66      2.33 o 
  -2   8   8       35.12       35.76      2.39 o 
  -1   8   8       11.57       13.75      1.44 o 
   0   8   8        0.27       -0.73      1.23 o 
   1   8   8       34.81       38.78      2.25 o 
   2   8   8      126.35      134.49      5.20 o 
   3   8   8        3.82        5.16      2.34 o 
   4   8   8        6.93        0.65      2.68 o 
   5   8   8       46.01       45.46      2.94 o 
   6   8   8        0.14       -1.93      1.93 o 
   7   8   8        0.17       -3.23      3.23 o 
   8   8   8        0.00        4.66      2.72 o 
   9   8   8        0.95       -0.30      2.82 o 
 -11   9   8        2.80        0.26      2.42 o 
 -10   9   8        0.03        0.87      2.41 o 
  -9   9   8        2.09        1.11      1.90 o 
  -8   9   8       39.99       49.89      2.53 o 
  -7   9   8       15.43       10.25      2.14 o 
  -6   9   8        1.26       -1.64      1.64 o 
  -5   9   8       32.16       33.74      2.74 o 
  -4   9   8        2.20        1.23      2.25 o 
  -3   9   8      106.34      111.00      3.82 o 
  -2   9   8        1.74        1.99      1.49 o 
  -1   9   8       47.92       49.18      3.90 o 
   0   9   8        5.64        5.90      1.95 o 
   1   9   8        0.00       -1.96      1.96 o 
   2   9   8        0.02        1.18      2.67 o 
   3   9   8        0.54        0.62      2.18 o 
   4   9   8       28.79       24.00      3.78 o 
   5   9   8        4.49        4.89      3.12 o 
   6   9   8       10.74        6.91      2.37 o 
   7   9   8        2.12        4.77      2.52 o 
   8   9   8        8.70       13.30      3.20 o 
   9   9   8        7.88       12.14      3.37 o 
 -11  10   8        0.02       -0.27      2.19 o 
 -10  10   8        6.39        6.24      4.12 o 
  -9  10   8       25.33       27.09      3.93 o 
  -8  10   8       25.79       28.95      2.34 o 
  -7  10   8        8.11        9.53      2.48 o 
  -6  10   8        6.84        7.64      2.27 o 
  -5  10   8       16.04       18.23      2.76 o 
  -4  10   8       82.62       89.45      8.03 o 
  -3  10   8       49.24       51.34      3.56 o 
  -2  10   8      152.50      155.89      5.65 o 
  -1  10   8        8.52       10.52      2.38 o 
   0  10   8        0.04       -2.22      2.22 o 
   1  10   8       59.79       55.59      3.67 o 
   2  10   8       26.45       26.03      3.03 o 
   3  10   8       68.23       60.83      4.65 o 
   4  10   8        1.46        4.47      1.51 o 
   5  10   8        0.00       -0.45      1.83 o 
   6  10   8        5.24        2.21      2.23 o 
   7  10   8        0.78        0.56      2.44 o 
   8  10   8       26.78       25.37      3.67 o 
 -11  11   8       11.08       15.58      5.53 o 
 -10  11   8        3.59        7.20      3.03 o 
  -9  11   8       11.68        7.72      2.55 o 
  -8  11   8       57.20       67.52      3.94 o 
  -7  11   8       20.43       27.32      3.94 o 
  -6  11   8        0.23       -1.27      2.33 o 
  -5  11   8      125.59      131.56      6.52 o 
  -4  11   8       48.67       57.18      4.45 o 
  -3  11   8       12.48        9.18      2.55 o 
  -2  11   8       23.24       21.66      3.03 o 
  -1  11   8      265.32      265.90      7.88 o 
   0  11   8       11.59       12.86      3.91 o 
   1  11   8        7.14       12.06      3.01 o 
   2  11   8        8.48        3.64      2.56 o 
   3  11   8       42.30       39.73      3.70 o 
   4  11   8       96.22       88.65      3.59 o 
   5  11   8       23.11       21.54      2.67 o 
   6  11   8        0.17       -0.37      2.29 o 
   7  11   8       14.15       13.75      3.06 o 
   8  11   8       19.13       19.19      3.56 o 
 -10  12   8        0.01        2.13      2.93 o 
  -9  12   8        0.51        2.11      2.32 o 
  -8  12   8        2.13        3.29      2.51 o 
  -7  12   8       38.27       38.38      3.86 o 
  -6  12   8       11.44       14.50      3.02 o 
  -5  12   8        2.38        2.07      2.78 o 
  -4  12   8       12.62       13.51      2.74 o 
  -3  12   8        0.01        0.27      2.19 o 
  -2  12   8        3.18       -1.40      2.19 o 
  -1  12   8       20.38       28.99      4.70 o 
   0  12   8        0.12       -0.18      4.04 o 
   1  12   8        6.41        8.85      2.65 o 
   2  12   8        1.05        3.92      2.71 o 
   3  12   8        8.72        6.60      3.07 o 
   4  12   8        0.10       -0.69      1.75 o 
   5  12   8       18.13       15.39      2.63 o 
   6  12   8       35.00       28.88      3.28 o 
   7  12   8        0.17        0.41      2.70 o 
   8  12   8        4.50        6.81      3.67 o 
 -10  13   8        2.60        3.00      3.13 o 
  -9  13   8        2.46        1.91      3.02 o 
  -8  13   8        4.78        5.36      2.35 o 
  -7  13   8       67.50       73.97      3.58 o 
  -6  13   8      127.64      150.04      6.59 o 
  -5  13   8       12.96        9.72      2.93 o 
  -4  13   8        0.04        1.70      2.36 o 
  -3  13   8        2.95        1.77      2.37 o 
  -2  13   8        2.01        2.82      2.42 o 
  -1  13   8        0.41       -1.24      2.21 o 
   0  13   8        0.02       -0.58      2.28 o 
   1  13   8       19.92       23.82      3.25 o 
   2  13   8        2.44       -1.42      2.46 o 
   3  13   8        3.28        1.20      1.62 o 
   4  13   8        6.33        8.34      2.10 o 
   5  13   8        8.67        5.53      2.42 o 
   6  13   8        2.43        3.98      2.59 o 
   7  13   8        0.10       -2.67      2.67 o 
  -9  14   8       18.82       23.36      3.12 o 
  -8  14   8       17.03       17.07      2.75 o 
  -7  14   8       12.68       18.02      3.97 o 
  -6  14   8       13.26       16.44      3.29 o 
  -5  14   8       57.88       73.01      4.79 o 
  -4  14   8        0.11       -0.17      2.46 o 
  -3  14   8        3.19        2.95      2.57 o 
  -2  14   8       16.38       21.57      3.12 o 
  -1  14   8       10.69       10.07      2.85 o 
   0  14   8        0.05       -0.44      2.45 o 
   1  14   8        0.03        3.53      3.13 o 
   2  14   8        3.09        2.90      2.70 o 
   3  14   8        1.11       -0.35      1.87 o 
   4  14   8        0.87        1.27      2.02 o 
   5  14   8        5.27       14.30      4.20 o 
   6  14   8       11.66       15.65      3.16 o 
   7  14   8        2.61        2.00      2.91 o 
  -9  15   8        3.77        6.89      5.88 o 
  -8  15   8        4.27       -0.31      2.32 o 
  -7  15   8       17.83       13.74      3.93 o 
  -6  15   8        2.74        5.83      2.08 o 
  -5  15   8        4.95       13.64      3.28 o 
  -4  15   8       11.41       12.54      3.16 o 
  -3  15   8        1.06       -1.55      2.50 o 
  -2  15   8       17.77       11.01      3.01 o 
  -1  15   8       29.87       23.07      3.46 o 
   0  15   8        0.02        4.52      2.71 o 
   1  15   8       10.53        6.07      2.83 o 
   2  15   8        0.00       -2.00      2.63 o 
   3  15   8       13.83       12.01      2.25 o 
   4  15   8       15.11       10.01      2.47 o 
   5  15   8       13.07        7.79      2.81 o 
   6  15   8        0.32       -1.47      3.28 o 
  -8  16   8        5.95       12.54      2.79 o 
  -7  16   8        0.32       -2.20      2.20 o 
  -6  16   8       52.28       61.64      3.71 o 
  -5  16   8      100.45      115.22      5.34 o 
  -4  16   8        3.32        3.70      2.85 o 
  -3  16   8        0.23       -2.62      2.62 o 
  -2  16   8        1.15       -1.03      3.18 o 
  -1  16   8        0.02        0.17      2.76 o 
   0  16   8       17.92       14.06      3.16 o 
   1  16   8        0.02       -1.55      1.70 o 
   2  16   8        0.00       -2.04      2.04 o 
   3  16   8        0.11       -0.37      2.30 o 
   4  16   8        3.29        7.35      3.08 o 
   5  16   8        6.38        7.59      2.97 o 
   6  16   8        0.42        1.61      2.94 o 
  -7  17   8        7.51        4.96      2.57 o 
  -6  17   8       49.39       50.93      3.50 o 
  -5  17   8       13.50       17.71      2.62 o 
  -4  17   8       12.00        5.29      2.59 o 
  -3  17   8       19.94       20.88      2.30 o 
  -2  17   8        0.08       -1.79      1.79 o 
  -1  17   8        5.11        7.97      2.24 o 
   0  17   8        7.55        9.42      2.08 o 
   1  17   8       23.49       24.87      2.64 o 
   2  17   8        5.31        3.60      2.33 o 
   3  17   8        0.48        3.46      2.28 o 
   4  17   8        0.06       -2.92      2.92 o 
   5  17   8        0.14       -2.73      2.73 o 
  -7  18   8        0.50        2.46      2.58 o 
  -6  18   8        0.02        3.18      2.67 o 
  -5  18   8        9.19       13.48      2.84 o 
  -4  18   8        2.37       -2.29      2.29 o 
  -3  18   8        0.05       -1.91      1.91 o 
  -2  18   8        7.99        6.52      2.24 o 
  -1  18   8        6.02        4.93      2.19 o 
   0  18   8        0.45        1.24      2.07 o 
   1  18   8       12.23       12.82      2.52 o 
   2  18   8        8.13        9.44      2.52 o 
   3  18   8       15.21       20.08      3.30 o 
   4  18   8        1.66        2.28      4.69 o 
  -6  19   8        0.71        4.93      3.31 o 
  -5  19   8        4.55        6.99      2.63 o 
  -4  19   8        5.90        6.68      2.54 o 
  -3  19   8        2.48        1.89      2.54 o 
  -2  19   8        0.25        0.75      2.23 o 
  -1  19   8        0.71        0.90      2.31 o 
   0  19   8        1.56       -0.84      2.23 o 
   1  19   8        0.22       -0.97      2.28 o 
   2  19   8        4.65        3.98      2.79 o 
   3  19   8        0.01        0.57      2.83 o 
  -4  20   8       11.61       12.46      2.86 o 
  -3  20   8        3.21        3.26      2.53 o 
  -2  20   8       33.23       41.46      3.45 o 
  -1  20   8        0.23       -0.05      2.41 o 
   0  20   8        7.36        3.81      2.66 o 
   1  20   8        5.02        6.95      2.69 o 
   2  20   8       21.07       20.29      3.58 o 
 -11   1   9       28.47       25.00      2.62 o 
 -10   1   9       22.41       19.61      2.29 o 
  -9   1   9       36.32       30.35      5.52 o 
  -8   1   9        1.26       -0.25      2.92 o 
  -7   1   9       12.50       15.44      3.44 o 
  -6   1   9       12.20       10.35      2.66 o 
  -5   1   9        0.15       -1.52      2.14 o 
  -4   1   9        3.43        2.43      2.48 o 
  -3   1   9        0.39       -2.12      2.12 o 
  -2   1   9       49.77       46.07      3.67 o 
  -1   1   9       37.28       26.73      3.21 o 
   0   1   9        0.73        0.21      2.25 o 
   1   1   9        0.50       -1.32      2.43 o 
   2   1   9       52.71       54.10      5.41 o 
   3   1   9        0.01       -2.09      4.17 o 
   4   1   9        5.29        4.55      3.47 o 
   5   1   9        0.41       -2.87      2.87 o 
   6   1   9        9.33        9.29      2.96 o 
   7   1   9       42.51       37.08      2.79 o 
   8   1   9       43.07       53.68      3.81 o 
 -11   2   9        0.29        1.93      1.82 o 
 -10   2   9        8.07        9.61      2.28 o 
  -9   2   9        7.82       11.70      3.54 o 
  -8   2   9        1.80       -0.54      2.98 o 
  -7   2   9       30.40       28.54      3.85 o 
  -6   2   9        0.35       -0.37      2.69 o 
  -5   2   9       16.05       19.16      2.95 o 
  -4   2   9       16.88       12.41      2.82 o 
  -3   2   9       29.21       27.58      3.25 o 
  -2   2   9       24.81       21.32      2.98 o 
  -1   2   9       14.42       17.39      2.91 o 
   0   2   9       13.88       17.52      2.91 o 
   1   2   9        0.17       -1.00      2.50 o 
   2   2   9       10.27       16.54      4.01 o 
   3   2   9        0.93       -3.13      3.13 o 
   4   2   9       13.96       13.81      4.02 o 
   5   2   9        4.25        2.35      3.35 o 
   6   2   9        1.10        1.49      3.48 o 
   7   2   9       24.26       30.25      2.91 o 
   8   2   9       23.78       14.53      2.97 o 
 -11   3   9        0.67        2.08      1.74 o 
 -10   3   9       34.78       33.20      5.12 o 
  -9   3   9       62.74       67.60      5.08 o 
  -8   3   9       11.51       10.85      4.00 o 
  -7   3   9        5.17        9.51      3.16 o 
  -6   3   9       18.36       20.68      3.63 o 
  -5   3   9       14.33       20.59      4.99 o 
  -4   3   9       14.87       15.13      3.43 o 
  -3   3   9       11.10       10.29      2.74 o 
  -2   3   9       27.81       25.69      3.08 o 
  -1   3   9       59.87       59.94      4.98 o 
   0   3   9        0.17        0.79      2.86 o 
   1   3   9       58.72       56.93      4.50 o 
   2   3   9       33.02       40.18      4.13 o 
   3   3   9        4.18       -2.39      4.64 o 
   4   3   9       16.19       13.52      3.91 o 
   5   3   9        9.58       11.37      2.11 o 
   6   3   9       36.55       42.88      3.91 o 
   7   3   9        6.26        6.74      2.24 o 
   8   3   9        4.41        4.79      2.68 o 
 -11   4   9       25.82       23.17      3.51 o 
 -10   4   9        0.99        1.79      2.77 o 
  -9   4   9        0.06       -0.50      1.66 o 
  -8   4   9        2.38        2.21      2.63 o 
  -7   4   9        4.54        7.39      3.15 o 
  -6   4   9        2.93        6.05      2.98 o 
  -5   4   9        0.02        1.76      2.72 o 
  -4   4   9       29.27       27.73      4.37 o 
  -3   4   9       81.86       83.39      5.14 o 
  -2   4   9        0.03        3.44      2.77 o 
  -1   4   9        0.01       -2.14      2.17 o 
   0   4   9       38.29       28.17      3.59 o 
   1   4   9       14.94       11.28      3.07 o 
   2   4   9        0.97        9.43      5.23 o 
   3   4   9       80.53       77.78      8.84 o 
   4   4   9       21.13       18.00      5.86 o 
   5   4   9        0.15       -1.57      2.04 o 
   6   4   9        0.25       -0.09      2.84 o 
   7   4   9        4.37        6.38      2.32 o 
   8   4   9       26.51       29.15      3.30 o 
 -11   5   9       30.45       35.89      5.03 o 
 -10   5   9       36.76       39.35      4.94 o 
  -9   5   9        2.47        4.37      1.90 o 
  -8   5   9       43.76       45.74      3.88 o 
  -7   5   9        6.74        6.14      2.88 o 
  -6   5   9        6.09       11.09      3.20 o 
  -5   5   9        0.17        0.92      2.84 o 
  -4   5   9       23.13       26.40      3.73 o 
  -3   5   9        0.02        0.61      2.82 o 
  -2   5   9       37.50       41.17      4.16 o 
  -1   5   9        6.78        7.81      3.79 o 
   0   5   9        9.42       14.82      4.55 o 
   1   5   9       50.37       56.20      5.50 o 
   2   5   9      164.76      172.52     15.80 o 
   3   5   9        0.40        0.96      4.40 o 
   4   5   9        5.16        5.69      5.15 o 
   5   5   9        9.94        4.29      2.49 o 
   6   5   9        0.63       -1.44      2.73 o 
   7   5   9      119.72      130.59      5.44 o 
   8   5   9       56.04       66.85      4.26 o 
 -11   6   9        7.14       -2.09      6.84 o 
 -10   6   9       14.58       19.53      2.92 o 
  -9   6   9       44.70       41.71      2.90 o 
  -8   6   9       12.31       20.78      2.01 o 
  -7   6   9        1.09       -0.67      2.49 o 
  -6   6   9       68.28       65.24      5.25 o 
  -5   6   9       30.88       36.18      4.06 o 
  -4   6   9        3.03       -0.58      2.82 o 
  -3   6   9       54.73       55.55      4.67 o 
  -2   6   9        2.72        4.46      7.66 o 
  -1   6   9        3.96        6.22      5.13 o 
   0   6   9        3.97        4.87      3.83 o 
   1   6   9        4.65        3.14      6.30 o 
   2   6   9        3.39        4.13      3.81 o 
   3   6   9       68.25       67.90      8.69 o 
   4   6   9       23.11       25.50      5.65 o 
   5   6   9        0.07       -0.29      3.63 o 
   6   6   9       10.13        7.97      3.14 o 
   7   6   9        3.50       10.46      2.44 o 
   8   6   9        0.95        3.51      2.75 o 
 -10   7   9        6.09       -0.87      2.53 o 
  -9   7   9        0.26       -2.00      2.01 o 
  -8   7   9        1.37        1.54      1.81 o 
  -7   7   9       38.16       28.61      3.88 o 
  -6   7   9        0.19       -2.72      2.84 o 
  -5   7   9        5.46        1.21      2.94 o 
  -4   7   9        2.11        2.34      2.80 o 
  -3   7   9       10.01       13.41      4.15 o 
  -2   7   9       17.18       18.83      4.29 o 
  -1   7   9        0.21        4.82      6.46 o 
   0   7   9       20.79       16.54      4.30 o 
   1   7   9       30.84       26.07      4.62 o 
   2   7   9      152.74      134.18      8.02 o 
   3   7   9        0.70       -0.23      3.60 o 
   4   7   9        0.61       -1.04      3.06 o 
   5   7   9       81.55       79.63      5.40 o 
   6   7   9       39.72       49.43      4.72 o 
   7   7   9        0.23        1.41      2.30 o 
   8   7   9       16.74       17.69      3.12 o 
 -10   8   9       31.07       33.58      4.47 o 
  -9   8   9        1.52        3.41      2.35 o 
  -8   8   9       28.20       31.71      3.14 o 
  -7   8   9        0.71        2.22      1.78 o 
  -6   8   9        8.12        5.81      3.14 o 
  -5   8   9        6.57        5.01      3.14 o 
  -4   8   9        0.39        2.23      2.96 o 
  -3   8   9       95.69       90.82      7.93 o 
  -2   8   9       49.39       52.10      5.63 o 
  -1   8   9        1.30        4.64      3.75 o 
   0   8   9        0.78        0.69      3.54 o 
   1   8   9        0.20        0.08      3.31 o 
   2   8   9        8.83       18.74      4.53 o 
   3   8   9       10.68        8.97      2.31 o 
   4   8   9       28.56       30.19      3.63 o 
   5   8   9        3.83        4.47      4.76 o 
   6   8   9        2.62        2.21      3.34 o 
   7   8   9        2.89        4.79      3.38 o 
 -10   9   9        2.34        5.91      7.84 o 
  -9   9   9        5.17        3.73      2.54 o 
  -8   9   9        0.03        2.44      3.61 o 
  -7   9   9        2.74        1.67      1.97 o 
  -6   9   9       51.89       48.15      3.30 o 
  -5   9   9       34.02       31.46      5.20 o 
  -4   9   9       74.71       76.89      6.50 o 
  -3   9   9       44.39       45.13      5.56 o 
  -2   9   9        4.13        4.53      4.31 o 
  -1   9   9       38.57       39.82      5.63 o 
   0   9   9       52.32       54.72      5.68 o 
   1   9   9       21.75       23.43      4.68 o 
   2   9   9       29.99       32.18      2.86 o 
   3   9   9        6.84        9.33      2.65 o 
   4   9   9        1.13       -1.89      2.73 o 
   5   9   9       24.21       24.93      3.91 o 
   6   9   9       22.08       20.35      4.23 o 
   7   9   9       20.94       26.03      3.01 o 
  -9  10   9        0.94       -0.06      5.18 o 
  -8  10   9       11.14        7.47      2.60 o 
  -7  10   9       31.39       45.60      3.95 o 
  -6  10   9       38.43       41.23      3.37 o 
  -5  10   9       17.35       19.42      2.50 o 
  -4  10   9        5.03       12.33      1.97 o 
  -3  10   9       34.22       37.98      5.24 o 
  -2  10   9       29.79       30.71      6.17 o 
  -1  10   9        0.52        2.57      3.60 o 
   0  10   9        2.66        4.82      2.68 o 
   1  10   9       11.57        2.39      3.20 o 
   2  10   9       22.88       20.52      3.81 o 
   3  10   9       13.18       15.12      2.92 o 
   4  10   9        0.66       -0.36      2.92 o 
   5  10   9        0.42       -1.62      3.10 o 
   6  10   9        5.09        9.38      3.90 o 
   7  10   9       26.02       34.40      3.33 o 
  -9  11   9       16.89       16.68      3.57 o 
  -8  11   9       26.03       22.20      3.51 o 
  -7  11   9        6.54       14.90      2.96 o 
  -6  11   9        1.39        2.26      2.47 o 
  -5  11   9        9.34        8.84      2.42 o 
  -4  11   9        9.17       10.51      2.96 o 
  -3  11   9        6.48        9.52      2.30 o 
  -2  11   9        6.73        3.96      2.13 o 
  -1  11   9       33.51       37.61      3.02 o 
   0  11   9       17.67       17.55      2.64 o 
   1  11   9        0.56       -0.92      2.67 o 
   2  11   9        0.11        1.13      2.36 o 
   3  11   9        0.82       -2.68      2.68 o 
   4  11   9       18.23       19.36      5.74 o 
   5  11   9        4.05        3.52      3.28 o 
   6  11   9        0.25        0.25      3.50 o 
  -9  12   9       14.61       10.55      3.51 o 
  -8  12   9       10.01       12.98      3.45 o 
  -7  12   9       95.83      102.58      5.51 o 
  -6  12   9        0.09       -0.41      2.50 o 
  -5  12   9        5.42        5.38      2.48 o 
  -4  12   9       24.06       19.25      4.00 o 
  -3  12   9       80.57       84.82      4.56 o 
  -2  12   9        0.63       -1.49      2.65 o 
  -1  12   9        0.89        3.88      2.33 o 
   0  12   9       59.40       65.83      4.20 o 
   1  12   9       40.87       46.78      3.77 o 
   2  12   9       18.28       19.83      3.17 o 
   3  12   9       22.19       19.45      3.83 o 
   4  12   9        4.89        6.53      3.50 o 
   5  12   9        1.18        6.53      4.84 o 
   6  12   9        2.55        1.45      2.18 o 
  -8  13   9       25.87       29.59      3.94 o 
  -7  13   9       20.65       31.10      3.80 o 
  -6  13   9        1.90        3.13      3.89 o 
  -5  13   9       13.10       15.27      3.11 o 
  -4  13   9       49.21       51.28      3.99 o 
  -3  13   9        1.10       -0.91      2.42 o 
  -2  13   9        0.38       -2.42      2.42 o 
  -1  13   9       48.95       48.40      3.84 o 
   0  13   9       48.68       51.94      4.60 o 
   1  13   9       26.11       20.15      3.31 o 
   2  13   9        0.68       -1.74      2.55 o 
   3  13   9        6.97        6.08      5.17 o 
   4  13   9        1.74        0.77      3.32 o 
   5  13   9       16.64       19.02      4.29 o 
  -8  14   9        4.99        6.22      3.11 o 
  -7  14   9       11.44       17.33      3.85 o 
  -6  14   9       35.53       39.09      4.75 o 
  -5  14   9       16.82       21.22      3.45 o 
  -4  14   9        0.19        1.09      2.63 o 
  -3  14   9        0.82       -0.68      2.53 o 
  -2  14   9        1.71        2.94      2.61 o 
  -1  14   9        0.79        0.36      2.54 o 
   0  14   9        5.20        3.10      2.73 o 
   1  14   9       22.54       16.21      3.23 o 
   2  14   9       13.19       13.25      3.28 o 
   3  14   9       50.50       55.77      4.50 o 
   4  14   9       52.75       68.81      6.41 o 
   5  14   9        2.49        4.18      3.86 o 
  -7  15   9        1.51       -3.86      3.86 o 
  -6  15   9        2.26       -1.51      3.71 o 
  -5  15   9        2.92        2.56      3.51 o 
  -4  15   9       40.03       36.36      3.94 o 
  -3  15   9        3.48        1.52      3.27 o 
  -2  15   9        8.60       12.82      3.09 o 
  -1  15   9        0.19       -1.73      2.66 o 
   0  15   9       15.68       19.38      3.75 o 
   1  15   9       17.29       10.90      4.46 o 
   2  15   9       45.87       46.15      4.42 o 
   3  15   9       35.41       23.45      3.91 o 
   4  15   9        0.00       -1.50      3.17 o 
  -6  16   9        0.19       -2.35      3.02 o 
  -5  16   9        1.52       -2.10      2.79 o 
  -4  16   9       14.71       18.94      3.68 o 
  -3  16   9        4.12        5.20      3.80 o 
  -2  16   9        3.62        2.70      2.89 o 
  -1  16   9        0.28       -1.72      2.76 o 
   0  16   9       22.75       26.17      3.84 o 
   1  16   9        6.22        4.90      3.20 o 
   2  16   9        9.04       14.10      3.58 o 
   3  16   9        4.01        1.06      3.27 o 
  -5  17   9        0.30       -1.97      2.99 o 
  -4  17   9        3.36        9.53      3.39 o 
  -3  17   9       19.49       22.86      3.83 o 
  -2  17   9        5.79        3.32      3.48 o 
  -1  17   9        1.71        0.48      2.97 o 
   0  17   9        6.54        7.60      5.65 o 
   1  17   9        7.67        4.71      3.27 o 
   2  17   9        6.31        6.17      3.49 o 
  -3  18   9       41.45       46.12      4.61 o 
  -2  18   9        0.07       -0.37      2.98 o 
  -1  18   9        3.37        1.01      3.14 o 
   0  18   9       20.16       15.90      3.74 o 
   1  18   9       48.34       55.44      8.35 o 
  -9   0  10        0.49        4.33      7.06 o 
  -8   0  10       48.83       58.92      9.67 o 
  -7   0  10       26.05       29.79      5.35 o 
  -6   0  10       78.53       90.70      7.08 o 
  -5   0  10        0.35        5.06      3.98 o 
  -4   0  10        9.70       10.16      4.43 o 
  -3   0  10        9.27       23.32      5.06 o 
  -2   0  10      143.68      174.71      9.41 o 
  -1   0  10        3.98        4.76      4.14 o 
   0   0  10       20.57       21.96      9.21 o 
   1   0  10        5.83        4.98      5.24 o 
   2   0  10        0.40       -3.84      4.46 o 
   3   0  10       12.11       12.53      5.91 o 
   4   0  10       32.35       34.61      7.46 o 
   5   0  10       61.06       55.54      8.80 o 
   6   0  10       13.78       18.29      6.80 o 
   7   0  10        7.16        8.82      6.76 o 
  -9   1  10       30.28       43.40      6.75 o 
  -8   1  10        0.84       -3.18      3.56 o 
  -7   1  10       26.81       34.43      4.59 o 
  -6   1  10        2.83        3.60      2.75 o 
  -5   1  10        2.72        0.28      2.69 o 
  -4   1  10        0.00       -2.66      2.66 o 
  -3   1  10       57.65       64.20      4.59 o 
  -2   1  10       16.07       22.08      3.48 o 
  -1   1  10       12.06       19.08      3.33 o 
   0   1  10        8.90       14.38      3.12 o 
   1   1  10        5.44        4.44      3.77 o 
   2   1  10        4.27        5.56      3.86 o 
   3   1  10        5.23        2.49      3.59 o 
   4   1  10        1.93       -4.16      7.30 o 
   5   1  10       19.08       16.70      4.73 o 
   6   1  10       22.82       23.19      5.14 o 
   7   1  10       66.14       51.21      8.82 o 
  -9   2  10       12.41       11.45      8.12 o 
  -8   2  10       13.14       15.91      4.12 o 
  -7   2  10        1.62        3.63      3.45 o 
  -6   2  10        0.19       -0.75      3.14 o 
  -5   2  10       14.05       16.03      3.96 o 
  -4   2  10       16.58        9.84      3.33 o 
  -3   2  10        2.56        2.26      2.91 o 
  -2   2  10        3.73        6.99      3.00 o 
  -1   2  10        8.86       10.58      3.03 o 
   0   2  10       19.49       16.02      4.01 o 
   1   2  10        3.19        5.63      3.31 o 
   2   2  10       17.90       17.05      4.42 o 
   3   2  10        0.00       -0.71      3.49 o 
   4   2  10        0.16       -3.32      3.59 o 
   5   2  10        0.01       -2.53      5.51 o 
   6   2  10        4.28        2.44      5.71 o 
   7   2  10       14.81        9.22      6.93 o 
  -9   3  10       19.67       20.72      3.79 o 
  -8   3  10        4.01        0.92      4.61 o 
  -7   3  10        7.45        6.03      3.54 o 
  -6   3  10        1.94       -0.70      3.19 o 
  -5   3  10       10.25       11.93      3.70 o 
  -4   3  10        0.14       -3.16      3.16 o 
  -3   3  10        0.78       -3.10      3.15 o 
  -2   3  10        4.62       -1.61      3.60 o 
  -1   3  10       88.08       93.55      5.08 o 
   0   3  10       44.30       50.03      4.78 o 
   1   3  10       61.16       66.29      5.13 o 
   2   3  10        0.51       -0.39      3.60 o 
   3   3  10        3.10        3.04      5.15 o 
   4   3  10       59.27       65.30      9.24 o 
   5   3  10       12.08       10.18      6.22 o 
   6   3  10       34.86       32.93      7.86 o 
  -9   4  10        0.48       -2.13      3.12 o 
  -8   4  10        0.01       -3.16      3.16 o 
  -7   4  10        0.33       -0.53      3.31 o 
  -6   4  10        4.15        0.12      4.13 o 
  -5   4  10        0.00        0.98      3.37 o 
  -4   4  10       73.95       73.96      5.59 o 
  -3   4  10       19.53       25.16      4.31 o 
  -2   4  10        0.01        0.79      5.11 o 
  -1   4  10        0.16        0.82      4.14 o 
   0   4  10        1.72        6.47      7.12 o 
   1   4  10       36.91       39.87      5.59 o 
   2   4  10       40.18       38.39      7.47 o 
   3   4  10       12.64        4.89      5.69 o 
   4   4  10       32.41       28.48      7.16 o 
   5   4  10       59.52       52.61      8.87 o 
   6   4  10       27.48       24.86      7.29 o 
  -9   5  10       19.97       19.31      4.40 o 
  -8   5  10       39.57       55.80      5.32 o 
  -7   5  10       21.65       25.16      4.34 o 
  -6   5  10        0.58       -0.57      3.43 o 
  -5   5  10       11.61        8.24      5.34 o 
  -4   5  10        0.10       -0.02      4.09 o 
  -3   5  10       21.18       19.04      4.79 o 
  -2   5  10       23.30       22.26      5.01 o 
  -1   5  10       30.43       30.04      5.12 o 
   0   5  10        6.32        5.81      5.08 o 
   1   5  10       39.60       37.15      5.55 o 
   2   5  10       28.59       39.37      5.61 o 
   3   5  10       12.51       15.98      6.44 o 
   4   5  10        8.67       -0.22      5.64 o 
   5   5  10       15.26       13.58      6.82 o 
   6   5  10       19.53       20.37      7.13 o 
  -9   6  10       27.93       37.40      5.01 o 
  -8   6  10       45.69       58.38      5.38 o 
  -7   6  10       14.22        3.36      3.73 o 
  -6   6  10        2.44       -1.33      3.38 o 
  -5   6  10       10.07       14.47      3.92 o 
  -4   6  10        6.03        9.71      3.64 o 
  -3   6  10       10.99       14.58      3.81 o 
  -2   6  10        5.24       10.38      4.54 o 
  -1   6  10        8.65        3.46      5.72 o 
   0   6  10       19.03       19.07      4.69 o 
   1   6  10       16.71       22.96      4.95 o 
   2   6  10       29.59       33.16      5.44 o 
   3   6  10       26.00       34.28      7.64 o 
   4   6  10        1.57       -0.95      5.49 o 
   5   6  10        0.00       -5.35      5.35 o 
   6   6  10        3.35        4.44      6.07 o 
  -9   7  10       11.62       11.31      5.49 o 
  -8   7  10       12.89        3.40      3.93 o 
  -7   7  10        0.01       -3.41      3.41 o 
  -6   7  10        2.89        2.17      5.64 o 
  -5   7  10       21.23       26.80      4.32 o 
  -4   7  10       13.93       15.45      3.89 o 
  -3   7  10       46.24       58.26      6.35 o 
  -2   7  10       26.12       33.03      5.55 o 
  -1   7  10        3.13        1.42      4.00 o 
   0   7  10       27.01       27.03      5.17 o 
   1   7  10       89.77       93.81      7.42 o 
   2   7  10       21.32       25.48      5.21 o 
   3   7  10        0.01       -1.84      5.07 o 
   4   7  10       10.29       11.84      6.27 o 
   5   7  10        4.41        3.86      5.80 o 
   6   7  10        5.46        4.64      5.56 o 
  -8   8  10       12.08       15.12      4.48 o 
  -7   8  10        0.33       -1.80      3.46 o 
  -6   8  10        0.28        2.24      3.52 o 
  -5   8  10       66.96       69.22      5.61 o 
  -4   8  10       26.44       13.34      4.96 o 
  -3   8  10       41.08       43.76      6.08 o 
  -2   8  10        0.40       -0.90      3.90 o 
  -1   8  10       19.01       12.99      5.27 o 
   0   8  10       12.21        8.01      8.29 o 
   1   8  10        3.02        8.77      4.16 o 
   2   8  10       38.61       41.95      5.75 o 
   3   8  10        0.58       -4.53      4.53 o 
   4   8  10        4.41        2.73      5.87 o 
   5   8  10       19.00       15.89      8.48 o 
  -8   9  10        1.38        5.67      4.06 o 
  -7   9  10        0.13       -2.61      3.54 o 
  -6   9  10       26.36       27.25      7.11 o 
  -5   9  10        6.32        1.99      5.53 o 
  -4   9  10       46.39       47.64     11.71 o 
  -3   9  10       32.16       27.49      5.56 o 
  -2   9  10       20.95       16.22      5.00 o 
  -1   9  10        3.30        9.72      4.37 o 
   0   9  10        6.55        5.14      4.19 o 
   1   9  10       58.89       61.71      6.49 o 
   2   9  10        2.62        0.24      4.19 o 
   3   9  10        0.07       -5.11      5.11 o 
   4   9  10        4.21       -5.58      5.58 o 
   5   9  10        7.10        4.45      6.15 o 
  -8  10  10        7.44        6.67      6.38 o 
  -7  10  10       23.74       11.15      7.18 o 
  -6  10  10        0.89        0.51      4.50 o 
  -5  10  10       19.28       23.94      5.45 o 
  -4  10  10       42.49       34.23      5.59 o 
  -3  10  10        4.35        2.96      8.32 o 
  -2  10  10        3.13       -0.99      6.26 o 
  -1  10  10       17.98       16.24      4.91 o 
   0  10  10       34.04       39.81      6.33 o 
   1  10  10       23.50       35.74      8.33 o 
   2  10  10       14.21       23.36      5.31 o 
   3  10  10        8.69        7.80      8.77 o 
   4  10  10        0.45       -2.27      2.27 o 
   5  10  10        2.13       -2.81      2.81 o 
  -7  11  10        6.02        6.05      5.02 o 
  -6  11  10        8.74        9.94      5.04 o 
  -5  11  10        2.99       -0.37      5.16 o 
  -4  11  10        4.86       10.43      6.19 o 
  -3  11  10       46.72       48.16      6.30 o 
  -2  11  10       23.85       27.65      5.46 o 
  -1  11  10       13.89       13.68      7.34 o 
   0  11  10        1.80       -1.41      4.07 o 
   1  11  10        7.24        5.31      5.17 o 
   2  11  10        6.63        5.13      4.32 o 
   3  11  10        0.83       -1.73      2.01 o 
   4  11  10        1.52        3.44      2.88 o 
  -6  12  10        0.73        1.56      4.41 o 
  -5  12  10       12.97       11.26      4.96 o 
  -4  12  10        2.22       -0.97      4.48 o 
  -3  12  10        5.52        5.72      4.46 o 
  -2  12  10       18.45       26.39      6.23 o 
  -1  12  10        0.28        7.01      4.45 o 
   0  12  10        8.03        7.14      4.55 o 
   1  12  10        0.72       -0.88      6.63 o 
   2  12  10       21.70       25.07      2.83 o 
   3  12  10       28.13       30.02      3.96 o 
  -6  13  10        0.37       -2.16      2.16 o 
  -5  13  10        0.30        0.24      2.14 o 
  -4  13  10        0.82       -5.16      5.60 o 
  -3  13  10       18.83       16.56      5.32 o 
  -2  13  10       17.48       15.58     11.81 o 
  -1  13  10        0.00       -2.29      4.06 o 
   0  13  10        0.70       -1.95      1.95 o 
   1  13  10        0.23       -0.02      4.79 o 
   2  13  10        1.22       -2.43      2.43 o 
   3  13  10       22.94       28.70      3.65 o 
  -5  14  10        1.59        4.32      2.56 o 
  -4  14  10        1.35       -1.30      4.75 o 
  -3  14  10        5.22       11.30      4.30 o 
  -2  14  10        0.31       -2.26      2.26 o 
  -1  14  10        0.02       -0.01      2.74 o 
   0  14  10        5.74        2.18      3.70 o 
   1  14  10        7.01       13.57      2.93 o 
   2  14  10       16.45       14.23      3.28 o 
  -3  15  10       11.64        6.34      2.73 o 
  -2  15  10        0.23       -2.81      2.81 o 
  -1  15  10        1.49       -2.14      2.57 o 
   0  15  10        1.15       -2.60      2.60 o 
  -7   1  11       12.45       21.07      4.70 o 
  -6   1  11       10.43        9.05      4.21 o 
  -5   1  11       18.81       14.42      3.84 o 
  -4   1  11       13.82       13.04      3.78 o 
  -3   1  11      110.57      125.65      9.11 o 
  -2   1  11       36.56       34.87      4.44 o 
  -1   1  11       21.34       18.30      3.76 o 
   0   1  11       25.39       24.10      4.49 o 
   1   1  11        3.22        4.03      4.01 o 
   2   1  11        2.80        2.22      5.28 o 
   3   1  11        0.00        1.97      3.95 o 
   4   1  11        0.72       -3.66      3.66 o 
  -7   2  11       28.17       33.42      5.10 o 
  -6   2  11        1.47        2.01      3.90 o 
  -5   2  11        0.57       -3.74      3.74 o 
  -4   2  11        3.87        5.10      4.04 o 
  -3   2  11       70.85       76.18      5.40 o 
  -2   2  11       86.66       97.41      5.74 o 
  -1   2  11       20.11       21.57      4.34 o 
   0   2  11        2.89        7.10      3.72 o 
   1   2  11        5.72        8.50      4.37 o 
   2   2  11       14.43       12.86      4.69 o 
   3   2  11        0.57       -0.33      6.42 o 
   4   2  11       14.85       14.62      7.15 o 
  -7   3  11       36.71       35.73      5.27 o 
  -6   3  11        1.80        1.73      3.75 o 
  -5   3  11        0.01       -4.62      4.62 o 
  -4   3  11       10.04       10.78      4.37 o 
  -3   3  11        0.12        8.57      6.70 o 
  -2   3  11        0.08       -0.30      4.91 o 
  -1   3  11        3.06        4.24      4.86 o 
   0   3  11       20.73       32.16      5.86 o 
   1   3  11       18.00       23.55      7.60 o 
   2   3  11        0.62       -4.20      4.93 o 
   3   3  11        0.47        9.06      6.00 o 
   4   3  11        0.06        4.22      6.15 o 
  -7   4  11       10.08       10.91      7.16 o 
  -6   4  11        4.02       -3.71      3.71 o 
  -5   4  11        0.58        2.15      3.93 o 
  -4   4  11        1.13       -3.54      7.63 o 
  -3   4  11        1.90        3.32      4.18 o 
  -2   4  11       28.43       25.48      5.92 o 
  -1   4  11        7.10       19.20      6.17 o 
   0   4  11       32.11       34.68      5.99 o 
   1   4  11       55.96       57.02      6.85 o 
   2   4  11        3.41        2.89      6.07 o 
   3   4  11        6.92       10.24      6.64 o 
   4   4  11        5.31        4.38      6.44 o 
  -7   5  11        0.14        1.01      6.62 o 
  -6   5  11        9.57       11.96      4.44 o 
  -5   5  11        6.95        1.65      3.93 o 
  -4   5  11       26.13       36.44      5.16 o 
  -3   5  11       55.19       52.06      6.73 o 
  -2   5  11        7.66        0.40      7.06 o 
  -1   5  11        1.47       -0.13      4.77 o 
   0   5  11       54.45       57.00      6.74 o 
   1   5  11        1.99       -0.41      4.25 o 
   2   5  11       22.59       16.71      7.16 o 
   3   5  11        2.04        1.82      6.04 o 
  -6   6  11      109.18      123.11     12.26 o 
  -5   6  11       64.12       62.89      9.92 o 
  -4   6  11        1.86        4.64      5.20 o 
  -3   6  11       44.54       54.50      6.98 o 
  -2   6  11       39.24       47.23     16.60 o 
  -1   6  11       18.27       18.54      5.32 o 
   0   6  11        2.59        5.38      4.69 o 
   1   6  11        4.86        5.28      4.40 o 
   2   6  11       15.01       19.78      7.67 o 
   3   6  11        0.47       -5.04      5.04 o 
  -6   7  11       38.64       48.98      7.31 o 
  -5   7  11       44.69       53.95     17.18 o 
  -4   7  11      140.16      176.78     10.86 o 
  -3   7  11        7.33        6.45      7.66 o 
  -2   7  11        6.63        7.99      5.16 o 
  -1   7  11        5.86        6.46      4.64 o 
   0   7  11        7.36        6.57      4.39 o 
   1   7  11        2.75        0.67      4.54 o 
   2   7  11       26.22       11.38      7.04 o 
   3   7  11        8.58       20.40      7.53 o 
  -5   8  11       30.40       29.39      7.82 o 
  -4   8  11        7.60        6.38      5.44 o 
  -3   8  11       81.14       91.86      8.15 o 
  -2   8  11       22.70       22.44      5.61 o 
  -1   8  11        7.69        8.68      4.88 o 
   0   8  11       10.32        6.78      4.81 o 
   1   8  11        4.73        4.85      4.47 o 
   2   8  11       26.60       30.24      6.63 o 
  -5   9  11        5.09       13.27      5.34 o 
  -4   9  11        5.25        6.62      5.08 o 
  -3   9  11       11.23       18.99      5.68 o 
  -2   9  11        1.15       -1.59      4.46 o 
  -1   9  11        0.50       -4.22      5.64 o 
   0   9  11        0.01       -0.27      4.52 o 
   1   9  11       13.01       11.08      5.08 o 
   2   9  11        0.44       -4.71      5.55 o 
  -4  10  11       32.45       46.08      6.98 o 
  -3  10  11        4.06        6.23      5.25 o 
  -2  10  11        9.31        8.92      5.20 o 
  -1  10  11       17.65       22.28      5.82 o 
   0  10  11        5.44        8.73      4.96 o 
   1  10  11        2.21        0.55      4.63 o 
  -2  11  11        6.35       11.41      5.15 o 
  -1  11  11        0.98        1.28      4.74 o 
                                                 
