# Supplementary material for: Crystal structures and conformational analyses of three pyranochromene derivatives
Source: Acta Crystallogr E Crystallogr Commun. 2015 Jul 15;71(Pt 8):926–30. doi: 10.1107/S2056989015012967 (PMC4571358; doi:10.1107/S2056989015012967)
Supplement: Supplementary file 4 [file e-71-00926-IIIsup4.hkl]

# 
# h,k,l, Fc-squared, Fo-squared, sigma(Fo-squared) and status flag 
# 
data_III
_shelx_title ' SWAMI2 in P2(1)/n' 
_shelx_refln_list_code          4 
_shelx_F_calc_maximum      219.59 
_exptl_crystal_F_000       904.00 
_reflns_d_resolution_high  0.8409 
 
loop_ 
 _symmetry_equiv_pos_as_xyz 
 'x, y, z' 
 '-x+1/2, y+1/2, -z+1/2' 
 '-x, -y, -z' 
 'x-1/2, -y-1/2, z-1/2' 
 
_cell_length_a    11.4471 
_cell_length_b    11.2076 
_cell_length_c    16.5407 
_cell_angle_alpha  90.000 
_cell_angle_beta   91.990 
_cell_angle_gamma  90.000 
 
_shelx_F_squared_multiplier     1.000 
 
loop_ 
 _refln_index_h 
 _refln_index_k 
 _refln_index_l 
 _refln_F_squared_calc 
 _refln_F_squared_meas 
 _refln_F_squared_sigma 
 _refln_observed_status 
   2   0   0    29423.69    27163.17    306.62 o 
   4   0   0     1305.02     1461.53     18.38 o 
   6   0   0      244.18      247.67      6.29 o 
   8   0   0       22.51       17.60      2.50 o 
  10   0   0       77.98       82.12      5.59 o 
  12   0   0       36.34       35.16      5.25 o 
   1   1   0      122.21      104.23      2.13 o 
   2   1   0      942.04      904.79      8.19 o 
   3   1   0    16570.92    15699.21    144.84 o 
   4   1   0      702.41      699.05      7.50 o 
   5   1   0      585.47      598.55     13.36 o 
   6   1   0       89.58      116.94      2.92 o 
   7   1   0      786.14      770.21     10.02 o 
   8   1   0       12.79       10.88      1.75 o 
   9   1   0        2.99        2.86      1.90 o 
  10   1   0       25.71       33.73      2.99 o 
  11   1   0        1.04       -0.50      2.26 o 
  12   1   0       49.69       48.55      4.00 o 
  13   1   0       25.89       23.94      3.74 o 
   0   2   0     4987.62     4569.25     64.31 o 
   1   2   0     1641.34     1510.87     12.17 o 
   2   2   0     9179.73     8942.90     81.86 o 
   3   2   0      312.78      308.89      4.49 o 
   4   2   0     6216.99     6273.50     58.32 o 
   5   2   0      480.59      486.67      6.21 o 
   6   2   0      342.97      338.80      5.43 o 
   7   2   0       56.96       71.32      2.78 o 
   8   2   0       52.24       60.04      3.01 o 
   9   2   0      253.86      254.37      6.31 o 
  10   2   0        2.36        3.28      2.36 o 
  11   2   0       17.49       16.33      2.91 o 
  12   2   0        0.84       -2.48      2.48 o 
  13   2   0      113.10      121.67     11.18 o 
   1   3   0      144.69      113.36      1.71 o 
   2   3   0     7186.60     7020.90     61.79 o 
   3   3   0       35.59       25.96      1.18 o 
   4   3   0     4553.70     4278.15     42.78 o 
   5   3   0      571.24      581.18      7.13 o 
   6   3   0        6.42        4.58      1.71 o 
   7   3   0      184.61      216.73      4.47 o 
   8   3   0       38.89       43.11      2.68 o 
   9   3   0       84.03       84.95      5.02 o 
  10   3   0      345.45      328.58      7.68 o 
  11   3   0      152.29      152.66      5.57 o 
  12   3   0      144.65      129.02      8.51 o 
  13   3   0        0.08        0.46      3.73 o 
   0   4   0     3425.44     3424.19     57.27 o 
   1   4   0       29.30       40.21      1.90 o 
   2   4   0     1193.09     1150.79     11.51 o 
   3   4   0     1036.08     1088.69     11.19 o 
   4   4   0       87.65       72.14      2.27 o 
   5   4   0      396.01      367.66      5.63 o 
   6   4   0      806.45      901.51     10.50 o 
   7   4   0       49.64       34.41      2.11 o 
   8   4   0        7.50        3.16      1.66 o 
   9   4   0      708.97      680.35     11.55 o 
  10   4   0      121.88      138.92      5.06 o 
  11   4   0      328.12      337.87      8.25 o 
  12   4   0       78.90       73.39      5.74 o 
   1   5   0      732.51      766.26      9.66 o 
   2   5   0     1135.08     1337.51     14.36 o 
   3   5   0      855.21      783.71     10.45 o 
   4   5   0      109.80      115.16      2.73 o 
   5   5   0       22.54        6.89      1.16 o 
   6   5   0        0.95       -0.44      1.11 o 
   7   5   0        0.87       -1.18      1.18 o 
   8   5   0        7.80        6.33      2.02 o 
   9   5   0        0.02        0.62      2.06 o 
  10   5   0      194.03      181.10      8.64 o 
  11   5   0      372.95      385.97     13.22 o 
  12   5   0        0.01       -2.63      3.26 o 
   0   6   0      179.90      164.87      7.53 o 
   1   6   0     1641.44     2022.66     23.14 o 
   2   6   0       83.00       99.40      2.35 o 
   3   6   0       96.36      114.10      2.56 o 
   4   6   0        5.19        1.03      0.78 o 
   5   6   0       79.11       78.59      2.70 o 
   6   6   0       75.08       73.09      2.98 o 
   7   6   0      274.44      266.18      5.09 o 
   8   6   0     1230.56     1180.64     16.88 o 
   9   6   0       41.97       45.91      5.58 o 
  10   6   0       14.86        7.52      3.21 o 
  11   6   0        3.75        4.26      3.32 o 
  12   6   0        1.31        2.75      3.81 o 
   1   7   0      214.32      188.86      3.75 o 
   2   7   0      293.15      273.18      4.42 o 
   3   7   0       89.97       84.46      2.72 o 
   4   7   0      502.14      498.78      7.38 o 
   5   7   0        4.14        4.17      1.20 o 
   6   7   0        0.07       -0.31      1.41 o 
   7   7   0      852.06      876.24     17.33 o 
   8   7   0        9.82        9.32      1.79 o 
   9   7   0       92.57       96.16      4.75 o 
  10   7   0        5.23        3.11      3.13 o 
  11   7   0        9.59        1.48      3.67 o 
   0   8   0     1010.09     1087.08     28.25 o 
   1   8   0       65.16       57.10      2.22 o 
   2   8   0       49.66       53.05      2.50 o 
   3   8   0       20.54       18.38      1.79 o 
   4   8   0       87.34       88.26      3.22 o 
   5   8   0      133.59      146.47      5.91 o 
   6   8   0       55.48       52.80      3.01 o 
   7   8   0        3.15       -0.65      6.13 o 
   8   8   0        0.69        2.83      3.28 o 
   9   8   0       23.71       26.65      4.83 o 
  10   8   0      108.21      121.54      5.53 o 
   1   9   0       59.95       53.80      3.16 o 
   2   9   0        6.32        7.02      1.94 o 
   3   9   0       57.55       77.13      3.25 o 
   4   9   0      121.50      122.83      5.33 o 
   5   9   0       91.50       96.80      7.64 o 
   6   9   0        3.43        7.07      3.98 o 
   7   9   0       14.43       18.11      3.94 o 
   8   9   0       23.16       33.03      4.83 o 
   9   9   0       34.61       35.57      5.44 o 
  10   9   0        5.50        9.61      4.69 o 
   0  10   0       22.91       10.22      7.77 o 
   1  10   0        1.20        0.83      1.93 o 
   2  10   0        3.57        1.09      2.83 o 
   3  10   0       33.66       29.34      2.38 o 
   4  10   0       27.08       23.56      3.44 o 
   5  10   0       18.78       18.70      3.44 o 
   6  10   0       64.10       65.18      5.76 o 
   7  10   0       15.32       22.89      4.34 o 
   8  10   0       82.78       79.87      8.32 o 
   1  11   0        0.00        0.27      2.91 o 
   2  11   0       32.12       33.92      4.05 o 
   3  11   0        3.04       15.72      9.30 o 
   4  11   0       32.23       36.04      3.71 o 
   5  11   0       28.85       26.17      4.58 o 
   6  11   0       33.99       35.12      5.90 o 
   7  11   0       97.06      121.55     10.63 o 
   0  12   0      141.09      117.56     16.42 o 
   1  12   0      497.25      478.92     21.40 o 
   2  12   0      115.18      109.93     15.63 o 
   3  12   0       74.65       73.62     14.20 o 
   4  12   0        0.44        3.14      8.69 o 
   5  12   0        0.61       -2.11      2.88 o 
   1  13   0        0.01        8.74      7.37 o 
   2  13   0       42.73       32.09     12.58 o 
   3  13   0        0.18       -8.00      9.34 o 
 -13   0   1        0.11        0.07      4.07 o 
 -11   0   1        4.21        6.78      3.29 o 
  -9   0   1      271.78      242.26      7.91 o 
  -7   0   1      427.17      431.85      9.25 o 
  -5   0   1       20.03       27.81      1.94 o 
  -3   0   1     4566.23     4181.39     47.74 o 
  -1   0   1    12069.52     8444.30    287.18 o 
   1   0   1    16085.13    13780.34    279.69 o 
   3   0   1    27265.66    26005.11    292.60 o 
   5   0   1       84.33       89.56      3.36 o 
   7   0   1       18.06       12.38      2.91 o 
   9   0   1       16.24       16.19      3.63 o 
  11   0   1        0.02       -0.77      2.96 o 
  13   0   1        4.49        1.15      4.15 o 
 -13   1   1       20.85       12.18      3.35 o 
 -12   1   1        2.40        0.17      2.48 o 
 -11   1   1       58.91       65.61      3.98 o 
 -10   1   1        4.39        2.93      2.07 o 
  -9   1   1      521.23      514.56      8.74 o 
  -8   1   1        8.38        4.61      1.38 o 
  -7   1   1       51.64       43.19      2.05 o 
  -6   1   1      329.22      274.19      4.62 o 
  -5   1   1        0.28       -0.66      0.66 o 
  -4   1   1      723.90      794.26      8.44 o 
  -3   1   1     3471.70     3370.18     27.42 o 
  -2   1   1     1209.16     1051.42      8.97 o 
  -1   1   1      115.78      112.64      3.70 o 
   0   1   1     2222.10     1412.15     65.23 o 
   1   1   1    20619.55    17817.74    325.89 o 
   2   1   1       99.22      120.17      1.73 o 
   3   1   1     8297.68     7947.47     66.11 o 
   4   1   1      102.54       79.45      2.05 o 
   5   1   1       55.37       44.82      1.85 o 
   6   1   1      192.21      189.61      4.12 o 
   7   1   1      144.42      146.69      3.90 o 
   8   1   1        5.79        6.26      1.65 o 
   9   1   1       14.85       20.25      2.40 o 
  10   1   1       10.71       10.79      2.37 o 
  11   1   1      112.45      115.24      6.56 o 
  12   1   1       48.74       51.03      4.02 o 
  13   1   1        8.59        5.61      3.13 o 
 -13   2   1       58.03       52.13      5.06 o 
 -12   2   1        0.00        2.30      2.65 o 
 -11   2   1      158.25      155.00      5.56 o 
 -10   2   1       48.26       52.06      3.39 o 
  -9   2   1        7.32        2.83      1.89 o 
  -8   2   1       70.76       54.71      2.67 o 
  -7   2   1       79.42       77.57      3.07 o 
  -6   2   1      513.18      464.59      6.67 o 
  -5   2   1      147.48      195.30      3.36 o 
  -4   2   1      252.53      262.82      3.76 o 
  -3   2   1      623.33      614.63      6.06 o 
  -2   2   1     1925.15     1950.96     18.52 o 
  -1   2   1     6069.58     5774.18     44.80 o 
   0   2   1      158.06      150.01      2.13 o 
   1   2   1     1514.93     1361.52     12.52 o 
   2   2   1    48218.94    44861.14    389.10 o 
   3   2   1    32964.64    31600.46    273.07 o 
   4   2   1      589.99      634.56      7.30 o 
   5   2   1     2302.05     2155.83     21.48 o 
   6   2   1        0.62       -0.91      1.86 o 
   7   2   1      364.50      318.71      6.53 o 
   8   2   1       16.84       13.10      2.05 o 
   9   2   1      195.48      209.86      7.05 o 
  10   2   1        8.95        3.62      2.13 o 
  11   2   1      129.61      132.03      5.24 o 
  12   2   1       45.08       46.79      4.00 o 
  13   2   1       79.59       80.07      5.65 o 
 -13   3   1       10.75        7.95      4.24 o 
 -12   3   1       86.21       90.71      5.69 o 
 -11   3   1      347.23      362.80      8.63 o 
 -10   3   1       18.61       16.80      2.64 o 
  -9   3   1       44.44       53.63      3.11 o 
  -8   3   1       28.85       36.64      2.49 o 
  -7   3   1        4.76        0.13      1.15 o 
  -6   3   1      360.96      356.54      5.29 o 
  -5   3   1      513.58      456.95      6.09 o 
  -4   3   1      439.84      412.40      5.24 o 
  -3   3   1       13.03       17.86      1.17 o 
  -2   3   1     1216.68     1270.34     11.28 o 
  -1   3   1     4640.83     4719.23     39.96 o 
   0   3   1      326.06      326.93      4.54 o 
   1   3   1       21.22       28.43      0.96 o 
   2   3   1      685.18      662.59      6.95 o 
   3   3   1     3928.52     4173.70     41.44 o 
   4   3   1       95.62       80.84      2.52 o 
   5   3   1     2603.00     2454.55     26.17 o 
   6   3   1      521.70      445.72      8.36 o 
   7   3   1      457.33      393.79      7.32 o 
   8   3   1      188.06      159.02      4.73 o 
   9   3   1      115.01       97.39      3.96 o 
  10   3   1      130.62      120.09      4.72 o 
  11   3   1        5.34        7.00      2.67 o 
  12   3   1      102.13      111.24      5.30 o 
  13   3   1       94.22      102.28      6.99 o 
 -12   4   1        0.70       -3.12      3.12 o 
 -11   4   1       80.93       96.06      5.36 o 
 -10   4   1      204.48      205.45      7.74 o 
  -9   4   1       39.72       38.98      2.95 o 
  -8   4   1       66.25       76.22      3.49 o 
  -7   4   1      295.57      272.19      5.29 o 
  -6   4   1       50.00       62.94      2.17 o 
  -5   4   1      253.24      309.78      5.37 o 
  -4   4   1       30.76       14.12      1.09 o 
  -3   4   1     1218.75     1101.64     12.10 o 
  -2   4   1      354.06      368.62      4.39 o 
  -1   4   1       34.03       36.26      1.02 o 
   0   4   1      868.68      879.77     11.53 o 
   1   4   1     1500.59     1601.70     16.83 o 
   2   4   1      442.99      492.20      6.04 o 
   3   4   1     1405.78     1485.86     33.98 o 
   4   4   1       25.79       23.66      1.71 o 
   5   4   1      102.91      122.54      5.07 o 
   6   4   1      843.17      867.35     10.24 o 
   7   4   1      126.89      139.29      4.84 o 
   8   4   1      179.87      151.71      4.60 o 
   9   4   1       12.82       16.16      2.50 o 
  10   4   1      386.15      437.77      9.14 o 
  11   4   1       51.30       42.95      3.65 o 
  12   4   1       62.74       65.55      8.31 o 
 -12   5   1       30.41       35.31      4.82 o 
 -11   5   1       27.66       28.88      4.38 o 
 -10   5   1        9.15        5.91      2.99 o 
  -9   5   1        0.54       -2.00      2.00 o 
  -8   5   1      816.92      798.32     12.46 o 
  -7   5   1      182.55      168.29      3.85 o 
  -6   5   1        0.31       -0.71      1.02 o 
  -5   5   1      194.13      193.89      4.24 o 
  -4   5   1      327.64      276.41      4.05 o 
  -3   5   1       47.23       41.71      2.08 o 
  -2   5   1      911.29      907.13     10.45 o 
  -1   5   1      597.03      612.07      7.34 o 
   0   5   1      587.92      528.89      7.86 o 
   1   5   1      103.15      108.90      2.50 o 
   2   5   1      182.31      159.27      2.93 o 
   3   5   1        0.12        0.91      0.70 o 
   4   5   1       14.08       27.41      2.45 o 
   5   5   1       30.31       29.44      1.62 o 
   6   5   1      224.87      216.18      4.58 o 
   7   5   1       20.37       21.47      1.77 o 
   8   5   1        3.65        4.01      2.02 o 
   9   5   1      600.51      607.36     10.81 o 
  10   5   1       30.57       34.28      3.18 o 
  11   5   1      122.69      130.83      7.23 o 
  12   5   1        5.23        7.72      4.49 o 
 -12   6   1       18.80       15.91      4.14 o 
 -11   6   1       21.90       20.79      3.95 o 
 -10   6   1       44.43       41.00      4.28 o 
  -9   6   1      189.51      182.31      5.72 o 
  -8   6   1       25.36       24.93      2.51 o 
  -7   6   1     1449.07     1448.19     16.73 o 
  -6   6   1      728.93      752.39     10.51 o 
  -5   6   1       11.72       12.06      1.27 o 
  -4   6   1      130.98      128.00      2.97 o 
  -3   6   1       84.59       66.43      2.24 o 
  -2   6   1      200.96      169.58      3.17 o 
  -1   6   1       53.59       43.22      1.71 o 
   0   6   1       19.28       33.81      1.75 o 
   1   6   1        2.28        0.96      0.93 o 
   2   6   1     1527.35     1677.79     17.90 o 
   3   6   1      105.78       93.13      2.62 o 
   4   6   1       29.35       29.54      2.88 o 
   5   6   1      427.51      459.65      7.19 o 
   6   6   1        1.20       -0.67      0.90 o 
   7   6   1       34.78       37.80      2.51 o 
   8   6   1      271.15      261.88      6.31 o 
   9   6   1       95.99       88.30      4.30 o 
  10   6   1        6.82        6.46      3.21 o 
  11   6   1        2.18        4.26      4.37 o 
  12   6   1       28.72       30.00      4.67 o 
 -11   7   1        6.66        5.16      3.80 o 
 -10   7   1        9.91        7.45      6.14 o 
  -9   7   1        7.19        8.64      2.63 o 
  -8   7   1      503.10      507.24      9.04 o 
  -7   7   1      188.26      191.24      4.75 o 
  -6   7   1      118.97      119.41      3.87 o 
  -5   7   1        2.74        5.51      1.25 o 
  -4   7   1        2.48        1.07      1.13 o 
  -3   7   1      239.33      240.13      4.73 o 
  -2   7   1      119.50      151.17      3.13 o 
  -1   7   1      717.80      872.11     12.14 o 
   0   7   1      555.79      525.88      9.06 o 
   1   7   1        0.60       -0.62      1.03 o 
   2   7   1       43.69       47.29      1.81 o 
   3   7   1        2.75        5.47      1.22 o 
   4   7   1     1016.95     1096.35     19.93 o 
   5   7   1      144.30      123.13      4.31 o 
   6   7   1       18.79       22.21      2.01 o 
   7   7   1       29.09       33.60      6.34 o 
   8   7   1       10.35       11.16      1.78 o 
   9   7   1        1.90       -1.85      1.85 o 
  10   7   1       16.03       16.29      3.95 o 
  11   7   1       13.49       10.61      4.11 o 
 -10   8   1        9.83        2.72      2.62 o 
  -9   8   1        9.35        9.67      3.96 o 
  -8   8   1       14.06       22.13      4.31 o 
  -7   8   1      192.86      194.48      8.57 o 
  -6   8   1      823.33      826.31     13.69 o 
  -5   8   1      635.34      652.14     11.60 o 
  -4   8   1      195.78      213.52      4.93 o 
  -3   8   1        6.21        5.21      1.29 o 
  -2   8   1      197.48      205.85      4.68 o 
  -1   8   1      126.28      120.11      3.36 o 
   0   8   1       34.19       59.43      2.75 o 
   1   8   1       35.66       29.07      1.72 o 
   2   8   1       69.20       66.96      2.80 o 
   3   8   1       55.14       57.04      2.38 o 
   4   8   1        0.08       -0.93      1.31 o 
   5   8   1       41.49       41.39      2.83 o 
   6   8   1       24.08       18.32      4.47 o 
   7   8   1       36.98       32.14      4.32 o 
   8   8   1        6.16       -2.33      2.45 o 
   9   8   1       12.29       17.09      4.36 o 
  10   8   1       26.17       27.88      4.21 o 
 -10   9   1        6.82        4.79      4.87 o 
  -9   9   1       25.86       31.82      5.41 o 
  -8   9   1        1.18        2.53      4.40 o 
  -7   9   1        0.22        5.71      3.32 o 
  -6   9   1       39.54       38.67      4.76 o 
  -5   9   1       42.41       42.71      7.92 o 
  -4   9   1      827.24      813.21     13.57 o 
  -3   9   1      186.64      200.94      5.19 o 
  -2   9   1      137.15      137.77      5.08 o 
  -1   9   1       84.29       88.41      3.78 o 
   0   9   1        1.67        0.76      3.00 o 
   1   9   1       86.53       66.39      3.56 o 
   2   9   1        1.65        1.23      1.80 o 
   3   9   1      152.11      123.68      4.96 o 
   4   9   1       43.32       48.00      2.86 o 
   5   9   1        2.65       -0.14      2.06 o 
   6   9   1       53.93       51.42      4.79 o 
   7   9   1       79.31       67.36      5.46 o 
   8   9   1        3.57        4.32      3.49 o 
   9   9   1      122.38      123.51      9.86 o 
  -8  10   1       45.93       35.30      5.28 o 
  -7  10   1        3.84        2.95      3.81 o 
  -6  10   1       28.67       21.30      4.06 o 
  -5  10   1        3.67        6.30      2.96 o 
  -4  10   1       54.59       67.22      7.30 o 
  -3  10   1        0.05        3.15      2.52 o 
  -2  10   1       45.44       51.01      5.51 o 
  -1  10   1      166.67      164.73      5.98 o 
   0  10   1       39.14       37.50      6.83 o 
   1  10   1       57.66       55.51      3.80 o 
   2  10   1      243.16      236.96      8.08 o 
   3  10   1      342.37      344.87     10.67 o 
   4  10   1      356.03      339.20     10.08 o 
   5  10   1        1.22       -0.72      2.58 o 
   6  10   1       27.57       19.78      3.77 o 
   7  10   1       67.70       75.71      6.11 o 
   8  10   1       50.85       52.24      5.82 o 
  -7  11   1        0.00        1.55      3.48 o 
  -6  11   1       22.25       19.14      4.13 o 
  -5  11   1        1.56       -1.24      2.79 o 
  -4  11   1        2.87        6.52      8.37 o 
  -3  11   1        7.61        9.90      8.97 o 
  -2  11   1       13.04        8.28      2.86 o 
  -1  11   1        0.03       -5.32      5.32 o 
   0  11   1        5.09        1.94      8.46 o 
   1  11   1       38.61       34.05      8.21 o 
   2  11   1       27.63       34.74      4.31 o 
   3  11   1        1.72        3.22      4.44 o 
   4  11   1       51.06       64.62      9.25 o 
   5  11   1        0.82        2.06      2.82 o 
   6  11   1      140.45      162.64      8.01 o 
   7  11   1        8.23       14.28      4.03 o 
  -5  12   1        0.02       -1.34      8.37 o 
  -4  12   1       11.12       12.63      9.20 o 
  -3  12   1       34.97       27.42     10.91 o 
  -2  12   1        3.86       -6.71      7.72 o 
  -1  12   1        1.25        0.03      7.84 o 
   0  12   1       93.36      100.73     10.87 o 
   1  12   1        8.42        2.92     10.50 o 
   2  12   1       33.26       20.86     10.82 o 
   3  12   1        2.24        0.46      8.74 o 
   4  12   1        9.46        1.92      5.47 o 
   5  12   1       16.50       31.98      7.39 o 
  -2  13   1      168.79      188.73     20.12 o 
  -1  13   1        3.60       -3.98      7.56 o 
   0  13   1      124.04      145.56     13.13 o 
   1  13   1        6.81        4.15      7.42 o 
   2  13   1        9.57       -8.88      8.93 o 
 -12   0   2       71.71       62.99      7.54 o 
 -10   0   2        8.52        5.48      2.94 o 
  -8   0   2      345.91      367.24      8.81 o 
  -6   0   2      778.77      711.66     12.74 o 
  -4   0   2      412.95      435.03      9.54 o 
  -2   0   2     5068.23     4792.61     54.47 o 
   0   0   2      986.88      871.85     40.59 o 
   2   0   2    10040.86     9901.30    121.24 o 
   4   0   2     1491.22     1521.96     26.16 o 
   6   0   2       10.81       14.38      2.06 o 
   8   0   2       29.37       26.20      3.24 o 
  10   0   2       33.98       30.64      4.14 o 
  12   0   2        6.74        4.25      3.82 o 
 -13   1   2       12.33        6.48      3.37 o 
 -12   1   2       34.95       39.91      3.76 o 
 -11   1   2       31.68       28.75      3.13 o 
 -10   1   2      256.69      252.12      6.04 o 
  -9   1   2      105.94      122.32      4.25 o 
  -8   1   2      167.10      176.07      4.16 o 
  -7   1   2       12.88        7.57      1.47 o 
  -6   1   2     1449.34     1474.89     16.48 o 
  -5   1   2        0.81       -0.08      0.64 o 
  -4   1   2      670.95      712.61      7.48 o 
  -3   1   2      723.28      658.89      6.14 o 
  -2   1   2     2879.30     2825.66     24.11 o 
  -1   1   2     4282.91     3972.35     34.88 o 
   0   1   2     2831.90     2671.29     22.80 o 
   1   1   2     5865.09     5557.95     48.60 o 
   2   1   2     2474.41     2350.85     21.06 o 
   3   1   2    19019.49    18074.32    170.37 o 
   4   1   2     1798.69     1634.25     16.44 o 
   5   1   2       38.22       46.78      1.83 o 
   6   1   2     1372.08     1316.54     16.23 o 
   7   1   2        0.36       -1.22      1.22 o 
   8   1   2        0.06        1.76      1.57 o 
   9   1   2       52.47       54.42      3.26 o 
  10   1   2        4.77        6.95      2.22 o 
  11   1   2        0.50       -2.13      2.13 o 
  12   1   2       65.31       73.38      4.56 o 
  13   1   2       36.18       37.40      4.12 o 
 -13   2   2       14.67        1.67      3.53 o 
 -12   2   2       87.52       98.33      4.94 o 
 -11   2   2       19.54       20.72      3.21 o 
 -10   2   2        1.15       -0.71      1.86 o 
  -9   2   2       59.59       63.52      3.33 o 
  -8   2   2      250.75      236.32      5.22 o 
  -7   2   2      447.38      470.97      8.19 o 
  -6   2   2      252.78      317.91      5.99 o 
  -5   2   2        4.52        0.77      0.77 o 
  -4   2   2       11.45        5.21      0.77 o 
  -3   2   2       10.22       20.46      0.95 o 
  -2   2   2      130.37      126.29      1.93 o 
  -1   2   2      101.66       76.38      1.14 o 
   0   2   2      502.10      497.95      4.33 o 
   1   2   2     3852.89     3789.62     33.58 o 
   2   2   2       23.92       38.73      1.14 o 
   3   2   2    21727.35    20741.32    200.33 o 
   4   2   2      175.14      140.86      2.93 o 
   5   2   2       58.55       33.13      1.56 o 
   6   2   2     2970.71     2838.81     32.01 o 
   7   2   2      373.00      349.91      6.41 o 
   8   2   2      225.35      238.38      5.85 o 
   9   2   2       57.50       37.65      3.00 o 
  10   2   2      194.65      194.34      5.96 o 
  11   2   2       10.01       13.58      2.81 o 
  12   2   2       81.25       87.49      5.02 o 
  13   2   2      121.21      126.54      5.97 o 
 -13   3   2       14.92       12.06      4.28 o 
 -12   3   2      108.97      110.06      5.99 o 
 -11   3   2       69.93       70.51      4.15 o 
 -10   3   2       14.28       12.94      2.55 o 
  -9   3   2       50.63       51.38      3.83 o 
  -8   3   2      190.06      198.58      5.08 o 
  -7   3   2      244.18      243.00      4.68 o 
  -6   3   2        8.79        6.15      1.10 o 
  -5   3   2       18.88       17.34      1.50 o 
  -4   3   2      978.38     1036.02     10.99 o 
  -3   3   2      739.59      725.00      8.39 o 
  -2   3   2      404.53      345.44      3.68 o 
  -1   3   2      594.64      654.49      5.64 o 
   0   3   2      605.13      666.70      6.56 o 
   1   3   2     1570.85     1475.26     14.39 o 
   2   3   2      517.53      494.77      5.74 o 
   3   3   2      923.75     1032.66     10.68 o 
   4   3   2      840.97      828.96      9.80 o 
   5   3   2      246.61      267.20      4.94 o 
   6   3   2     3036.63     3114.68     34.71 o 
   7   3   2        7.85       12.40      1.89 o 
   8   3   2        0.00        1.73      2.76 o 
   9   3   2        0.98       -1.80      1.80 o 
  10   3   2       29.05       22.42      2.88 o 
  11   3   2       34.67       37.06      3.47 o 
  12   3   2      121.24      120.39      5.47 o 
  13   3   2        8.16        8.44      4.10 o 
 -12   4   2        0.00       -2.33      3.12 o 
 -11   4   2       63.28       52.29      4.42 o 
 -10   4   2        5.48        5.39      2.94 o 
  -9   4   2      358.51      381.04      7.88 o 
  -8   4   2       20.97       22.65      1.96 o 
  -7   4   2      187.70      219.23      4.62 o 
  -6   4   2       25.53       19.34      1.45 o 
  -5   4   2        3.59       12.79      1.21 o 
  -4   4   2       20.73       23.74      2.18 o 
  -3   4   2     1045.76      992.39     10.39 o 
  -2   4   2        1.38        5.62      0.61 o 
  -1   4   2      509.37      439.23      5.01 o 
   0   4   2     2102.67     1880.55     17.30 o 
   1   4   2       50.35       50.02      1.22 o 
   2   4   2      600.46      634.66      8.48 o 
   3   4   2      315.45      326.72      4.26 o 
   4   4   2     1076.65     1178.83     12.38 o 
   5   4   2    12536.41    12781.81    124.69 o 
   6   4   2       89.13       97.61      3.18 o 
   7   4   2      514.49      483.39      8.67 o 
   8   4   2       60.48       59.26      3.20 o 
   9   4   2        1.14        2.94      1.98 o 
  10   4   2       58.31       51.20      5.15 o 
  11   4   2      117.55      126.36      5.19 o 
  12   4   2       17.09       25.79      4.41 o 
 -12   5   2       16.56       13.64      4.04 o 
 -11   5   2        0.13       -2.92      2.92 o 
 -10   5   2        0.97       -3.65      3.65 o 
  -9   5   2      865.30      910.49     14.16 o 
  -8   5   2      312.45      343.96      6.98 o 
  -7   5   2      420.58      432.10      6.65 o 
  -6   5   2        0.08       -0.48      1.07 o 
  -5   5   2       75.20       70.76      1.87 o 
  -4   5   2       32.99       40.20      1.35 o 
  -3   5   2      572.47      597.23      7.33 o 
  -2   5   2     1160.19     1152.88     12.90 o 
  -1   5   2        4.63        0.41      0.75 o 
   0   5   2      325.06      314.58      4.83 o 
   1   5   2      323.43      317.59      4.48 o 
   2   5   2     3816.99     4221.87     39.62 o 
   3   5   2      283.93      271.98      4.52 o 
   4   5   2     1189.12     1103.84     11.77 o 
   5   5   2      775.58      779.19      9.05 o 
   6   5   2      896.98      966.09     12.64 o 
   7   5   2        0.09        0.78      1.45 o 
   8   5   2      612.03      561.52      9.91 o 
   9   5   2        0.39       -2.12      2.12 o 
  10   5   2      474.00      437.05     14.22 o 
  11   5   2       10.72        9.16      3.00 o 
  12   5   2       41.96       34.20      4.87 o 
 -12   6   2        6.06        7.86      3.71 o 
 -11   6   2        0.79       -2.87      2.87 o 
 -10   6   2        0.00        0.14      2.77 o 
  -9   6   2      213.78      209.80      7.57 o 
  -8   6   2      143.98      134.15      4.13 o 
  -7   6   2       99.83       86.49      2.83 o 
  -6   6   2        2.35        6.94      1.17 o 
  -5   6   2       18.41       23.51      1.62 o 
  -4   6   2       58.01       42.96      1.92 o 
  -3   6   2        2.45        0.19      0.89 o 
  -2   6   2       21.59       36.38      1.53 o 
  -1   6   2      744.82      737.12      9.57 o 
   0   6   2       46.51       45.65      1.82 o 
   1   6   2     2176.39     2157.67     24.65 o 
   2   6   2       42.61       39.91      1.37 o 
   3   6   2      648.40      617.47      7.71 o 
   4   6   2       81.00       69.16      2.42 o 
   5   6   2       11.58        9.15      1.44 o 
   6   6   2       70.21       64.86      2.33 o 
   7   6   2      258.00      241.16      5.05 o 
   8   6   2      453.01      476.31      9.63 o 
   9   6   2      152.60      138.06      5.38 o 
  10   6   2        0.00        3.39      2.45 o 
  11   6   2       15.53        3.41      5.40 o 
  12   6   2        1.12        2.29      3.94 o 
 -11   7   2        0.25       -1.54      3.40 o 
 -10   7   2        2.99        5.51      4.27 o 
  -9   7   2       26.09       30.26      3.45 o 
  -8   7   2       84.92       85.37      4.21 o 
  -7   7   2      125.20      133.05      3.28 o 
  -6   7   2      734.61      763.50     10.01 o 
  -5   7   2     1549.40     1521.91     18.21 o 
  -4   7   2        8.80        5.28      2.10 o 
  -3   7   2      364.49      377.75      6.43 o 
  -2   7   2     1001.79      940.27     13.15 o 
  -1   7   2        0.90       -1.49      1.49 o 
   0   7   2        0.33        0.06      0.93 o 
   1   7   2       28.10       43.77      1.93 o 
   2   7   2       96.46      112.00      2.46 o 
   3   7   2        0.92        0.38      0.91 o 
   4   7   2        2.44        1.08      1.36 o 
   5   7   2      106.21      101.83      3.15 o 
   6   7   2       18.20       11.18      1.85 o 
   7   7   2        9.36        9.05      2.71 o 
   8   7   2       12.02        8.54      1.79 o 
   9   7   2        2.09        1.49      1.97 o 
  10   7   2        1.35        2.84      3.11 o 
  11   7   2      143.65      155.37      8.21 o 
 -10   8   2       35.61       41.31      3.82 o 
  -9   8   2        2.10       -1.72      3.15 o 
  -8   8   2        0.02       -2.39      2.96 o 
  -7   8   2      230.14      218.73      9.17 o 
  -6   8   2      171.81      168.10      5.99 o 
  -5   8   2     2044.01     2059.23     29.11 o 
  -4   8   2      666.12      672.59     10.41 o 
  -3   8   2       98.97      113.08      3.37 o 
  -2   8   2       29.37       43.23      3.69 o 
  -1   8   2      244.01      227.30      4.98 o 
   0   8   2        0.87        0.87      1.56 o 
   1   8   2        8.02        2.72      1.18 o 
   2   8   2        3.37        1.54      1.06 o 
   3   8   2        2.80        1.06      1.15 o 
   4   8   2       13.57       12.03      1.73 o 
   5   8   2       73.81       82.39      3.38 o 
   6   8   2      288.13      293.13      7.96 o 
   7   8   2        0.19       -0.88      4.02 o 
   8   8   2       12.00       12.15      3.71 o 
   9   8   2       10.65        9.98      4.01 o 
  10   8   2        1.70        2.47      2.35 o 
  -9   9   2        0.08       -3.06      3.61 o 
  -8   9   2        3.35        3.66      3.55 o 
  -7   9   2        0.75       -0.71      3.08 o 
  -6   9   2      183.94      191.05     13.46 o 
  -5   9   2      130.27      121.41      6.76 o 
  -4   9   2       67.18       70.88      3.50 o 
  -3   9   2        0.90       -1.91      3.08 o 
  -2   9   2      234.91      230.66     10.71 o 
  -1   9   2      143.50      138.52      4.82 o 
   0   9   2       10.21       10.93      4.37 o 
   1   9   2       22.47       28.70      2.80 o 
   2   9   2       14.68        8.40      2.55 o 
   3   9   2       43.37       40.44      2.45 o 
   4   9   2       11.14        8.97      1.92 o 
   5   9   2        0.42       -0.08      2.44 o 
   6   9   2       87.70       78.53      5.54 o 
   7   9   2       26.96       26.89      5.59 o 
   8   9   2        2.08        2.85      3.23 o 
   9   9   2        5.42        8.02      4.27 o 
  -8  10   2        4.28       -3.24      3.24 o 
  -7  10   2        4.33       13.69      4.48 o 
  -6  10   2       14.85        7.09      3.43 o 
  -5  10   2      214.61      223.50      8.79 o 
  -4  10   2       17.16       21.37      8.42 o 
  -3  10   2      285.00      296.34     24.00 o 
  -2  10   2        1.15       -1.95      1.95 o 
  -1  10   2        4.61        2.47      6.36 o 
   0  10   2       75.42       63.48      8.05 o 
   1  10   2       15.26        5.50      3.71 o 
   2  10   2      198.22      193.90      7.45 o 
   3  10   2        3.63        7.66      2.63 o 
   4  10   2      308.03      298.08      9.32 o 
   5  10   2       17.28       15.38      3.21 o 
   6  10   2        3.23        1.15      2.93 o 
   7  10   2        1.81        2.37      3.28 o 
   8  10   2        3.79        4.33      5.25 o 
  -7  11   2       37.56       53.39      5.71 o 
  -6  11   2       17.59       11.89      3.78 o 
  -5  11   2        5.30        2.40      7.58 o 
  -4  11   2       55.36       44.12     10.96 o 
  -3  11   2       14.08        7.21      8.28 o 
  -2  11   2      396.37      379.40     14.02 o 
  -1  11   2       92.19       88.54      4.54 o 
   0  11   2      228.82      258.52     20.44 o 
   1  11   2       49.72       39.78      8.19 o 
   2  11   2      164.48      162.86     14.59 o 
   3  11   2       53.18       47.88      8.46 o 
   4  11   2       24.43       23.95      3.16 o 
   5  11   2       25.97       22.11      3.67 o 
   6  11   2       22.47       19.09      7.33 o 
   7  11   2        1.32        1.15      3.60 o 
  -5  12   2        0.96        4.90      8.74 o 
  -4  12   2        6.64       -0.65      9.02 o 
  -3  12   2        0.05       -5.18      7.26 o 
  -2  12   2        7.38       -1.09      5.69 o 
  -1  12   2       94.76       97.46     10.74 o 
   0  12   2        1.36        5.84      6.26 o 
   1  12   2        3.29       12.03      6.72 o 
   2  12   2        1.02       -1.25      7.77 o 
   3  12   2       59.17       53.19      8.35 o 
   4  12   2        1.03        3.40      7.72 o 
   5  12   2       10.42       13.56      3.33 o 
  -2  13   2        9.36       -3.10      8.88 o 
  -1  13   2       14.96       -0.32      6.59 o 
   0  13   2        4.55        1.34      7.19 o 
   1  13   2       22.66       22.57     12.39 o 
   2  13   2        5.84       11.61     11.28 o 
 -13   0   3       10.47        2.94      4.23 o 
 -11   0   3      151.45      158.75      7.87 o 
  -9   0   3       52.01       36.88      3.36 o 
  -7   0   3      814.93      833.13     14.98 o 
  -5   0   3      194.70      245.18      5.69 o 
  -3   0   3     6801.89     6829.95     77.32 o 
  -1   0   3     3466.16     3676.75     61.91 o 
   1   0   3     3806.88     3293.10     43.32 o 
   3   0   3      583.12      544.30     11.76 o 
   5   0   3     3638.11     3605.60     60.20 o 
   7   0   3      149.36      214.09      7.36 o 
   9   0   3      157.51      180.45      7.76 o 
  11   0   3       17.83       17.83      4.08 o 
  13   0   3        1.51        1.24      4.60 o 
 -13   1   3       12.94        9.21      3.61 o 
 -12   1   3       13.23       10.15      2.82 o 
 -11   1   3        3.74        2.32      2.35 o 
 -10   1   3        1.86       -1.63      1.63 o 
  -9   1   3      197.35      193.59      4.62 o 
  -8   1   3       77.67       76.26      2.78 o 
  -7   1   3     1115.01     1147.71     13.70 o 
  -6   1   3       50.11       64.27      2.40 o 
  -5   1   3      257.48      238.22      3.71 o 
  -4   1   3     1221.49     1178.92     11.59 o 
  -3   1   3        0.01       -0.02      0.49 o 
  -2   1   3      387.57      403.24      4.71 o 
  -1   1   3     2535.41     2395.98     24.02 o 
   0   1   3     2181.23     2128.44     19.14 o 
   1   1   3     3971.31     3925.89     34.59 o 
   2   1   3     1540.61     1508.83     13.62 o 
   3   1   3      869.69      834.43      8.47 o 
   4   1   3      129.70      116.96      2.52 o 
   5   1   3      107.32      120.70      3.15 o 
   6   1   3      165.36      179.40      5.06 o 
   7   1   3      362.14      341.17      6.75 o 
   8   1   3        3.10        6.14      1.81 o 
   9   1   3      190.69      197.16      5.75 o 
  10   1   3       17.06        9.59      2.53 o 
  11   1   3       10.96        9.36      2.57 o 
  12   1   3        4.60        6.78      2.87 o 
  13   1   3        3.21       -2.70      3.27 o 
 -13   2   3        0.98       -1.49      3.27 o 
 -12   2   3        3.91        1.85      2.99 o 
 -11   2   3       35.35       32.80      3.25 o 
 -10   2   3       10.28       12.72      2.32 o 
  -9   2   3       20.92       23.89      2.45 o 
  -8   2   3        9.86        6.50      1.45 o 
  -7   2   3       80.43       85.61      2.71 o 
  -6   2   3      533.61      491.65      6.45 o 
  -5   2   3        5.85       11.42      0.93 o 
  -4   2   3       75.14       62.64      1.80 o 
  -3   2   3     1778.69     1793.36     18.76 o 
  -2   2   3      292.51      290.59      3.91 o 
  -1   2   3     3503.54     3367.34     31.58 o 
   0   2   3      140.24      111.10      1.56 o 
   1   2   3     1562.17     1449.67     13.40 o 
   2   2   3     2633.81     2424.70     23.11 o 
   3   2   3     1368.04     1361.58     13.78 o 
   4   2   3       71.93       89.45      2.40 o 
   5   2   3       28.47       29.91      1.56 o 
   6   2   3      968.93      894.33     12.04 o 
   7   2   3      147.30      157.21      5.14 o 
   8   2   3       93.71      105.08      3.99 o 
   9   2   3        7.93        2.99      2.00 o 
  10   2   3        9.37       13.98      2.61 o 
  11   2   3        0.22       -1.96      2.16 o 
  12   2   3        5.49        1.94      2.67 o 
  13   2   3       43.91       47.23      4.38 o 
 -13   3   3       45.54       44.22      5.52 o 
 -12   3   3       34.63       37.64      4.93 o 
 -11   3   3        6.33        5.11      3.02 o 
 -10   3   3       14.52       14.23      3.31 o 
  -9   3   3       81.34       81.66      3.62 o 
  -8   3   3       72.95       68.66      3.10 o 
  -7   3   3        3.19        0.36      1.19 o 
  -6   3   3      265.85      236.51      4.11 o 
  -5   3   3      441.70      463.65      6.01 o 
  -4   3   3      452.05      461.51      6.25 o 
  -3   3   3      103.31       97.16      2.22 o 
  -2   3   3        8.94       10.76      1.11 o 
  -1   3   3     1023.67      947.25      8.30 o 
   0   3   3      497.09      495.30      4.68 o 
   1   3   3     1934.96     1959.81     17.91 o 
   2   3   3       40.23       62.07      1.58 o 
   3   3   3     1276.02     1305.36     14.11 o 
   4   3   3     9989.75     9843.26     96.24 o 
   5   3   3     3023.93     2800.52     29.60 o 
   6   3   3        9.51        3.49      1.35 o 
   7   3   3      151.21      130.88      4.19 o 
   8   3   3       29.53       25.18      2.43 o 
   9   3   3      512.56      511.66      9.74 o 
  10   3   3       12.00        6.11      2.49 o 
  11   3   3       11.76       11.96      2.80 o 
  12   3   3       68.06       73.56      4.65 o 
  13   3   3       15.89       23.45      5.47 o 
 -12   4   3       41.55       37.76      4.83 o 
 -11   4   3        0.42       -3.88      3.88 o 
 -10   4   3      400.01      452.02      9.14 o 
  -9   4   3       57.58       62.61      3.28 o 
  -8   4   3      127.64      120.82      3.88 o 
  -7   4   3       14.28       16.47      1.55 o 
  -6   4   3       82.08       82.29      2.77 o 
  -5   4   3     1292.95     1255.71     14.41 o 
  -4   4   3       50.44       58.09      1.94 o 
  -3   4   3      788.19      847.39      9.48 o 
  -2   4   3       16.77        6.15      0.57 o 
  -1   4   3       97.68      100.92      2.21 o 
   0   4   3       22.55       40.47      1.58 o 
   1   4   3     1027.24      971.90     12.45 o 
   2   4   3        0.00        0.37      0.61 o 
   3   4   3     2010.63     2258.47     22.05 o 
   4   4   3      894.92      999.71     10.84 o 
   5   4   3      242.03      233.98      4.37 o 
   6   4   3     1608.12     1653.62     19.84 o 
   7   4   3       56.86       57.81      2.69 o 
   8   4   3      555.40      497.27      9.59 o 
   9   4   3       10.36       13.25      2.36 o 
  10   4   3        3.96        8.82      2.37 o 
  11   4   3       23.53       20.73      3.08 o 
  12   4   3        2.41        1.04      3.00 o 
 -12   5   3        5.70        9.43      3.81 o 
 -11   5   3       22.81       26.40      4.31 o 
 -10   5   3       94.31       83.59      7.75 o 
  -9   5   3       62.14       69.52      3.29 o 
  -8   5   3      454.09      428.12      9.45 o 
  -7   5   3       67.38       68.86      2.97 o 
  -6   5   3      264.20      252.61      5.05 o 
  -5   5   3      202.48      202.69      4.50 o 
  -4   5   3      397.56      436.01      5.73 o 
  -3   5   3       21.26       17.23      1.03 o 
  -2   5   3        0.03        1.79      0.73 o 
  -1   5   3      444.77      534.68      6.59 o 
   0   5   3     3615.16     3576.78     36.24 o 
   1   5   3      115.94      121.69      2.45 o 
   2   5   3      567.68      615.39      7.45 o 
   3   5   3       27.25       34.42      1.53 o 
   4   5   3       19.86       30.02      1.31 o 
   5   5   3      160.96      163.01      4.04 o 
   6   5   3      160.89      185.00      4.01 o 
   7   5   3        0.78        3.75      1.60 o 
   8   5   3      518.36      532.06      9.70 o 
   9   5   3      387.30      386.15      8.31 o 
  10   5   3        2.73        1.97      2.56 o 
  11   5   3        0.57        0.47      2.62 o 
  12   5   3       12.74       10.70      4.03 o 
 -12   6   3        8.85        7.46      3.90 o 
 -11   6   3       37.88       47.17      4.76 o 
 -10   6   3       17.99       19.63      5.01 o 
  -9   6   3       35.46       31.26      3.94 o 
  -8   6   3      125.90      102.99      5.24 o 
  -7   6   3     1178.26     1166.49     16.52 o 
  -6   6   3        3.16        1.63      1.21 o 
  -5   6   3      414.46      456.67      6.50 o 
  -4   6   3      139.04      160.05      3.53 o 
  -3   6   3      280.23      245.45      3.91 o 
  -2   6   3      158.12      192.54      4.11 o 
  -1   6   3       26.13       30.50      1.51 o 
   0   6   3        0.03        4.41      1.00 o 
   1   6   3      182.26      186.62      3.04 o 
   2   6   3      259.94      280.78      4.21 o 
   3   6   3      144.86      180.21      3.65 o 
   4   6   3       34.62       39.19      1.90 o 
   5   6   3       76.93       72.18      2.75 o 
   6   6   3       15.33       17.72      1.46 o 
   7   6   3      594.01      628.41     15.16 o 
   8   6   3      283.47      284.18      8.96 o 
   9   6   3      219.73      225.51      6.82 o 
  10   6   3        3.03        3.32      2.60 o 
  11   6   3       50.59       51.73      4.98 o 
 -11   7   3       16.39       15.55      4.19 o 
 -10   7   3       64.84       64.21      5.36 o 
  -9   7   3      103.90      111.63      5.55 o 
  -8   7   3       11.48       15.67      2.66 o 
  -7   7   3       35.98       31.96      3.63 o 
  -6   7   3     1133.32     1153.03     22.37 o 
  -5   7   3      390.47      366.49      6.05 o 
  -4   7   3      123.00      135.22      3.07 o 
  -3   7   3       73.81       70.09      2.69 o 
  -2   7   3      169.78      166.44      4.25 o 
  -1   7   3        0.42        0.86      1.05 o 
   0   7   3      116.65      148.04      3.37 o 
   1   7   3       61.01       69.84      2.15 o 
   2   7   3       38.63       40.84      1.63 o 
   3   7   3       24.40       23.19      1.64 o 
   4   7   3       89.92      100.21      3.10 o 
   5   7   3       46.30       36.30      2.10 o 
   6   7   3       15.31       16.98      2.21 o 
   7   7   3        4.05        4.07      2.61 o 
   8   7   3       67.52       74.72      6.32 o 
   9   7   3        8.66        5.25      2.16 o 
  10   7   3      146.92      146.41      7.49 o 
  11   7   3       20.01       24.77      4.60 o 
 -10   8   3        3.23        7.05      2.85 o 
  -9   8   3       99.40       98.98      4.80 o 
  -8   8   3        0.40       -1.47      3.15 o 
  -7   8   3      220.91      230.57      9.46 o 
  -6   8   3      513.17      508.37     11.09 o 
  -5   8   3        0.73       -2.17      2.18 o 
  -4   8   3       28.95       25.27      2.16 o 
  -3   8   3      356.73      355.46      7.77 o 
  -2   8   3      554.25      603.24     10.32 o 
  -1   8   3       56.07       57.58      2.97 o 
   0   8   3       31.05       22.22      1.95 o 
   1   8   3      308.85      298.72      5.63 o 
   2   8   3        7.71        3.72      1.23 o 
   3   8   3       51.46       43.28      3.45 o 
   4   8   3        6.86        6.43      2.17 o 
   5   8   3      151.40      132.16      5.18 o 
   6   8   3       83.39       77.38      4.27 o 
   7   8   3      297.30      312.59     11.00 o 
   8   8   3       15.46       16.72      3.99 o 
   9   8   3        0.71       -3.56      3.56 o 
  10   8   3        0.01        3.42      2.29 o 
  -9   9   3        5.61        3.64      3.93 o 
  -8   9   3       76.02       72.44      6.23 o 
  -7   9   3       31.64       26.74      2.94 o 
  -6   9   3       11.71        5.77      3.35 o 
  -5   9   3       15.94       12.12      3.61 o 
  -4   9   3      508.22      537.77     12.74 o 
  -3   9   3      854.83      924.05     19.00 o 
  -2   9   3       20.40       22.53      2.68 o 
  -1   9   3       42.54       46.62      5.66 o 
   0   9   3      172.42      142.31      4.38 o 
   1   9   3      179.39      178.33      8.38 o 
   2   9   3       10.35       13.24      1.84 o 
   3   9   3        1.79       -1.89      1.89 o 
   4   9   3       16.50       13.52      2.67 o 
   5   9   3       23.46       19.02      3.39 o 
   6   9   3       30.55       26.91      4.75 o 
   7   9   3       40.89       49.80      5.05 o 
   8   9   3       29.62       36.62      5.09 o 
   9   9   3        3.89       13.77      4.39 o 
  -8  10   3        0.01        0.71      3.93 o 
  -7  10   3       73.31       83.29      6.51 o 
  -6  10   3        0.12       -2.96      2.96 o 
  -5  10   3        6.67       11.75      4.15 o 
  -4  10   3       83.67       70.39     11.33 o 
  -3  10   3      124.40      114.58      7.18 o 
  -2  10   3      846.69      829.97     16.17 o 
  -1  10   3      105.41      117.03      4.84 o 
   0  10   3        9.44        5.94      6.10 o 
   1  10   3        3.42        6.95      3.57 o 
   2  10   3       92.68       89.21      7.55 o 
   3  10   3       19.93       19.34      2.74 o 
   4  10   3       64.93       45.32      3.94 o 
   5  10   3       64.55       66.72      6.91 o 
   6  10   3       56.03       51.56      6.63 o 
   7  10   3       18.68       23.75      4.36 o 
   8  10   3        0.19       -0.68      3.40 o 
  -7  11   3        3.63        4.56      4.53 o 
  -6  11   3        7.35       18.04      8.19 o 
  -5  11   3        4.28        9.85      8.42 o 
  -4  11   3        2.85       -5.87      5.87 o 
  -3  11   3      293.98      295.09     21.27 o 
  -2  11   3       10.64       10.73      3.24 o 
  -1  11   3        2.49        9.89      2.51 o 
   0  11   3      105.59      102.11     15.26 o 
   1  11   3      698.77      650.77     18.77 o 
   2  11   3        5.95       11.19      5.34 o 
   3  11   3      121.70      114.72     19.75 o 
   4  11   3        0.79        5.65      2.52 o 
   5  11   3       19.83       24.99      5.49 o 
   6  11   3        1.55       -0.90      3.23 o 
   7  11   3       19.15       14.70      5.80 o 
  -5  12   3       27.63       43.29     11.47 o 
  -4  12   3       64.97       56.88     12.44 o 
  -3  12   3        1.94        4.35      8.09 o 
  -2  12   3        0.07       -3.72      5.92 o 
  -1  12   3       24.28       17.28      7.04 o 
   0  12   3        1.77        0.73      8.09 o 
   1  12   3       10.87       27.75     11.33 o 
   2  12   3        6.45       -2.48      4.73 o 
   3  12   3       11.97       15.04      6.21 o 
   4  12   3        3.05        3.22      2.54 o 
   5  12   3        3.95        2.69      2.87 o 
  -2  13   3       14.10       10.54     10.96 o 
  -1  13   3       60.04       97.10     11.77 o 
   0  13   3       81.25       70.40     12.07 o 
   1  13   3      222.13      237.33     23.54 o 
   2  13   3        4.52        8.83     11.05 o 
 -12   0   4       13.41       17.26      4.27 o 
 -10   0   4      221.93      223.80      9.67 o 
  -8   0   4      404.83      487.04     10.64 o 
  -6   0   4      308.12      264.95      6.44 o 
  -4   0   4     1189.81     1136.41     16.00 o 
  -2   0   4     2124.07     2154.44     35.91 o 
   0   0   4     2537.09     2616.06     33.27 o 
   2   0   4     2999.40     2950.35     53.85 o 
   4   0   4      354.40      283.09      7.36 o 
   6   0   4       36.13       11.64      3.73 o 
   8   0   4        3.76        5.91      2.67 o 
  10   0   4      180.89      173.55     11.49 o 
  12   0   4       22.05       21.80      5.71 o 
 -13   1   4        0.17       -0.85      3.20 o 
 -12   1   4      109.29      127.91      5.45 o 
 -11   1   4      216.97      240.60      6.88 o 
 -10   1   4       68.97       73.31      3.77 o 
  -9   1   4      100.49       86.40      3.17 o 
  -8   1   4       77.78       79.29      3.44 o 
  -7   1   4     1310.11     1221.80     14.46 o 
  -6   1   4      616.07      638.22      8.35 o 
  -5   1   4        0.24        1.49      0.85 o 
  -4   1   4      495.58      488.49      6.10 o 
  -3   1   4        2.69        0.97      0.60 o 
  -2   1   4      389.94      374.31      5.24 o 
  -1   1   4     1167.68     1168.12     13.28 o 
   0   1   4      268.92      255.47      3.15 o 
   1   1   4     2270.99     2126.45     19.37 o 
   2   1   4        0.69        3.80      0.69 o 
   3   1   4      298.20      313.98      4.84 o 
   4   1   4      526.90      494.02      7.04 o 
   5   1   4        7.74        4.28      1.20 o 
   6   1   4     1731.76     1751.21     21.02 o 
   7   1   4      238.26      245.06      5.73 o 
   8   1   4       44.58       44.99      2.94 o 
   9   1   4        0.94       -0.36      2.03 o 
  10   1   4        0.23       -2.08      2.08 o 
  11   1   4        0.82        0.84      2.35 o 
  12   1   4        9.75       12.82      3.08 o 
  13   1   4        0.34        1.05      3.00 o 
 -13   2   4       29.05       27.87      4.49 o 
 -12   2   4       31.45       37.04      4.27 o 
 -11   2   4       21.63       19.15      4.30 o 
 -10   2   4        8.69       10.97      2.51 o 
  -9   2   4       15.70       14.83      1.95 o 
  -8   2   4        0.33        2.20      1.25 o 
  -7   2   4      422.79      442.79      6.65 o 
  -6   2   4       29.53       27.06      1.52 o 
  -5   2   4      499.45      463.35      6.06 o 
  -4   2   4     2743.70     2902.83     28.12 o 
  -3   2   4      286.47      278.79      4.04 o 
  -2   2   4      150.89      199.59      4.09 o 
  -1   2   4        6.02        2.04      0.62 o 
   0   2   4     5523.03     5406.61     47.66 o 
   1   2   4      995.15     1013.46      9.40 o 
   2   2   4       83.53      111.00      2.05 o 
   3   2   4      145.13      181.35      4.05 o 
   4   2   4       21.75        9.03      1.12 o 
   5   2   4     1479.61     1615.83     25.78 o 
   6   2   4      673.30      700.98     10.15 o 
   7   2   4       42.21       51.91      2.90 o 
   8   2   4      811.21      856.89     13.45 o 
   9   2   4       29.75       27.73      2.87 o 
  10   2   4       44.86       45.11      3.45 o 
  11   2   4        1.90       -1.81      2.34 o 
  12   2   4       49.95       57.25      4.38 o 
  13   2   4       13.44       11.83      3.43 o 
 -13   3   4        0.06       -0.97      3.61 o 
 -12   3   4        7.53        2.03      3.14 o 
 -11   3   4        9.14        6.35      3.28 o 
 -10   3   4        5.10       -0.04      2.65 o 
  -9   3   4        1.45        1.17      1.66 o 
  -8   3   4        7.12        2.88      1.52 o 
  -7   3   4      214.39      236.84      4.83 o 
  -6   3   4       35.58       38.25      2.19 o 
  -5   3   4      614.97      734.49      9.40 o 
  -4   3   4      126.49      143.97      3.13 o 
  -3   3   4     3345.43     3528.81     41.07 o 
  -2   3   4        2.60        3.95      0.76 o 
  -1   3   4      287.97      338.70      4.60 o 
   0   3   4        2.88        3.55      0.66 o 
   1   3   4       37.05       35.35      1.11 o 
   2   3   4       13.34        9.38      0.76 o 
   3   3   4     2345.59     2602.62     26.76 o 
   4   3   4      640.50      782.59      9.47 o 
   5   3   4     2115.33     2210.79     24.92 o 
   6   3   4      143.31      117.01      4.41 o 
   7   3   4       62.03       67.47      3.59 o 
   8   3   4       29.50       26.44      2.57 o 
   9   3   4      154.14      161.22      5.34 o 
  10   3   4       10.53       11.40      2.59 o 
  11   3   4        3.10        8.58      2.65 o 
  12   3   4       16.72       11.70      3.21 o 
 -12   4   4       34.31       38.54      5.01 o 
 -11   4   4       42.85       34.30      4.17 o 
 -10   4   4       16.81       17.36      3.31 o 
  -9   4   4       94.36       95.73      3.67 o 
  -8   4   4       22.59       18.16      1.75 o 
  -7   4   4        3.11        5.23      1.67 o 
  -6   4   4      352.38      309.64      7.02 o 
  -5   4   4      851.77      824.74     10.35 o 
  -4   4   4     1457.31     1525.19     16.80 o 
  -3   4   4       84.40      128.24      3.19 o 
  -2   4   4       51.59       74.03      1.68 o 
  -1   4   4      352.37      341.37      4.03 o 
   0   4   4      631.21      640.49      6.62 o 
   1   4   4       66.02       70.23      1.57 o 
   2   4   4      412.12      421.90      5.49 o 
   3   4   4      378.71      355.38      4.52 o 
   4   4   4      785.10      987.96     10.37 o 
   5   4   4       93.64       74.21      2.48 o 
   6   4   4        1.96       -0.31      1.29 o 
   7   4   4        8.59       15.13      1.95 o 
   8   4   4      138.08      125.15      4.67 o 
   9   4   4      141.24      139.72      5.06 o 
  10   4   4        0.03        1.71      2.16 o 
  11   4   4        0.22        2.16      2.50 o 
  12   4   4        8.84        8.96      3.33 o 
 -12   5   4        5.79        8.55      3.74 o 
 -11   5   4       58.27       54.14      5.91 o 
 -10   5   4        0.60        0.95      2.92 o 
  -9   5   4      227.07      227.15      7.14 o 
  -8   5   4        4.15       -2.16      2.16 o 
  -7   5   4      257.08      259.50      6.05 o 
  -6   5   4       70.28       63.87      2.66 o 
  -5   5   4      420.94      442.02      7.02 o 
  -4   5   4       56.35       59.74      2.31 o 
  -3   5   4     1182.29     1089.83     12.07 o 
  -2   5   4        4.98       16.19      0.92 o 
  -1   5   4      647.85      586.05      7.83 o 
   0   5   4      451.73      405.21      5.79 o 
   1   5   4      449.47      536.94     10.75 o 
   2   5   4      171.37      175.98      3.20 o 
   3   5   4      768.09      754.72     11.60 o 
   4   5   4       67.37       92.53      2.32 o 
   5   5   4       60.59       64.74      2.16 o 
   6   5   4      236.57      209.91      4.31 o 
   7   5   4     1021.48     1034.05     15.37 o 
   8   5   4      192.81      189.12      5.56 o 
   9   5   4       46.98       46.30      3.30 o 
  10   5   4        6.35        3.82      2.61 o 
  11   5   4       22.82       24.78      3.58 o 
  12   5   4        9.57       14.56      4.05 o 
 -11   6   4        6.41       11.28      3.59 o 
 -10   6   4      175.08      188.06     10.41 o 
  -9   6   4      157.52      171.07      9.69 o 
  -8   6   4      264.75      262.28      8.16 o 
  -7   6   4      337.52      327.92      7.02 o 
  -6   6   4      463.72      443.87      7.48 o 
  -5   6   4      360.22      367.85      6.18 o 
  -4   6   4       13.46       12.57      1.16 o 
  -3   6   4        4.27        6.31      0.91 o 
  -2   6   4       96.33      103.53      2.71 o 
  -1   6   4        1.47        0.03      0.72 o 
   0   6   4     1236.37     1315.94     14.69 o 
   1   6   4       77.14       77.69      2.26 o 
   2   6   4       17.70       12.87      1.26 o 
   3   6   4      382.88      364.90      5.92 o 
   4   6   4        1.09       -1.06      1.06 o 
   5   6   4      177.56      194.42      4.09 o 
   6   6   4      103.93       95.19      2.71 o 
   7   6   4        4.74       10.87      1.80 o 
   8   6   4      200.49      184.51      5.94 o 
   9   6   4      180.06      182.01      6.29 o 
  10   6   4       68.81       55.64      4.98 o 
  11   6   4       38.75       44.08      4.86 o 
 -11   7   4       11.74        5.38      3.89 o 
 -10   7   4       48.98       45.15      5.08 o 
  -9   7   4        2.74        5.06      2.75 o 
  -8   7   4      127.01      125.11      5.06 o 
  -7   7   4       14.40       13.60      2.49 o 
  -6   7   4     1379.87     1389.32     18.77 o 
  -5   7   4      101.62       84.93      3.00 o 
  -4   7   4       77.34       84.32      2.88 o 
  -3   7   4        8.09        6.29      1.79 o 
  -2   7   4      295.69      284.22      5.98 o 
  -1   7   4        4.61        3.71      1.23 o 
   0   7   4        3.53        1.76      1.13 o 
   1   7   4      318.09      366.56      7.49 o 
   2   7   4      279.99      273.02      4.65 o 
   3   7   4       14.31       11.94      1.44 o 
   4   7   4        5.23        6.49      1.36 o 
   5   7   4        1.94        0.62      1.32 o 
   6   7   4       59.52       50.85      3.28 o 
   7   7   4        5.18        5.17      1.90 o 
   8   7   4       23.40       18.24      2.18 o 
   9   7   4        6.60        0.15      2.05 o 
  10   7   4       18.72       30.36      4.33 o 
  11   7   4      113.18       90.04      8.78 o 
 -10   8   4      141.07      150.96      6.62 o 
  -9   8   4       18.16       17.13      2.91 o 
  -8   8   4       61.41       76.21      6.20 o 
  -7   8   4      151.43      130.83      7.27 o 
  -6   8   4        0.29       -2.18      2.18 o 
  -5   8   4      137.70      137.98      8.19 o 
  -4   8   4      150.82      146.22      4.78 o 
  -3   8   4     1163.03     1155.58     19.00 o 
  -2   8   4      232.16      247.54      5.81 o 
  -1   8   4       45.60       54.65      3.69 o 
   0   8   4        3.49        2.47      1.37 o 
   1   8   4        0.35       -0.13      1.30 o 
   2   8   4        0.09        1.95      1.19 o 
   3   8   4        2.56        2.06      1.52 o 
   4   8   4        1.04       -0.17      1.84 o 
   5   8   4        0.04       -1.69      1.69 o 
   6   8   4       11.47        6.62      4.58 o 
   7   8   4        0.47        7.52      3.67 o 
   8   8   4        0.17       -1.55      3.06 o 
   9   8   4       29.47       28.74      4.17 o 
  10   8   4       28.53       27.39      3.22 o 
  -9   9   4       51.76       56.92      6.39 o 
  -8   9   4        0.99        2.45      3.54 o 
  -7   9   4        6.51        5.60      2.37 o 
  -6   9   4       60.58       69.16      6.56 o 
  -5   9   4        8.66        6.87      3.95 o 
  -4   9   4      415.18      425.46     23.08 o 
  -3   9   4       27.82       37.19      3.73 o 
  -2   9   4      387.19      395.42      9.40 o 
  -1   9   4        3.81        0.69      2.29 o 
   0   9   4       74.32       79.00      3.55 o 
   1   9   4       70.82       84.89      7.19 o 
   2   9   4      107.54      115.12      4.29 o 
   3   9   4        2.46        2.22      1.79 o 
   4   9   4        1.19       -3.43      3.43 o 
   5   9   4        7.79        6.63      2.84 o 
   6   9   4        0.06       -1.97      1.97 o 
   7   9   4        0.83        1.80      3.07 o 
   8   9   4        5.41       -0.69      3.32 o 
   9   9   4        4.78        4.64      5.63 o 
  -8  10   4        2.78        5.82      4.08 o 
  -7  10   4        3.17        0.24      4.06 o 
  -6  10   4        1.39       -0.07      3.99 o 
  -5  10   4       11.75        5.18      6.89 o 
  -4  10   4       78.12       80.51     11.42 o 
  -3  10   4      163.77      142.57     14.61 o 
  -2  10   4      186.52      217.98      8.48 o 
  -1  10   4        4.27        0.22      2.24 o 
   0  10   4        5.70        9.57      4.00 o 
   1  10   4      177.12      192.13      7.47 o 
   2  10   4      387.87      364.26      9.98 o 
   3  10   4      298.03      283.41     14.84 o 
   4  10   4      117.34      112.83      5.98 o 
   5  10   4        6.43       -0.76      2.81 o 
   6  10   4       35.77       32.28      4.39 o 
   7  10   4       11.32       19.92      4.27 o 
   8  10   4       10.36        5.69      3.89 o 
  -7  11   4        4.34       -1.16      8.00 o 
  -6  11   4       49.19       48.33     11.01 o 
  -5  11   4        0.00        4.95      7.72 o 
  -4  11   4        5.03        2.31      6.84 o 
  -3  11   4       55.79       56.65     11.28 o 
  -2  11   4       28.50       30.98      7.79 o 
  -1  11   4      375.58      406.99     11.52 o 
   0  11   4      330.79      345.77     19.75 o 
   1  11   4      269.64      301.71     15.00 o 
   2  11   4       44.59       47.31      7.47 o 
   3  11   4        6.06       10.69      4.58 o 
   4  11   4      170.88      157.35     10.52 o 
   5  11   4       30.56       35.55      4.14 o 
   6  11   4       69.98       73.68      7.53 o 
   7  11   4        0.77        2.63      4.51 o 
  -5  12   4       56.57       34.64     11.05 o 
  -4  12   4       21.38       17.85      9.90 o 
  -3  12   4        5.21       10.91      9.06 o 
  -2  12   4       32.27       40.38      8.91 o 
  -1  12   4       54.87       57.46      9.48 o 
   0  12   4      119.80      122.46     12.00 o 
   1  12   4       19.81       41.25     13.23 o 
   2  12   4      113.12      108.22     10.30 o 
   3  12   4        2.81        4.14      5.95 o 
   4  12   4       84.22       86.44      6.77 o 
   5  12   4        7.69       10.05      3.15 o 
  -1  13   4       56.03       63.45     10.84 o 
   0  13   4      136.62      129.07     18.50 o 
   1  13   4       32.58       27.47     12.86 o 
 -13   0   5       54.89       64.09      8.78 o 
 -11   0   5       40.01       29.77      6.62 o 
  -9   0   5      235.98      216.15      6.93 o 
  -7   0   5     1011.25     1049.89     18.17 o 
  -5   0   5     1178.51     1215.95     22.75 o 
  -3   0   5      736.14      779.71     11.67 o 
  -1   0   5      229.92      231.36      5.39 o 
   1   0   5     3066.72     3139.64     45.12 o 
   3   0   5       54.04       41.73      2.62 o 
   5   0   5        4.20        3.46      1.95 o 
   7   0   5       82.67       87.97      7.93 o 
   9   0   5      101.72      101.28      6.18 o 
  11   0   5       65.06       78.08      6.38 o 
  13   0   5        1.08        5.55      4.55 o 
 -13   1   5       11.04       12.60      4.59 o 
 -12   1   5       18.58       14.90      3.61 o 
 -11   1   5      105.96      103.66      4.71 o 
 -10   1   5       83.55       88.93      3.70 o 
  -9   1   5       76.42       73.32      3.45 o 
  -8   1   5       18.15       32.86      2.06 o 
  -7   1   5       14.65       17.55      1.63 o 
  -6   1   5       26.37       26.77      1.81 o 
  -5   1   5     1193.35     1201.22     14.74 o 
  -4   1   5     1201.59     1276.28     15.54 o 
  -3   1   5      954.40      992.19     12.02 o 
  -2   1   5      494.54      521.19      6.98 o 
  -1   1   5      658.41      679.75      7.92 o 
   0   1   5      621.27      589.26      6.27 o 
   1   1   5      680.59      667.22      7.01 o 
   2   1   5      535.98      572.56      8.09 o 
   3   1   5       65.34       71.72      2.08 o 
   4   1   5      814.49      714.42     11.28 o 
   5   1   5      444.08      422.96      7.34 o 
   6   1   5       77.91       84.07      4.69 o 
   7   1   5      428.69      437.81      8.54 o 
   8   1   5       57.56       53.32      3.21 o 
   9   1   5      302.76      311.35      7.39 o 
  10   1   5       70.71       59.22      3.87 o 
  11   1   5        5.49        4.88      2.59 o 
  12   1   5        3.37       -1.68      2.75 o 
 -13   2   5        0.08       -1.46      3.21 o 
 -12   2   5       18.38       15.74      3.74 o 
 -11   2   5       13.37       13.33      3.14 o 
 -10   2   5       86.18       97.38      4.29 o 
  -9   2   5        1.83        1.63      1.56 o 
  -8   2   5       94.08       98.28      3.07 o 
  -7   2   5       46.21       42.58      2.27 o 
  -6   2   5      326.28      345.92      5.93 o 
  -5   2   5      743.99      909.47     10.98 o 
  -4   2   5        8.33        9.42      1.02 o 
  -3   2   5     5121.37     5204.56     59.76 o 
  -2   2   5     6009.09     5798.34     72.18 o 
  -1   2   5     2093.42     2207.24     26.24 o 
   0   2   5      631.31      637.03      7.44 o 
   1   2   5      898.09      859.21      9.74 o 
   2   2   5      584.66      634.19      6.88 o 
   3   2   5      515.31      445.99      6.13 o 
   4   2   5       11.33        9.92      1.16 o 
   5   2   5       36.63       31.29      2.13 o 
   6   2   5     1327.53     1464.00     18.27 o 
   7   2   5      503.85      504.88      9.82 o 
   8   2   5       40.51       37.98      2.94 o 
   9   2   5      171.54      170.26      5.58 o 
  10   2   5        0.24       -2.18      2.19 o 
  11   2   5        0.04       -2.20      2.20 o 
  12   2   5        6.64        7.88      3.00 o 
 -12   3   5       13.49       11.72      3.61 o 
 -11   3   5       49.06       48.37      4.43 o 
 -10   3   5       51.67       51.89      3.27 o 
  -9   3   5       95.86      100.63      3.85 o 
  -8   3   5       13.58        9.05      2.35 o 
  -7   3   5       11.79       19.93      2.20 o 
  -6   3   5      630.40      681.51      9.99 o 
  -5   3   5     2489.21     2522.68     26.81 o 
  -4   3   5     4375.68     4764.82     51.14 o 
  -3   3   5      265.06      298.82      5.41 o 
  -2   3   5     2754.77     2871.19     27.60 o 
  -1   3   5     1088.53     1043.25     13.22 o 
   0   3   5       52.02       48.99      2.11 o 
   1   3   5      624.00      616.29      7.05 o 
   2   3   5     1164.03     1142.91     11.39 o 
   3   3   5       19.21       17.68      1.30 o 
   4   3   5      652.08      622.11      7.67 o 
   5   3   5      570.74      618.94      8.43 o 
   6   3   5      353.30      379.07      7.44 o 
   7   3   5        6.02       10.70      1.98 o 
   8   3   5        2.35        1.18      1.81 o 
   9   3   5        0.08       -1.89      1.89 o 
  10   3   5       24.00       25.21      3.10 o 
  11   3   5        0.06       -2.37      2.37 o 
  12   3   5        1.04        4.69      3.12 o 
 -12   4   5       28.04       29.76      4.77 o 
 -11   4   5       32.57       30.80      4.51 o 
 -10   4   5        2.15       -1.70      2.58 o 
  -9   4   5       12.02        8.09      2.85 o 
  -8   4   5      458.39      458.28      9.89 o 
  -7   4   5       53.60       53.19      2.94 o 
  -6   4   5        1.01        0.52      1.28 o 
  -5   4   5       35.05       26.59      1.79 o 
  -4   4   5     1211.71     1259.14     16.54 o 
  -3   4   5      193.53      188.23      4.06 o 
  -2   4   5     4550.62     4755.26     44.80 o 
  -1   4   5     1784.65     1953.77     20.30 o 
   0   4   5     1169.46     1210.36     12.37 o 
   1   4   5      673.38      703.12      8.29 o 
   2   4   5        0.69        8.35      0.99 o 
   3   4   5      722.58      793.28      8.56 o 
   4   4   5      337.49      328.45      4.69 o 
   5   4   5       17.75       32.84      2.36 o 
   6   4   5      210.35      192.88      4.50 o 
   7   4   5      381.87      364.27      7.77 o 
   8   4   5        0.70        1.44      1.88 o 
   9   4   5        7.33        5.36      2.29 o 
  10   4   5       10.32        7.93      2.45 o 
  11   4   5       18.15       26.69      3.47 o 
  12   4   5       10.46        4.45      3.32 o 
 -12   5   5        7.92       13.08      4.18 o 
 -11   5   5       51.53       63.53      5.45 o 
 -10   5   5        2.52       -2.61      2.86 o 
  -9   5   5       92.41       90.59      4.79 o 
  -8   5   5        0.18       -2.05      2.05 o 
  -7   5   5       34.60       44.10      2.92 o 
  -6   5   5       32.81       31.52      2.15 o 
  -5   5   5      599.12      642.99     10.47 o 
  -4   5   5       51.88       41.10      2.21 o 
  -3   5   5       72.64      103.94      2.68 o 
  -2   5   5      171.97      209.55      3.43 o 
  -1   5   5      174.52      217.43      3.21 o 
   0   5   5      363.83      334.57      5.24 o 
   1   5   5      478.70      509.93      7.81 o 
   2   5   5        3.48        2.17      0.87 o 
   3   5   5      135.61      161.53      3.05 o 
   4   5   5      297.30      353.89      5.07 o 
   5   5   5        6.26       18.37      1.46 o 
   6   5   5      178.77      164.22      4.63 o 
   7   5   5      299.17      264.31      6.14 o 
   8   5   5      152.66      167.93      5.32 o 
   9   5   5       19.81       23.29      2.86 o 
  10   5   5       50.21       37.61      3.73 o 
  11   5   5        8.64        9.32      3.12 o 
  12   5   5        8.85        0.60      3.60 o 
 -11   6   5       11.81        8.36      3.54 o 
 -10   6   5       39.35       39.26      4.40 o 
  -9   6   5       65.94       67.79      4.79 o 
  -8   6   5      328.61      330.97      9.33 o 
  -7   6   5     1145.67     1145.81     16.74 o 
  -6   6   5       70.30       67.42      3.79 o 
  -5   6   5      244.68      217.17      4.89 o 
  -4   6   5       53.94       49.49      2.08 o 
  -3   6   5        0.51        0.90      0.82 o 
  -2   6   5       55.81       79.04      2.25 o 
  -1   6   5       34.74       56.00      1.94 o 
   0   6   5        0.21        1.49      0.95 o 
   1   6   5        0.24        2.24      1.10 o 
   2   6   5      172.97      182.17      4.27 o 
   3   6   5       87.90       95.51      3.81 o 
   4   6   5        0.02       -0.52      1.21 o 
   5   6   5       38.64       40.99      2.88 o 
   6   6   5       27.24       40.74      2.24 o 
   7   6   5       80.31       72.99      3.07 o 
   8   6   5       13.42        9.76      2.76 o 
   9   6   5       53.86       54.53      4.00 o 
  10   6   5       53.44       51.30      4.17 o 
  11   6   5       78.21       77.40      5.00 o 
 -11   7   5       13.57       10.47      4.16 o 
 -10   7   5       10.84        2.12      4.06 o 
  -9   7   5       22.18       15.72      3.32 o 
  -8   7   5      265.72      275.04      9.74 o 
  -7   7   5        0.11        1.18      2.16 o 
  -6   7   5     1264.82     1277.56     18.96 o 
  -5   7   5        0.33       -1.55      1.55 o 
  -4   7   5     1927.46     1937.52     29.09 o 
  -3   7   5       94.67       86.04      3.33 o 
  -2   7   5      325.59      310.75      5.81 o 
  -1   7   5      422.10      450.36      6.88 o 
   0   7   5       10.18        8.60      1.50 o 
   1   7   5       72.63       71.88      2.77 o 
   2   7   5      112.50      112.10      2.83 o 
   3   7   5      192.32      173.04      4.74 o 
   4   7   5       50.04       50.45      2.36 o 
   5   7   5        3.86        3.81      1.56 o 
   6   7   5        0.27       -2.14      2.14 o 
   7   7   5        4.94        1.09      1.64 o 
   8   7   5        1.72        1.97      2.10 o 
   9   7   5       80.57       77.32      4.41 o 
  10   7   5       60.66       52.23      4.20 o 
 -10   8   5        1.89        1.34      4.49 o 
  -9   8   5        0.00       -1.85      2.41 o 
  -8   8   5        2.39        2.52      2.28 o 
  -7   8   5       62.24       58.15      6.43 o 
  -6   8   5       29.67       23.16      2.53 o 
  -5   8   5        0.34       -1.88      1.88 o 
  -4   8   5       78.12       83.41      5.95 o 
  -3   8   5        1.39       -0.59      1.65 o 
  -2   8   5      134.29      142.43      4.41 o 
  -1   8   5      174.27      187.05      4.15 o 
   0   8   5       13.31        7.25      1.65 o 
   1   8   5       31.48       39.81      2.52 o 
   2   8   5       80.99       76.51      2.86 o 
   3   8   5       36.19       27.45      2.48 o 
   4   8   5       61.26       62.20      4.99 o 
   5   8   5      463.96      424.94      8.83 o 
   6   8   5        0.23       -0.61      2.80 o 
   7   8   5       34.34       22.74      4.15 o 
   8   8   5       11.03       -3.26      3.26 o 
   9   8   5        0.18        0.86      5.09 o 
  10   8   5       39.08       40.44      3.86 o 
  -9   9   5        8.50       11.53      5.31 o 
  -8   9   5        2.23        3.85      2.90 o 
  -7   9   5       67.90       72.85      4.79 o 
  -6   9   5       10.68        8.93      4.33 o 
  -5   9   5      434.57      441.64     23.17 o 
  -4   9   5      120.95      136.98     12.81 o 
  -3   9   5     1381.81     1380.11     23.59 o 
  -2   9   5       11.92        7.86      2.49 o 
  -1   9   5      169.68      167.10      5.28 o 
   0   9   5        6.47        3.82      1.85 o 
   1   9   5      308.53      277.58     15.33 o 
   2   9   5        0.48        1.12      2.18 o 
   3   9   5      178.07      171.85     13.17 o 
   4   9   5      239.89      241.75      8.76 o 
   5   9   5        8.82       19.24      3.68 o 
   6   9   5       26.61       24.37      4.09 o 
   7   9   5        5.44        6.11      4.09 o 
   8   9   5       20.65       22.93      4.61 o 
   9   9   5       42.04       42.93      5.90 o 
  -8  10   5        2.07       10.73      5.06 o 
  -7  10   5        5.95       17.00      5.36 o 
  -6  10   5       65.55       66.59     11.05 o 
  -5  10   5        3.05       -0.79      6.47 o 
  -4  10   5      101.87      102.48     12.44 o 
  -3  10   5        5.73        0.14      6.43 o 
  -2  10   5      250.60      282.43     10.06 o 
  -1  10   5      353.95      386.47      9.73 o 
   0  10   5      442.32      465.60     10.91 o 
   1  10   5        6.05        8.05      2.56 o 
   2  10   5      213.53      198.63      7.27 o 
   3  10   5       20.45       22.69      3.34 o 
   4  10   5      224.78      205.81      8.17 o 
   5  10   5       27.34       20.73      4.92 o 
   6  10   5       18.73       23.21      4.18 o 
   7  10   5       25.40       29.96      4.74 o 
   8  10   5        1.11       -1.64      3.72 o 
  -6  11   5       12.67        3.93      8.28 o 
  -5  11   5        3.67       -1.02      7.49 o 
  -4  11   5       30.45       18.64      9.20 o 
  -3  11   5       16.25       18.17      9.11 o 
  -2  11   5        0.27        1.16      6.09 o 
  -1  11   5      108.50      112.07     10.58 o 
   0  11   5      422.13      452.16     14.10 o 
   1  11   5        1.24       -1.74      1.74 o 
   2  11   5        1.74        5.07      3.95 o 
   3  11   5      326.31      313.77      9.78 o 
   4  11   5       16.14       16.64      3.49 o 
   5  11   5       60.41       48.32      4.92 o 
   6  11   5        1.09       -2.17      3.14 o 
  -4  12   5        1.44       -1.25      8.32 o 
  -3  12   5        3.90       -2.64      7.63 o 
  -2  12   5       12.14       12.69      7.32 o 
  -1  12   5      130.41      118.43     11.15 o 
   0  12   5       69.76       76.58     15.21 o 
   1  12   5        0.56        4.51      5.50 o 
   2  12   5        6.96        7.68     15.10 o 
   3  12   5      155.68      175.35      9.78 o 
   4  12   5       20.01       17.88      3.41 o 
 -12   0   6      124.31      132.15     10.48 o 
 -10   0   6       69.52       78.64      4.75 o 
  -8   0   6      997.67     1044.33     18.66 o 
  -6   0   6       41.35       29.45      3.01 o 
  -4   0   6     2945.59     2813.55     47.83 o 
  -2   0   6       99.31       89.36      3.14 o 
   0   0   6    10937.86    10650.15    131.41 o 
   2   0   6     1807.39     1972.64     57.17 o 
   4   0   6     1484.18     1492.02     27.35 o 
   6   0   6      462.31      478.07     14.37 o 
   8   0   6     1605.71     1705.40     33.13 o 
  10   0   6      126.65      120.96      8.85 o 
  12   0   6       13.48        4.58      4.17 o 
 -13   1   6       23.81       30.20      5.36 o 
 -12   1   6       47.86       46.70      4.62 o 
 -11   1   6       13.49       17.31      2.89 o 
 -10   1   6       55.28       55.79      3.54 o 
  -9   1   6       13.71        9.89      1.77 o 
  -8   1   6        0.50        0.68      1.47 o 
  -7   1   6        7.82        3.21      1.41 o 
  -6   1   6       93.87       88.25      3.19 o 
  -5   1   6      969.94     1026.19     14.14 o 
  -4   1   6        0.00       -0.97      0.97 o 
  -3   1   6      521.38      478.02      8.27 o 
  -2   1   6       19.40       16.32      1.82 o 
  -1   1   6       33.16       41.65      1.56 o 
   0   1   6      790.97      789.07      9.69 o 
   1   1   6      745.17      736.33      8.26 o 
   2   1   6      267.40      306.11      4.66 o 
   3   1   6      588.78      625.36      9.59 o 
   4   1   6        0.32        1.05      1.15 o 
   5   1   6       79.96       90.90      3.27 o 
   6   1   6       11.66       12.65      1.86 o 
   7   1   6       24.11       24.34      2.45 o 
   8   1   6      516.76      530.96     11.03 o 
   9   1   6       91.82       90.48      4.32 o 
  10   1   6      140.22      143.11      5.51 o 
  11   1   6        6.04        1.19      2.55 o 
  12   1   6       52.06       59.24      4.58 o 
 -12   2   6       50.85       47.91      4.80 o 
 -11   2   6        1.13       -0.16      2.76 o 
 -10   2   6        3.92        1.53      2.48 o 
  -9   2   6       10.53        3.54      1.99 o 
  -8   2   6       77.45       74.28      3.57 o 
  -7   2   6       36.57       38.99      2.22 o 
  -6   2   6      104.84      101.71      3.28 o 
  -5   2   6        1.89        0.92      1.20 o 
  -4   2   6      922.27     1007.36     12.62 o 
  -3   2   6      432.53      520.40      8.91 o 
  -2   2   6     2861.76     2920.01     42.31 o 
  -1   2   6       40.92       61.74      2.23 o 
   0   2   6     2033.48     1920.08     21.61 o 
   1   2   6     1960.83     2035.94     21.32 o 
   2   2   6      109.25       84.27      2.14 o 
   3   2   6       34.12       25.43      1.47 o 
   4   2   6      159.92      157.69      4.55 o 
   5   2   6       17.37        8.58      1.60 o 
   6   2   6        6.18        7.55      1.74 o 
   7   2   6      123.45      127.48      4.42 o 
   8   2   6        1.74       -1.15      1.75 o 
   9   2   6       11.66        8.19      2.47 o 
  10   2   6        0.26       -1.06      2.21 o 
  11   2   6        2.12        4.28      2.70 o 
  12   2   6       56.06       66.74      4.89 o 
 -12   3   6        3.20        3.00      3.83 o 
 -11   3   6       99.36      100.45      5.60 o 
 -10   3   6       36.58       35.25      3.74 o 
  -9   3   6       42.50       38.69      3.54 o 
  -8   3   6       87.62       83.21      6.93 o 
  -7   3   6       75.95       64.13      3.59 o 
  -6   3   6      217.90      245.27      5.70 o 
  -5   3   6       68.34       66.33      2.68 o 
  -4   3   6        6.81        8.11      1.60 o 
  -3   3   6     4506.62     4932.33     57.22 o 
  -2   3   6     4823.81     4964.38     49.44 o 
  -1   3   6     3744.33     4112.31     41.27 o 
   0   3   6      441.38      460.47      6.36 o 
   1   3   6      197.74      208.46      3.57 o 
   2   3   6       71.41       66.15      2.66 o 
   3   3   6      332.76      300.52      4.33 o 
   4   3   6      473.75      462.81      6.33 o 
   5   3   6        1.78        6.91      1.35 o 
   6   3   6      697.30      701.82     12.56 o 
   7   3   6       89.44       83.58      3.34 o 
   8   3   6       61.64       49.07      3.40 o 
   9   3   6       54.12       52.70      3.56 o 
  10   3   6       18.64       17.31      3.03 o 
  11   3   6       31.16       38.45      3.77 o 
  12   3   6        2.29       -1.56      3.01 o 
 -12   4   6        8.61        6.68      5.29 o 
 -11   4   6       41.46       43.93      4.95 o 
 -10   4   6        1.37        1.68      2.71 o 
  -9   4   6       10.32        3.99      2.56 o 
  -8   4   6       19.18       19.56      2.89 o 
  -7   4   6        3.22        3.54      1.81 o 
  -6   4   6      275.02      276.30      6.58 o 
  -5   4   6     1208.71     1200.45     16.49 o 
  -4   4   6       77.04       73.55      2.58 o 
  -3   4   6     1825.85     2026.85     21.45 o 
  -2   4   6       20.89       23.06      1.34 o 
  -1   4   6     1446.35     1635.14     17.43 o 
   0   4   6      649.50      635.50      7.72 o 
   1   4   6      213.06      224.97      3.76 o 
   2   4   6       50.27       52.23      1.58 o 
   3   4   6        1.95        3.31      0.88 o 
   4   4   6       12.43        7.27      1.10 o 
   5   4   6       40.99       43.13      2.39 o 
   6   4   6       28.64       20.24      1.94 o 
   7   4   6       14.93       10.66      2.62 o 
   8   4   6       86.96       87.01      4.36 o 
   9   4   6       73.01       74.98      4.00 o 
  10   4   6        0.38        1.51      3.00 o 
  11   4   6        2.66        4.58      2.90 o 
  12   4   6       46.62       42.67      4.54 o 
 -12   5   6       15.17       13.04      4.20 o 
 -11   5   6       68.77       79.96      6.33 o 
 -10   5   6       32.54       27.27      4.16 o 
  -9   5   6        8.62        2.83      3.04 o 
  -8   5   6        8.28        3.45      2.43 o 
  -7   5   6     1119.14     1132.11     18.31 o 
  -6   5   6      516.24      551.91     10.46 o 
  -5   5   6      301.94      304.38      6.67 o 
  -4   5   6      440.08      437.80      7.97 o 
  -3   5   6      468.91      496.43      6.54 o 
  -2   5   6     1006.33     1200.13     13.51 o 
  -1   5   6      822.08      831.26      8.76 o 
   0   5   6      190.84      185.76      3.21 o 
   1   5   6       10.51       15.06      1.07 o 
   2   5   6      100.55      101.70      2.25 o 
   3   5   6      224.94      217.08      3.74 o 
   4   5   6       91.81      109.00      2.75 o 
   5   5   6      155.27      137.68      3.26 o 
   6   5   6      156.33      153.29      3.91 o 
   7   5   6       18.48       17.84      2.25 o 
   8   5   6       23.12       29.61      3.06 o 
   9   5   6       24.39       28.54      3.04 o 
  10   5   6        0.64       -0.92      2.54 o 
  11   5   6       48.75       39.34      4.19 o 
 -11   6   6        2.12        3.12      3.45 o 
 -10   6   6       58.44       65.63      5.27 o 
  -9   6   6        7.37       -0.75      2.84 o 
  -8   6   6       19.15       15.07      3.25 o 
  -7   6   6       21.95       17.83      3.50 o 
  -6   6   6      159.68      150.51      5.60 o 
  -5   6   6      698.36      705.72      9.89 o 
  -4   6   6        0.32        1.01      1.23 o 
  -3   6   6      441.58      460.38      7.93 o 
  -2   6   6       39.65       36.85      1.34 o 
  -1   6   6       33.04       38.84      1.84 o 
   0   6   6     1247.83     1300.27     17.02 o 
   1   6   6      314.66      354.45      6.43 o 
   2   6   6      106.80      115.20      3.06 o 
   3   6   6      447.71      439.63      6.67 o 
   4   6   6       29.56       33.20      1.61 o 
   5   6   6      121.22      114.13      2.90 o 
   6   6   6        0.60       -0.77      1.38 o 
   7   6   6       95.66       95.35      3.60 o 
   8   6   6      174.82      176.67      6.32 o 
   9   6   6        2.24       -0.15      2.42 o 
  10   6   6       80.86       73.18      4.69 o 
  11   6   6        4.55        0.67      3.08 o 
 -10   7   6       12.55       11.54      3.46 o 
  -9   7   6       47.61       48.70      4.40 o 
  -8   7   6        7.09        5.43      3.09 o 
  -7   7   6        1.64        0.87      2.37 o 
  -6   7   6      712.09      709.63     10.96 o 
  -5   7   6       21.66       24.15      2.17 o 
  -4   7   6      215.36      196.48      5.23 o 
  -3   7   6      435.39      410.08      7.97 o 
  -2   7   6        0.02        0.94      1.17 o 
  -1   7   6      942.77      988.63     12.62 o 
   0   7   6       41.34       44.21      2.14 o 
   1   7   6      249.77      279.56      5.64 o 
   2   7   6       92.54      103.42      3.18 o 
   3   7   6        1.31        0.18      1.49 o 
   4   7   6      545.21      510.85      8.18 o 
   5   7   6       22.12       18.74      2.52 o 
   6   7   6      240.45      206.20      7.32 o 
   7   7   6       33.26       27.99      2.64 o 
   8   7   6       75.50       69.24      3.96 o 
   9   7   6       23.70       18.96      3.08 o 
  10   7   6      220.42      225.99      7.55 o 
 -10   8   6        6.64        7.36      3.51 o 
  -9   8   6        0.69       -2.77      2.77 o 
  -8   8   6        4.88        6.00      2.59 o 
  -7   8   6       18.56       21.07      2.43 o 
  -6   8   6        5.48        2.10      1.96 o 
  -5   8   6       21.49       15.15      2.10 o 
  -4   8   6      127.90      112.98     10.59 o 
  -3   8   6        8.69       11.77      2.04 o 
  -2   8   6      930.26      946.45     12.58 o 
  -1   8   6       34.86       40.81      2.51 o 
   0   8   6      465.42      481.55      8.49 o 
   1   8   6        4.66        4.65      2.36 o 
   2   8   6       24.69       24.61      2.62 o 
   3   8   6       11.09        5.54      1.67 o 
   4   8   6      132.01      100.38      4.88 o 
   5   8   6       79.12       78.66      4.31 o 
   6   8   6      264.25      239.78     13.79 o 
   7   8   6        4.20        1.45      3.17 o 
   8   8   6       17.10       15.51      4.14 o 
   9   8   6        4.84        2.74      3.97 o 
  -9   9   6       11.70       13.91      3.80 o 
  -8   9   6        4.87        3.18      3.11 o 
  -7   9   6       65.00       68.81      4.51 o 
  -6   9   6        4.17        1.90      6.01 o 
  -5   9   6      124.11      132.63     12.49 o 
  -4   9   6      488.81      462.13     23.68 o 
  -3   9   6       17.80       32.51     10.54 o 
  -2   9   6     1069.41     1110.27     19.89 o 
  -1   9   6        0.02       -0.61      2.07 o 
   0   9   6      459.38      448.23     14.09 o 
   1   9   6        6.98       13.30      4.34 o 
   2   9   6      106.34      126.15      9.99 o 
   3   9   6       57.14       65.59      4.72 o 
   4   9   6       47.34       43.41      4.30 o 
   5   9   6      393.54      356.55     11.58 o 
   6   9   6       17.03       11.47      3.69 o 
   7   9   6       74.75       73.23      8.56 o 
   8   9   6        6.02        7.24      4.86 o 
  -8  10   6       14.15       21.74      8.88 o 
  -7  10   6       95.46      107.24     13.04 o 
  -6  10   6      164.26      174.48     15.54 o 
  -5  10   6        0.15        5.64      7.17 o 
  -4  10   6        5.16       14.38      7.45 o 
  -3  10   6       95.77       77.32     10.96 o 
  -2  10   6      126.52      109.52     17.74 o 
  -1  10   6        1.82        0.94      4.26 o 
   0  10   6      231.07      226.65      8.21 o 
   1  10   6       52.02       49.72      5.10 o 
   2  10   6        2.93       -2.36      2.36 o 
   3  10   6       20.69       22.50      6.29 o 
   4  10   6      126.47      110.62      6.40 o 
   5  10   6       14.08       10.56      3.45 o 
   6  10   6      102.73      101.35      6.81 o 
   7  10   6        9.81        5.62      3.87 o 
  -6  11   6       95.86      109.14     14.34 o 
  -5  11   6       22.60       19.24      9.25 o 
  -4  11   6       72.95       85.32     12.12 o 
  -3  11   6       10.43        6.47      8.28 o 
  -2  11   6        0.57       -3.08      6.59 o 
  -1  11   6      105.46       98.87      9.99 o 
   0  11   6       32.73       37.58      6.62 o 
   1  11   6       71.60       73.04      4.95 o 
   2  11   6       23.13       16.76      4.90 o 
   3  11   6        6.34        2.70      4.45 o 
   4  11   6        1.02        3.54      3.30 o 
   5  11   6        1.81        3.20      3.09 o 
   6  11   6        7.00        8.41      3.72 o 
  -4  12   6       58.79       81.67     13.09 o 
  -3  12   6        3.59       -7.86      7.86 o 
  -2  12   6       34.68       33.74      8.33 o 
  -1  12   6       48.06       32.62      8.52 o 
   0  12   6        8.52        5.50     11.24 o 
   1  12   6        0.08        1.91      3.69 o 
   2  12   6      355.39      352.09     10.64 o 
   3  12   6       10.20       11.29      3.26 o 
   4  12   6       44.21       40.85      4.40 o 
 -11   0   7       53.85       51.96      7.26 o 
  -9   0   7      474.27      521.69     17.20 o 
  -7   0   7       68.93       76.69      5.47 o 
  -5   0   7      617.26      630.23     13.97 o 
  -3   0   7      109.64       95.16      4.97 o 
  -1   0   7       11.15       11.93      1.44 o 
   1   0   7     4768.83     4673.13     70.02 o 
   3   0   7      235.05      278.52      9.17 o 
   5   0   7       70.02      101.34      5.75 o 
   7   0   7      107.31      113.76      5.96 o 
   9   0   7      149.64      145.16     11.70 o 
  11   0   7        0.40       -3.32      3.32 o 
 -12   1   7       41.50       49.56      5.59 o 
 -11   1   7      112.46      124.49      6.98 o 
 -10   1   7        0.17       -1.57      2.91 o 
  -9   1   7       16.35       13.96      2.35 o 
  -8   1   7       68.05       72.39      3.43 o 
  -7   1   7       39.22       41.64      2.59 o 
  -6   1   7      198.41      207.98      5.04 o 
  -5   1   7        6.06        9.62      1.51 o 
  -4   1   7      341.70      361.37      7.81 o 
  -3   1   7       49.52       55.39      3.40 o 
  -2   1   7      377.92      489.63      7.34 o 
  -1   1   7      984.26     1014.21     12.38 o 
   0   1   7     1515.42     1638.92     22.10 o 
   1   1   7      827.07      827.31      9.87 o 
   2   1   7      375.67      419.00      6.69 o 
   3   1   7       21.61        7.51      1.40 o 
   4   1   7      865.43      819.47     17.17 o 
   5   1   7      850.15      824.99     12.41 o 
   6   1   7       13.42       14.04      1.99 o 
   7   1   7      121.21      111.99      4.15 o 
   8   1   7       85.04       87.91      4.13 o 
   9   1   7      398.71      418.86      9.10 o 
  10   1   7        0.03        1.63      2.65 o 
  11   1   7       17.66       14.85      3.14 o 
  12   1   7       19.26       12.61      3.86 o 
 -12   2   7       16.98        6.71      5.19 o 
 -11   2   7       57.71       65.24      5.66 o 
 -10   2   7        9.76       14.57      3.62 o 
  -9   2   7       24.00       23.59      2.81 o 
  -8   2   7       34.33       32.73      3.60 o 
  -7   2   7        1.93        2.24      1.46 o 
  -6   2   7      465.22      494.38      8.45 o 
  -5   2   7        1.94        1.44      1.28 o 
  -4   2   7        0.02        2.87      1.22 o 
  -3   2   7      124.33      141.69      4.21 o 
  -2   2   7     4958.92     5257.58     72.37 o 
  -1   2   7      775.76      850.56     11.77 o 
   0   2   7     1496.19     1637.24     20.47 o 
   1   2   7       69.67       50.67      1.86 o 
   2   2   7     1473.10     1574.45     19.55 o 
   3   2   7       55.39       46.37      2.08 o 
   4   2   7      121.53      109.00      3.53 o 
   5   2   7      149.62      128.26      4.01 o 
   6   2   7      106.61       97.10      3.43 o 
   7   2   7       19.61       22.57      2.51 o 
   8   2   7        5.03        8.99      2.30 o 
   9   2   7       82.18       84.42      4.28 o 
  10   2   7       72.29       69.16      4.30 o 
  11   2   7       51.84       43.09      4.03 o 
  12   2   7        0.40        0.86      2.82 o 
 -12   3   7      163.90      162.63      8.18 o 
 -11   3   7       33.45       28.98      4.16 o 
 -10   3   7       46.54       42.53      4.66 o 
  -9   3   7       39.87       38.84      4.17 o 
  -8   3   7       34.02       39.49      3.86 o 
  -7   3   7       43.25       44.89      3.68 o 
  -6   3   7      273.57      264.63      6.10 o 
  -5   3   7     1142.68     1163.75     17.84 o 
  -4   3   7     1430.85     1590.08     20.39 o 
  -3   3   7     1136.51     1254.60     14.13 o 
  -2   3   7     5947.99     6393.26     67.89 o 
  -1   3   7      822.04      959.46     12.01 o 
   0   3   7      467.49      521.50      6.37 o 
   1   3   7      168.52      166.54      3.07 o 
   2   3   7       40.07       47.98      1.77 o 
   3   3   7      167.99      123.70      4.12 o 
   4   3   7      161.47      145.08      3.72 o 
   5   3   7      183.91      197.86      4.94 o 
   6   3   7       52.96       56.07      2.96 o 
   7   3   7       48.05       34.81      2.57 o 
   8   3   7        5.62       -0.12      1.96 o 
   9   3   7       22.41       16.21      2.84 o 
  10   3   7       29.08       26.09      3.29 o 
  11   3   7        2.13       -0.05      2.61 o 
  12   3   7       42.79       37.46      4.53 o 
 -12   4   7       12.31        8.21      4.82 o 
 -11   4   7       13.27       14.98      4.82 o 
 -10   4   7       79.03       80.77      5.66 o 
  -9   4   7       33.01       31.81      4.99 o 
  -8   4   7        4.61        1.77      2.51 o 
  -7   4   7       60.90       49.36      3.50 o 
  -6   4   7       58.57       60.26      3.72 o 
  -5   4   7      282.30      313.25      6.98 o 
  -4   4   7       34.15       41.62      2.13 o 
  -3   4   7       22.69       22.80      1.79 o 
  -2   4   7      307.93      301.00      5.04 o 
  -1   4   7      410.64      422.99      6.94 o 
   0   4   7       26.33       38.79      1.99 o 
   1   4   7      163.48      177.55      3.47 o 
   2   4   7       91.46      100.46      2.54 o 
   3   4   7      338.45      323.41      5.07 o 
   4   4   7      104.81      111.10      3.48 o 
   5   4   7        3.68        1.90      1.33 o 
   6   4   7      106.78       78.57      3.58 o 
   7   4   7       32.04       30.25      2.95 o 
   8   4   7       29.07       33.41      2.97 o 
   9   4   7       33.33       40.14      3.41 o 
  10   4   7       11.60       10.99      3.13 o 
  11   4   7       16.98       15.69      3.60 o 
 -11   5   7        3.36       -4.15      4.15 o 
 -10   5   7       11.63       14.87      4.32 o 
  -9   5   7      197.35      187.16      8.69 o 
  -8   5   7      312.82      305.50     12.80 o 
  -7   5   7        0.07       -2.44      2.44 o 
  -6   5   7      121.67      107.92      4.34 o 
  -5   5   7        0.75       -1.69      1.87 o 
  -4   5   7     1032.18     1044.60     15.72 o 
  -3   5   7      348.01      336.87      8.10 o 
  -2   5   7       34.33       36.27      1.57 o 
  -1   5   7      109.31      103.20      2.56 o 
   0   5   7      113.14      104.10      2.72 o 
   1   5   7      711.91      723.96      9.02 o 
   2   5   7     2231.10     2172.95     20.73 o 
   3   5   7       16.27       13.95      1.35 o 
   4   5   7      331.39      301.01      7.08 o 
   5   5   7       16.15        5.73      1.42 o 
   6   5   7       87.09       72.19      2.87 o 
   7   5   7       52.01       47.32      3.39 o 
   8   5   7       45.68       33.61      3.30 o 
   9   5   7       60.06       51.74      4.03 o 
  10   5   7        5.71        1.01      2.75 o 
  11   5   7       13.17        4.00      3.42 o 
 -11   6   7       10.52        3.61      4.83 o 
 -10   6   7       15.27       17.41      4.38 o 
  -9   6   7       11.75       16.52      4.15 o 
  -8   6   7        0.91        4.06      3.19 o 
  -7   6   7        0.23       -2.08      2.08 o 
  -6   6   7       22.49       20.89      2.37 o 
  -5   6   7       24.25       15.15      1.85 o 
  -4   6   7       42.52       38.46      2.76 o 
  -3   6   7       57.65       58.19      2.00 o 
  -2   6   7      177.17      155.29      3.32 o 
  -1   6   7        6.86        5.18      1.00 o 
   0   6   7     1534.95     1488.30     17.70 o 
   1   6   7     1139.70     1162.58     15.96 o 
   2   6   7      975.95     1038.06     12.37 o 
   3   6   7      580.16      621.10      7.69 o 
   4   6   7      139.48      140.49      3.14 o 
   5   6   7       83.17       89.93      2.87 o 
   6   6   7       24.15       15.41      1.89 o 
   7   6   7       54.29       50.67      3.49 o 
   8   6   7      141.70      125.41      7.25 o 
   9   6   7      106.34       95.25      4.67 o 
  10   6   7       27.20       18.41      3.57 o 
 -10   7   7        0.00       -3.31      3.43 o 
  -9   7   7      137.69      118.75      7.38 o 
  -8   7   7      120.58      127.12      7.69 o 
  -7   7   7        0.47       -2.34      2.34 o 
  -6   7   7        0.17       -1.96      1.96 o 
  -5   7   7        3.73        0.43      1.65 o 
  -4   7   7       78.67       80.18      3.23 o 
  -3   7   7       23.10       19.05      1.41 o 
  -2   7   7      109.74       98.11      3.17 o 
  -1   7   7      162.49      157.35      3.86 o 
   0   7   7      865.50      940.68     13.41 o 
   1   7   7     1145.27     1157.74     22.33 o 
   2   7   7      100.66       99.74      3.55 o 
   3   7   7      299.19      291.79      5.77 o 
   4   7   7      127.53      124.11      5.48 o 
   5   7   7       18.28       26.77      4.66 o 
   6   7   7       19.97       18.60      1.82 o 
   7   7   7        3.80       -0.19      1.90 o 
   8   7   7       90.82       73.50      4.16 o 
   9   7   7        5.66        0.76      4.68 o 
  10   7   7        6.95        4.22      2.93 o 
  -9   8   7        0.05       -1.32      3.40 o 
  -8   8   7        8.40        7.30      2.86 o 
  -7   8   7        5.71        3.68      2.33 o 
  -6   8   7       24.12       25.36      3.96 o 
  -5   8   7        3.42        1.63      1.79 o 
  -4   8   7      238.73      270.21     15.82 o 
  -3   8   7      425.19      438.16     12.30 o 
  -2   8   7      127.65      137.91      4.26 o 
  -1   8   7       22.07       23.09      2.30 o 
   0   8   7      242.98      243.63      7.23 o 
   1   8   7      198.88      198.34      9.33 o 
   2   8   7      271.65      297.99     10.03 o 
   3   8   7       17.83       16.89      2.88 o 
   4   8   7        0.27        0.10      2.58 o 
   5   8   7      145.61      133.63      7.21 o 
   6   8   7        7.57        4.88      3.41 o 
   7   8   7        7.09        7.44      4.57 o 
   8   8   7       28.24       47.28      5.79 o 
   9   8   7        8.93        9.20      2.38 o 
  -8   9   7        0.08        2.55      3.67 o 
  -7   9   7        8.66        5.59      3.40 o 
  -6   9   7       14.20       15.23      2.65 o 
  -5   9   7      183.51      180.96     14.80 o 
  -4   9   7      128.85      119.04     11.56 o 
  -3   9   7     1231.92     1205.26     50.22 o 
  -2   9   7        0.00        0.73      3.19 o 
  -1   9   7      772.77      767.37     13.54 o 
   0   9   7       96.49      100.12      6.09 o 
   1   9   7       86.08       90.64      7.71 o 
   2   9   7      401.69      388.78     11.35 o 
   3   9   7        0.78       -2.57      2.57 o 
   4   9   7       37.80       48.17      4.76 o 
   5   9   7      145.34      143.25      7.42 o 
   6   9   7       40.63       27.90      4.49 o 
   7   9   7        3.25        6.60      3.59 o 
   8   9   7        0.96        4.54      3.85 o 
  -7  10   7       29.61       35.70      9.39 o 
  -6  10   7       50.15       70.11     10.82 o 
  -5  10   7      112.61      115.24     12.90 o 
  -4  10   7        4.73        4.12      7.08 o 
  -3  10   7      196.64      182.24     12.18 o 
  -2  10   7       38.01       43.86      7.18 o 
  -1  10   7       40.02       36.84      7.73 o 
   0  10   7       10.68       15.33      8.12 o 
   1  10   7      235.42      236.26     12.53 o 
   2  10   7        0.87       -1.59      2.58 o 
   3  10   7       94.90      102.41      9.52 o 
   4  10   7        0.49       -1.89      5.96 o 
   5  10   7       14.80        5.67      3.53 o 
   6  10   7        1.74       -1.41      3.32 o 
   7  10   7       29.53       33.63      6.76 o 
  -6  11   7      136.73      136.19     15.40 o 
  -5  11   7       14.66       11.15      8.28 o 
  -4  11   7        6.83       14.20      8.79 o 
  -3  11   7       62.18       64.79     11.38 o 
  -2  11   7        2.58       -2.37      5.48 o 
  -1  11   7        4.59       -1.59      3.45 o 
   0  11   7        2.41        0.59      4.68 o 
   1  11   7      118.95      142.14     13.12 o 
   2  11   7        1.56        3.09      4.01 o 
   3  11   7      113.84      126.42      6.77 o 
   4  11   7        0.00       -0.75      3.22 o 
   5  11   7        8.86        5.51      3.51 o 
  -3  12   7        9.99       13.13      9.39 o 
  -2  12   7       16.54       22.45      7.96 o 
  -1  12   7        1.89        1.43      9.71 o 
   0  12   7       23.88       13.83     10.91 o 
   1  12   7       43.60       42.88      4.33 o 
   2  12   7       12.44       17.02      5.49 o 
   3  12   7       59.66       76.21     11.26 o 
 -12   0   8       80.51       67.65      8.98 o 
 -10   0   8        9.82        1.12      4.73 o 
  -8   0   8        6.75        4.69      2.88 o 
  -6   0   8       97.32       86.72      4.87 o 
  -4   0   8       35.51       25.77      3.30 o 
  -2   0   8      102.42       94.54      5.11 o 
   0   0   8     1928.21     2100.99     36.13 o 
   2   0   8       19.84       13.24      2.63 o 
   4   0   8      158.65      176.01      6.55 o 
   6   0   8      122.06      110.56     10.81 o 
   8   0   8        0.82        0.57      2.92 o 
  10   0   8        0.00       -3.12      3.12 o 
  12   0   8       19.74       25.72      5.59 o 
 -12   1   8        7.53        2.56      3.85 o 
 -11   1   8       28.34       37.14      5.05 o 
 -10   1   8       49.41       51.09      7.42 o 
  -9   1   8        9.03        9.46      2.71 o 
  -8   1   8       14.89       16.13      2.43 o 
  -7   1   8       27.35       34.70      2.59 o 
  -6   1   8      151.38      160.53      6.65 o 
  -5   1   8        0.00        2.19      1.49 o 
  -4   1   8      343.93      388.06      8.47 o 
  -3   1   8     1447.98     1383.82     21.93 o 
  -2   1   8      858.46      913.26     14.12 o 
  -1   1   8      237.61      289.63      4.99 o 
   0   1   8     3269.25     3640.52     50.39 o 
   1   1   8      376.69      386.46      6.17 o 
   2   1   8      264.46      242.35      4.72 o 
   3   1   8      534.24      546.55      9.49 o 
   4   1   8       10.23       11.36      2.05 o 
   5   1   8       10.25        1.08      2.35 o 
   6   1   8        6.16        4.59      1.76 o 
   7   1   8      209.72      207.15      5.87 o 
   8   1   8      105.83      106.81      4.50 o 
   9   1   8      126.45      113.49      4.87 o 
  10   1   8       16.16       22.73      3.25 o 
  11   1   8      138.76      133.77      5.89 o 
  12   1   8       21.29       20.30      3.83 o 
 -12   2   8        2.26       -0.55      4.00 o 
 -11   2   8       56.36       65.25      5.81 o 
 -10   2   8        3.44        0.60      4.29 o 
  -9   2   8      236.04      259.44     10.57 o 
  -8   2   8       71.62       74.91      3.81 o 
  -7   2   8      110.97      118.55      4.02 o 
  -6   2   8      295.58      294.37      6.75 o 
  -5   2   8      112.01       98.97      3.93 o 
  -4   2   8      161.27      172.80      5.54 o 
  -3   2   8      168.40      210.83      5.29 o 
  -2   2   8      794.57      762.64     11.11 o 
  -1   2   8      817.79      890.72     12.46 o 
   0   2   8      342.97      382.95      6.67 o 
   1   2   8        1.23        1.86      1.05 o 
   2   2   8       61.12       50.65      1.94 o 
   3   2   8      600.66      611.05      8.87 o 
   4   2   8      247.35      266.34      5.77 o 
   5   2   8        2.24        1.99      1.46 o 
   6   2   8        0.09        0.02      1.58 o 
   7   2   8       10.86        7.15      2.11 o 
   8   2   8       79.91       61.14      3.69 o 
   9   2   8        6.35        0.69      2.33 o 
  10   2   8        0.99        1.31      2.51 o 
  11   2   8       34.28       28.29      3.65 o 
  12   2   8        0.01        0.78      3.05 o 
 -12   3   8       37.06       39.92      8.59 o 
 -11   3   8      555.91      581.61     15.21 o 
 -10   3   8      175.05      194.94      8.38 o 
  -9   3   8       16.92       14.05      3.35 o 
  -8   3   8       49.12       45.54      3.05 o 
  -7   3   8      156.73      157.27      4.79 o 
  -6   3   8        9.45       11.32      1.68 o 
  -5   3   8      192.11      207.86      6.07 o 
  -4   3   8     1107.07     1162.08     17.76 o 
  -3   3   8       85.03      125.36      3.52 o 
  -2   3   8      289.05      283.28      6.17 o 
  -1   3   8     1342.83     1296.01     15.78 o 
   0   3   8      180.03      203.36      3.94 o 
   1   3   8     1926.92     2203.08     28.18 o 
   2   3   8      727.57      838.66     10.26 o 
   3   3   8      239.45      269.53      5.18 o 
   4   3   8      595.78      587.29      8.88 o 
   5   3   8        0.02        1.11      1.53 o 
   6   3   8      187.61      184.09      5.25 o 
   7   3   8        0.03       -2.63      2.63 o 
   8   3   8       52.96       54.12      3.60 o 
   9   3   8        0.01       -2.20      2.20 o 
  10   3   8        3.94        5.28      2.77 o 
  11   3   8        0.07       -1.60      2.65 o 
 -11   4   8      110.21      101.07      7.66 o 
 -10   4   8        2.57        4.72      4.26 o 
  -9   4   8       83.45       92.77      5.78 o 
  -8   4   8       58.21       53.32      5.10 o 
  -7   4   8       16.97       15.10      3.43 o 
  -6   4   8       29.89       30.37      3.14 o 
  -5   4   8        5.90        8.16      2.38 o 
  -4   4   8      291.09      296.07      5.06 o 
  -3   4   8       50.90       77.88      2.31 o 
  -2   4   8     1101.03     1219.44     13.86 o 
  -1   4   8      803.73      826.18     11.84 o 
   0   4   8      587.78      667.73      9.02 o 
   1   4   8       90.57       95.27      2.85 o 
   2   4   8      111.18      102.21      3.26 o 
   3   4   8     1810.17     1708.37     19.13 o 
   4   4   8        0.00        1.28      1.28 o 
   5   4   8      840.36      935.72     14.39 o 
   6   4   8       35.31       45.79      2.94 o 
   7   4   8      361.01      400.26      9.30 o 
   8   4   8        0.07       -2.00      2.01 o 
   9   4   8       56.71       56.47      3.84 o 
  10   4   8       16.43       23.08      3.26 o 
  11   4   8      136.44      139.54      6.79 o 
 -11   5   8       80.21       95.76      7.56 o 
 -10   5   8       29.86       21.98      6.35 o 
  -9   5   8       68.04       61.86      6.11 o 
  -8   5   8       35.92       30.89      4.48 o 
  -7   5   8       83.12       55.88      4.87 o 
  -6   5   8       20.83       10.16      2.92 o 
  -5   5   8        3.69        1.65      1.52 o 
  -4   5   8       10.97       13.71      1.79 o 
  -3   5   8       55.19       51.83      2.40 o 
  -2   5   8        2.72        2.42      1.03 o 
  -1   5   8        0.86       -0.94      1.00 o 
   0   5   8      476.22      517.44      6.99 o 
   1   5   8      351.25      361.93      5.96 o 
   2   5   8        6.96       12.78      1.33 o 
   3   5   8      154.12      150.08      3.80 o 
   4   5   8       13.58        8.36      1.45 o 
   5   5   8       32.58       33.26      2.38 o 
   6   5   8      107.55      111.12      4.21 o 
   7   5   8        3.91        4.29      2.19 o 
   8   5   8        4.59        0.66      2.29 o 
   9   5   8       18.13       22.66      3.38 o 
  10   5   8       23.71       26.62      3.80 o 
  11   5   8        2.77       -3.02      3.02 o 
 -11   6   8       14.42        6.24     11.28 o 
 -10   6   8        1.38        0.31      3.54 o 
  -9   6   8       25.49       21.51      4.28 o 
  -8   6   8      144.96      123.78      5.82 o 
  -7   6   8        3.82        9.61      2.75 o 
  -6   6   8        1.46       -1.97      1.97 o 
  -5   6   8        0.21       -1.38      1.38 o 
  -4   6   8       37.82       43.60      2.38 o 
  -3   6   8       90.61       99.24      2.93 o 
  -2   6   8      205.99      207.61      4.63 o 
  -1   6   8        4.43        2.44      1.13 o 
   0   6   8      646.34      635.25      8.73 o 
   1   6   8      504.06      512.44      7.10 o 
   2   6   8        7.91        9.82      1.26 o 
   3   6   8       11.83       14.01      1.40 o 
   4   6   8       97.84       94.82      3.42 o 
   5   6   8        2.25       -1.24      1.44 o 
   6   6   8      156.35      164.88      4.55 o 
   7   6   8        1.11       -1.09      2.25 o 
   8   6   8        0.34        0.73      2.47 o 
   9   6   8       11.29        4.19      2.61 o 
  10   6   8        4.09        2.11      2.68 o 
 -10   7   8        3.93        2.59      3.87 o 
  -9   7   8        0.52       -2.95      2.95 o 
  -8   7   8       81.54       74.22      5.43 o 
  -7   7   8       26.16       19.01      3.65 o 
  -6   7   8      185.49      180.62      6.89 o 
  -5   7   8       59.44       53.96      2.94 o 
  -4   7   8       49.26       47.11      4.55 o 
  -3   7   8       57.63       45.84      2.28 o 
  -2   7   8      814.53      812.76      9.91 o 
  -1   7   8      973.51      961.38     15.17 o 
   0   7   8      295.93      277.10      5.99 o 
   1   7   8     1169.41     1087.86     15.61 o 
   2   7   8      134.40      143.15      4.50 o 
   3   7   8     1514.72     1538.50     20.84 o 
   4   7   8        3.37        1.77      2.51 o 
   5   7   8       11.13       10.69      1.90 o 
   6   7   8       90.86       66.54      3.27 o 
   7   7   8       37.45       35.98      3.20 o 
   8   7   8        8.73        4.58      2.79 o 
   9   7   8       25.04       21.35      3.69 o 
  -9   8   8        6.28        5.07      4.89 o 
  -8   8   8        2.41        5.18      3.95 o 
  -7   8   8       52.64       62.97      4.24 o 
  -6   8   8      102.08      116.24      6.82 o 
  -5   8   8      208.81      188.04     10.69 o 
  -4   8   8       39.57       35.21      2.30 o 
  -3   8   8       24.85       22.27      3.11 o 
  -2   8   8        1.38       -1.49      3.50 o 
  -1   8   8      408.12      434.80     11.92 o 
   0   8   8      243.92      241.94      7.39 o 
   1   8   8      128.93      135.62      6.78 o 
   2   8   8      274.24      264.71      9.20 o 
   3   8   8        1.64       -2.41      2.88 o 
   4   8   8      536.39      531.98     14.64 o 
   5   8   8        1.71        2.70      3.58 o 
   6   8   8       17.03       13.44      3.92 o 
   7   8   8       77.82       60.47      6.09 o 
   8   8   8        5.53        1.74      3.54 o 
   9   8   8       14.57       12.57      2.62 o 
  -8   9   8       18.31       19.44      4.38 o 
  -7   9   8       21.49       34.04      4.72 o 
  -6   9   8       75.64       81.79      5.13 o 
  -5   9   8        0.15        9.85      6.61 o 
  -4   9   8      108.66      114.64     11.15 o 
  -3   9   8      246.10      284.10     13.95 o 
  -2   9   8      133.02      136.76      6.99 o 
  -1   9   8       23.02       12.44      4.66 o 
   0   9   8      356.20      363.87     17.39 o 
   1   9   8       40.47       25.82      5.47 o 
   2   9   8      494.82      522.87     14.10 o 
   3   9   8      113.99       98.42      6.07 o 
   4   9   8      164.92      163.25      9.27 o 
   5   9   8        0.39        1.50      3.07 o 
   6   9   8        7.85       16.33      4.11 o 
   7   9   8       24.27       21.40      4.85 o 
   8   9   8        0.00       -3.02      3.60 o 
  -7  10   8       18.59       13.92      7.82 o 
  -6  10   8       40.70       28.07      8.79 o 
  -5  10   8      358.60      355.95     21.55 o 
  -4  10   8      227.47      237.56     17.43 o 
  -3  10   8      291.74      304.17     21.78 o 
  -2  10   8       81.27       60.95      8.00 o 
  -1  10   8      215.25      221.25     11.39 o 
   0  10   8       64.95       58.67      7.09 o 
   1  10   8        0.88        3.24      4.21 o 
   2  10   8        0.12        0.80      2.68 o 
   3  10   8       12.12        5.70      3.50 o 
   4  10   8       25.95       29.10      4.85 o 
   5  10   8      125.75      144.80      7.98 o 
   6  10   8        3.32        8.77      4.06 o 
  -5  11   8       30.11       16.93      8.60 o 
  -4  11   8       28.24       21.92      9.80 o 
  -3  11   8        1.37       -2.40      7.21 o 
  -2  11   8       45.24       38.82      8.09 o 
  -1  11   8       84.95       84.44     15.31 o 
   0  11   8        4.15        5.86      8.14 o 
   1  11   8       39.50       37.85      4.44 o 
   2  11   8       31.42       38.68      4.47 o 
   3  11   8        0.49       -0.05      3.04 o 
   4  11   8       11.75       13.79      3.79 o 
   5  11   8       12.42        7.45      3.87 o 
  -2  12   8        0.43       -5.62      5.62 o 
  -1  12   8       16.47       39.68     12.81 o 
   0  12   8        0.00       -6.24      7.86 o 
   1  12   8        1.73        3.31      3.08 o 
 -11   0   9       10.90       13.80      5.98 o 
  -9   0   9       11.32       12.11      6.33 o 
  -7   0   9       91.03       83.56      6.32 o 
  -5   0   9       33.57       31.00      5.04 o 
  -3   0   9       12.42       16.33      2.33 o 
  -1   0   9      191.28      179.83      7.72 o 
   1   0   9      696.49      750.51     15.23 o 
   3   0   9       93.95      109.76      6.15 o 
   5   0   9      158.42      156.80      6.76 o 
   7   0   9       32.35       33.09      4.25 o 
   9   0   9        5.35        5.68      3.35 o 
  11   0   9       10.10        2.85      4.24 o 
 -12   1   9        2.32       -0.59      3.83 o 
 -11   1   9       51.93       66.37      6.01 o 
 -10   1   9      143.27      149.86      7.54 o 
  -9   1   9      391.59      388.95     11.33 o 
  -8   1   9       17.44       12.38      2.38 o 
  -7   1   9       41.47       44.29      4.23 o 
  -6   1   9       40.86       38.37      3.10 o 
  -5   1   9       12.25       12.71      2.16 o 
  -4   1   9       95.96       78.32      4.54 o 
  -3   1   9      830.37      852.65     13.34 o 
  -2   1   9      279.63      279.74     10.30 o 
  -1   1   9     3200.27     3471.06     45.10 o 
   0   1   9        1.07        3.00      1.37 o 
   1   1   9       52.34       46.74      1.92 o 
   2   1   9      768.91      791.29     10.80 o 
   3   1   9     1741.27     1786.61     25.28 o 
   4   1   9      176.52      187.61      5.36 o 
   5   1   9        9.23        8.63      2.06 o 
   6   1   9      366.92      372.40      7.85 o 
   7   1   9      131.83      141.03      5.05 o 
   8   1   9        3.22       -1.10      2.13 o 
   9   1   9        1.36       -2.23      2.23 o 
  10   1   9        1.14        1.31      2.51 o 
  11   1   9       47.56       45.93      4.19 o 
 -12   2   9       30.81       37.84      5.49 o 
 -11   2   9        1.56        2.44      3.91 o 
 -10   2   9      508.99      571.34     14.66 o 
  -9   2   9        3.70        7.36      3.45 o 
  -8   2   9      525.99      536.77     12.02 o 
  -7   2   9       12.50       10.24      2.41 o 
  -6   2   9      413.80      453.59     10.09 o 
  -5   2   9      119.32      119.17      6.37 o 
  -4   2   9       13.48       21.53      2.65 o 
  -3   2   9      367.79      342.43      8.57 o 
  -2   2   9       16.70       18.87      2.06 o 
  -1   2   9      211.86      246.06      6.08 o 
   0   2   9      301.37      330.30      6.26 o 
   1   2   9      383.56      425.56      7.14 o 
   2   2   9        0.69        0.97      1.17 o 
   3   2   9        3.17        0.85      1.28 o 
   4   2   9        0.10       -0.91      1.65 o 
   5   2   9       19.26       13.67      2.06 o 
   6   2   9       16.61       24.65      2.77 o 
   7   2   9        1.08       -0.86      1.93 o 
   8   2   9       71.17       73.16      4.08 o 
   9   2   9       28.03       23.18      3.17 o 
  10   2   9        1.32       -0.61      2.50 o 
  11   2   9        0.03       -1.70      2.83 o 
 -11   3   9        6.67       11.19      4.85 o 
 -10   3   9       86.29       85.98      6.20 o 
  -9   3   9        6.38       10.87      3.37 o 
  -8   3   9       68.02       74.93      6.00 o 
  -7   3   9       16.57       11.60      2.04 o 
  -6   3   9        0.10        1.60      1.66 o 
  -5   3   9        0.98        0.90      2.04 o 
  -4   3   9       29.73       27.65      4.48 o 
  -3   3   9     1136.01     1106.77     16.99 o 
  -2   3   9       64.18       79.86      2.78 o 
  -1   3   9      124.84      160.08      3.86 o 
   0   3   9      679.29      698.61      9.37 o 
   1   3   9       33.65       48.68      1.90 o 
   2   3   9      185.52      211.35      4.04 o 
   3   3   9       26.98       24.05      1.94 o 
   4   3   9      136.28      133.85      3.91 o 
   5   3   9      172.40      209.33      5.79 o 
   6   3   9        4.46       -0.89      1.95 o 
   7   3   9       95.57       76.84      4.28 o 
   8   3   9        8.37        3.35      2.43 o 
   9   3   9        1.98        0.42      3.10 o 
  10   3   9        8.19       11.26      2.95 o 
  11   3   9       33.11       37.57      4.40 o 
 -11   4   9       11.23        5.99      4.86 o 
 -10   4   9       42.58       58.56      6.33 o 
  -9   4   9      200.76      192.96      9.34 o 
  -8   4   9        3.09        6.92      3.65 o 
  -7   4   9      184.49      153.66     16.63 o 
  -6   4   9       15.82       18.29      4.27 o 
  -5   4   9        6.34        5.99      2.15 o 
  -4   4   9      193.61      180.82      4.23 o 
  -3   4   9      205.53      230.34      4.38 o 
  -2   4   9        0.76       -1.12      1.12 o 
  -1   4   9       66.27       69.60      2.60 o 
   0   4   9      131.46      131.76      3.51 o 
   1   4   9      674.14      664.62      8.70 o 
   2   4   9      280.37      290.57      4.91 o 
   3   4   9       29.45       36.87      1.97 o 
   4   4   9      125.47      135.58      4.30 o 
   5   4   9       16.66       20.36      2.21 o 
   6   4   9       70.45       51.04      3.26 o 
   7   4   9       49.29       56.61      3.89 o 
   8   4   9        9.97        8.16      2.58 o 
   9   4   9       19.59       23.38      3.19 o 
  10   4   9        4.26        6.76      3.18 o 
  11   4   9       24.66       33.14      6.62 o 
 -11   5   9        0.92       -1.07      4.07 o 
 -10   5   9      161.42      187.73     18.10 o 
  -9   5   9      165.83      170.83     10.07 o 
  -8   5   9      152.36      117.75      7.55 o 
  -7   5   9        6.82        1.60      3.88 o 
  -6   5   9        0.13        1.90      2.14 o 
  -5   5   9      103.00      104.34      3.67 o 
  -4   5   9       12.14       15.65      1.85 o 
  -3   5   9       44.45       50.22      2.09 o 
  -2   5   9       80.78       74.20      2.94 o 
  -1   5   9       88.33       66.80      2.52 o 
   0   5   9      416.94      403.18      7.31 o 
   1   5   9        1.15        2.16      1.34 o 
   2   5   9     1038.11     1054.63     12.10 o 
   3   5   9        0.46       -1.26      1.26 o 
   4   5   9      394.08      407.37      6.75 o 
   5   5   9       39.76       33.13      2.87 o 
   6   5   9      209.34      196.54      5.77 o 
   7   5   9      113.54      121.78      4.77 o 
   8   5   9      101.03      105.65      5.24 o 
   9   5   9       85.03       80.63      4.94 o 
  10   5   9       54.93       63.57      4.91 o 
 -10   6   9        0.02       -0.76      4.44 o 
  -9   6   9        0.01       -1.42      3.43 o 
  -8   6   9      162.65      158.69      7.58 o 
  -7   6   9        0.29        2.88      2.42 o 
  -6   6   9       11.30        4.20      2.22 o 
  -5   6   9      224.04      208.41      6.48 o 
  -4   6   9       38.74       42.31      2.64 o 
  -3   6   9        0.92        1.19      1.14 o 
  -2   6   9       18.02       18.43      1.47 o 
  -1   6   9        0.39        2.20      1.24 o 
   0   6   9      114.69      128.26      3.43 o 
   1   6   9      515.68      501.43      7.71 o 
   2   6   9        5.65        6.66      1.99 o 
   3   6   9       74.30       68.78      2.58 o 
   4   6   9       49.78       45.96      2.54 o 
   5   6   9      200.01      214.01      5.11 o 
   6   6   9      136.29      123.28      5.51 o 
   7   6   9      231.40      242.62      7.26 o 
   8   6   9       20.35       16.33      3.04 o 
   9   6   9       89.12       85.31      4.73 o 
  10   6   9        3.33        2.31      2.88 o 
  -9   7   9        0.42        1.74      3.89 o 
  -8   7   9       35.65       34.12      4.07 o 
  -7   7   9        0.01       -2.41      2.41 o 
  -6   7   9        0.94        1.47      2.44 o 
  -5   7   9       54.96       37.85      3.46 o 
  -4   7   9       36.99       35.80      3.15 o 
  -3   7   9        0.88       -0.14      1.37 o 
  -2   7   9      394.88      398.72      6.08 o 
  -1   7   9      453.55      430.21      7.20 o 
   0   7   9       13.59        9.95      2.74 o 
   1   7   9      558.02      573.08     12.46 o 
   2   7   9        2.83        1.85      2.16 o 
   3   7   9       69.91       66.84      5.01 o 
   4   7   9        0.99       -1.88      1.88 o 
   5   7   9       71.00       85.49      3.29 o 
   6   7   9       13.21       14.45      2.36 o 
   7   7   9      161.60      159.40      5.81 o 
   8   7   9        3.57        6.94      2.95 o 
   9   7   9        1.07       -2.82      2.82 o 
  -9   8   9       15.89       16.83      3.68 o 
  -8   8   9        0.46        0.06      3.53 o 
  -7   8   9        0.94        1.61      3.41 o 
  -6   8   9       47.11       42.89      3.58 o 
  -5   8   9      314.78      315.04     14.84 o 
  -4   8   9       96.70       82.02      3.93 o 
  -3   8   9      306.70      338.64      9.84 o 
  -2   8   9     1075.06     1027.25     22.53 o 
  -1   8   9      166.65      172.05     14.82 o 
   0   8   9      875.33      818.36     23.90 o 
   1   8   9        0.10        5.17      5.18 o 
   2   8   9      312.10      279.86     11.22 o 
   3   8   9      536.62      565.78     15.22 o 
   4   8   9      106.14       83.20      6.05 o 
   5   8   9       30.92       40.26      7.17 o 
   6   8   9        5.98        6.75      3.79 o 
   7   8   9        0.01        9.16      3.97 o 
   8   8   9        7.51        8.78      2.40 o 
  -8   9   9       13.26        7.58      5.09 o 
  -7   9   9       23.83       19.85      4.07 o 
  -6   9   9      193.11      202.86      8.21 o 
  -5   9   9      197.85      213.56     14.61 o 
  -4   9   9       68.49       72.33      9.39 o 
  -3   9   9      159.90      173.35     10.95 o 
  -2   9   9       35.26       31.83      5.97 o 
  -1   9   9      162.91      172.53      9.79 o 
   0   9   9      112.73      109.14      8.38 o 
   1   9   9       75.15       70.35      7.27 o 
   2   9   9       36.29       38.33      4.31 o 
   3   9   9       11.36       10.58      5.18 o 
   4   9   9       14.44       18.06      3.96 o 
   5   9   9       18.18       17.53      4.87 o 
   6   9   9       93.53       94.77     14.07 o 
   7   9   9       29.82       18.91      4.82 o 
  -5  10   9       58.79       59.06     10.04 o 
  -4  10   9      243.70      251.58     18.27 o 
  -3  10   9       32.61       29.09      6.59 o 
  -2  10   9       11.43       11.38      5.77 o 
  -1  10   9        2.42        1.53      4.90 o 
   0  10   9        4.47        9.15     10.73 o 
   1  10   9       26.72       24.62      5.76 o 
   2  10   9        0.61       -2.69      2.69 o 
   3  10   9        0.37       -2.94      2.94 o 
   4  10   9        0.14        3.17      3.18 o 
   5  10   9       42.21       54.24      5.57 o 
   6  10   9       12.93       19.94      4.89 o 
  -2  11   9        6.39       15.12     10.13 o 
  -1  11   9       31.93       55.17     13.78 o 
   0  11   9       43.40       64.88     14.43 o 
   1  11   9       26.24       29.59      4.41 o 
   2  11   9        1.61        5.09      3.44 o 
   3  11   9       65.44       75.74      5.97 o 
   4  11   9        0.37       -2.92      3.65 o 
 -10   0  10      710.43      766.22     25.39 o 
  -8   0  10      482.62      523.29     17.71 o 
  -6   0  10     1041.91     1076.13     27.64 o 
  -4   0  10     1340.19     1243.45     43.61 o 
  -2   0  10       16.04        7.40      2.76 o 
   0   0  10      420.72      417.15      9.90 o 
   2   0  10      351.38      354.51      8.84 o 
   4   0  10       77.57       62.19      8.79 o 
   6   0  10       17.06       21.50      3.65 o 
   8   0  10       61.46       55.55      5.82 o 
  10   0  10       17.35        6.19      4.18 o 
 -11   1  10       55.85       51.77      5.87 o 
 -10   1  10       32.91       31.46      4.87 o 
  -9   1  10        5.31        3.66      4.14 o 
  -8   1  10      295.13      306.07     13.24 o 
  -7   1  10      351.57      385.07      9.90 o 
  -6   1  10     1002.38     1057.26     23.34 o 
  -5   1  10      215.14      211.11      6.56 o 
  -4   1  10       74.06       72.78      3.79 o 
  -3   1  10       71.69       67.42      4.04 o 
  -2   1  10      137.50      145.35      5.24 o 
  -1   1  10      113.20       79.47      3.92 o 
   0   1  10     1207.92     1202.30     18.01 o 
   1   1  10      170.16      188.33      4.09 o 
   2   1  10     1924.52     1994.90     25.34 o 
   3   1  10       62.24       68.09      3.11 o 
   4   1  10       28.19       27.60      2.67 o 
   5   1  10        0.11       -0.05      1.81 o 
   6   1  10       29.41       23.00      2.67 o 
   7   1  10       59.33       62.68      3.75 o 
   8   1  10        6.24        6.98      2.53 o 
   9   1  10       14.40       10.31      2.90 o 
  10   1  10        6.72        4.17      2.85 o 
  11   1  10        0.01        1.61      3.06 o 
 -11   2  10        6.47        7.47      4.25 o 
 -10   2  10      219.47      240.14     11.32 o 
  -9   2  10      811.91      864.73     21.68 o 
  -8   2  10       25.03       30.77      6.13 o 
  -7   2  10      408.81      438.78     11.90 o 
  -6   2  10        0.09        0.31      2.22 o 
  -5   2  10      157.40      143.45      5.34 o 
  -4   2  10       22.04       13.39      2.47 o 
  -3   2  10       31.08       24.66      2.82 o 
  -2   2  10       85.40       72.98      3.43 o 
  -1   2  10       23.66       19.70      1.96 o 
   0   2  10      152.42      168.43      4.46 o 
   1   2  10       27.03       32.73      2.10 o 
   2   2  10        2.31        2.93      1.26 o 
   3   2  10      181.48      185.99      4.52 o 
   4   2  10      203.58      222.44      5.16 o 
   5   2  10        3.32        4.84      2.17 o 
   6   2  10       70.10       77.74      4.16 o 
   7   2  10        0.40       -2.07      2.07 o 
   8   2  10       44.67       31.22      3.29 o 
   9   2  10        9.45       11.69      2.88 o 
  10   2  10       11.83       12.40      3.17 o 
  11   2  10        0.99       -0.88      2.79 o 
 -11   3  10       48.59       47.38      6.80 o 
 -10   3  10       64.58       54.18      6.85 o 
  -9   3  10        9.92       10.74      4.48 o 
  -8   3  10      214.76      211.48     11.79 o 
  -7   3  10       88.29       83.14      4.36 o 
  -6   3  10        0.08        1.59      2.25 o 
  -5   3  10      207.75      196.25      6.06 o 
  -4   3  10        5.88        7.19      1.98 o 
  -3   3  10       13.24       11.81      2.11 o 
  -2   3  10      175.32      179.36      4.79 o 
  -1   3  10      178.56      163.63      4.53 o 
   0   3  10       21.59       21.21      1.74 o 
   1   3  10        3.00        3.88      1.15 o 
   2   3  10      191.17      183.25      4.68 o 
   3   3  10        3.31        3.78      1.43 o 
   4   3  10       84.06       72.20      3.09 o 
   5   3  10      528.23      525.62     10.16 o 
   6   3  10      251.51      246.38      7.09 o 
   7   3  10       74.38       66.63      4.24 o 
   8   3  10        2.16       -0.71      2.44 o 
   9   3  10        0.53       -2.12      2.46 o 
  10   3  10       23.27       19.83      3.36 o 
  11   3  10       12.01       11.66      3.75 o 
 -11   4  10       34.60       31.19      8.78 o 
 -10   4  10        6.08       10.08      4.60 o 
  -9   4  10        0.03       -1.83      4.38 o 
  -8   4  10      440.17      402.57     39.22 o 
  -7   4  10       16.96        8.44      4.58 o 
  -6   4  10       36.30       27.81      4.02 o 
  -5   4  10      132.28      132.04      3.15 o 
  -4   4  10       91.40      100.19      3.12 o 
  -3   4  10       14.09       14.58      1.88 o 
  -2   4  10       68.54       90.75      3.14 o 
  -1   4  10        2.82        2.47      1.33 o 
   0   4  10       29.27       28.82      2.03 o 
   1   4  10      179.63      164.07      3.66 o 
   2   4  10       75.16       82.38      2.80 o 
   3   4  10      174.31      182.43      4.11 o 
   4   4  10      389.14      402.63      7.41 o 
   5   4  10       27.95       20.21      3.77 o 
   6   4  10       45.82       41.37      4.01 o 
   7   4  10       28.40       23.57      3.40 o 
   8   4  10       72.07       62.73      4.03 o 
   9   4  10        0.83       -2.37      2.37 o 
  10   4  10        0.17       -2.89      2.89 o 
 -10   5  10        2.07        1.10      3.91 o 
  -9   5  10       66.82       81.34      8.01 o 
  -8   5  10       47.36       45.09      6.51 o 
  -7   5  10       51.60       44.38      4.38 o 
  -6   5  10       28.78       29.56      3.28 o 
  -5   5  10      190.66      180.10      6.34 o 
  -4   5  10        0.14       -0.16      1.12 o 
  -3   5  10      188.81      206.02      4.52 o 
  -2   5  10       11.44       15.99      1.72 o 
  -1   5  10      398.22      418.34      7.69 o 
   0   5  10       19.43       12.21      1.60 o 
   1   5  10     1128.09     1095.98     14.62 o 
   2   5  10      450.22      452.13      7.22 o 
   3   5  10        4.43        3.38      1.52 o 
   4   5  10       70.33       69.83      3.52 o 
   5   5  10      156.38      159.10      5.28 o 
   6   5  10        6.76        0.80      2.20 o 
   7   5  10        3.11        4.34      2.44 o 
   8   5  10       31.21       36.15      3.81 o 
   9   5  10       23.05       20.97      3.39 o 
  10   5  10       94.93      106.95      7.05 o 
 -10   6  10        0.51        1.43      5.87 o 
  -9   6  10       60.46       60.99     10.94 o 
  -8   6  10       51.70       49.15      4.26 o 
  -7   6  10        9.65       14.93      4.20 o 
  -6   6  10       13.66       17.04      4.44 o 
  -5   6  10       27.50       16.80      2.54 o 
  -4   6  10      113.26      110.87      4.49 o 
  -3   6  10       25.92       17.12      1.78 o 
  -2   6  10      232.94      232.64      4.90 o 
  -1   6  10      847.18      798.60     11.09 o 
   0   6  10      521.62      504.97      8.00 o 
   1   6  10        0.00       -1.58      1.58 o 
   2   6  10     1683.73     1678.26     19.16 o 
   3   6  10       22.19       23.65      2.13 o 
   4   6  10      159.45      157.47      4.43 o 
   5   6  10      160.68      160.13      6.94 o 
   6   6  10       13.80       15.53      2.83 o 
   7   6  10      120.01      131.86      5.56 o 
   8   6  10       48.54       48.20      4.15 o 
   9   6  10       32.46       32.84      3.75 o 
  -9   7  10        2.09       -2.49      3.53 o 
  -8   7  10       31.26       34.04      4.19 o 
  -7   7  10       38.33       37.67      3.98 o 
  -6   7  10      105.04       79.41      4.76 o 
  -5   7  10        7.44       11.85      2.79 o 
  -4   7  10        0.01        3.22      2.26 o 
  -3   7  10       75.63       66.56      3.39 o 
  -2   7  10      312.63      308.65      6.75 o 
  -1   7  10        0.81        0.68      1.67 o 
   0   7  10       81.62       85.89      3.97 o 
   1   7  10      969.05      945.62     14.72 o 
   2   7  10        6.18        5.27      2.05 o 
   3   7  10       42.41       45.20      2.50 o 
   4   7  10      186.81      184.91      4.82 o 
   5   7  10       19.22       16.82      2.55 o 
   6   7  10       80.50       89.46      4.66 o 
   7   7  10       19.22       19.66      5.51 o 
   8   7  10        7.24        3.25      3.00 o 
   9   7  10        0.52        3.35      3.27 o 
  -8   8  10        4.92       11.07      3.75 o 
  -7   8  10        0.92        2.24      3.13 o 
  -6   8  10       56.95       63.15      4.99 o 
  -5   8  10      288.89      256.35      9.59 o 
  -4   8  10       17.52       22.07      3.64 o 
  -3   8  10       25.98       26.07      2.29 o 
  -2   8  10      955.52      966.00     26.33 o 
  -1   8  10      333.51      314.54     12.94 o 
   0   8  10       34.79       25.02      7.33 o 
   1   8  10        0.02       -1.23      3.69 o 
   2   8  10       45.06       38.20      7.20 o 
   3   8  10        4.43        8.67      3.33 o 
   4   8  10       71.95       64.27      6.61 o 
   5   8  10        7.74        9.72      3.83 o 
   6   8  10      173.52      188.93      9.37 o 
   7   8  10       15.04       10.94      4.30 o 
   8   8  10        3.03        7.59      2.52 o 
  -7   9  10        2.86       -3.93      3.93 o 
  -6   9  10       29.32       30.20      4.81 o 
  -3   9  10      213.13      212.16     11.59 o 
  -2   9  10        3.01       13.64      8.93 o 
  -1   9  10        3.84        2.68      3.63 o 
   0   9  10       32.58       34.95      5.79 o 
   1   9  10        1.37       -3.37      3.37 o 
   2   9  10       29.72       32.35      5.00 o 
   3   9  10       62.36       58.34      5.39 o 
   4   9  10        0.02        4.36      4.97 o 
   5   9  10        0.69       -0.46      3.41 o 
   6   9  10       32.89       29.26      5.02 o 
   7   9  10        1.16        4.05      4.19 o 
  -2  10  10       12.21       13.09     10.41 o 
  -1  10  10       79.73       77.32     14.15 o 
   0  10  10      102.32      103.56     11.08 o 
   1  10  10        0.05       -3.77      3.77 o 
   2  10  10        0.79        3.49      3.21 o 
   3  10  10        0.28        0.82      3.16 o 
   4  10  10       30.27       35.70      4.87 o 
   5  10  10       29.40       36.84      5.25 o 
  -2  11  10        0.25        9.57     10.50 o 
  -1  11  10       26.81       12.49     10.68 o 
   0  11  10        3.74       -4.99      8.46 o 
   1  11  10       19.32       25.38      8.41 o 
   2  11  10        9.99       11.37      3.85 o 
   3  11  10        2.62        0.17      3.48 o 
 -11   0  11       20.28       28.35     11.01 o 
  -9   0  11        1.65       -2.36      6.34 o 
  -7   0  11     7631.52     8020.49    382.59 o 
  -5   0  11     2502.80     2682.49     89.62 o 
  -3   0  11      729.05      717.03     15.41 o 
  -1   0  11        7.00       16.61      3.63 o 
   1   0  11        9.30        8.32      2.20 o 
   3   0  11        0.02       -2.41      2.41 o 
   5   0  11       40.12       41.15      4.33 o 
   7   0  11      183.45      198.14      8.74 o 
   9   0  11       38.77       45.02      5.74 o 
  11   0  11       18.83       30.23      5.91 o 
 -11   1  11        5.40        9.60      6.43 o 
 -10   1  11      167.99      189.05     12.34 o 
  -9   1  11      708.20      762.43     25.08 o 
  -8   1  11       44.76       57.97      7.53 o 
  -7   1  11       19.32       26.21      4.14 o 
  -6   1  11      167.84      194.98      7.00 o 
  -5   1  11      252.54      258.84      7.88 o 
  -4   1  11     1167.08     1081.10     17.03 o 
  -3   1  11      165.68      145.41      5.76 o 
  -2   1  11       29.82       27.36      3.39 o 
  -1   1  11      118.83      112.09      4.17 o 
   0   1  11       99.22      125.03      4.33 o 
   1   1  11        0.06        1.11      1.59 o 
   2   1  11      145.97      132.47      4.26 o 
   3   1  11      313.23      320.56      6.80 o 
   4   1  11       23.79       22.42      2.70 o 
   5   1  11      155.84      156.30      5.54 o 
   6   1  11       70.44       57.27      3.65 o 
   7   1  11       34.91       36.45      3.33 o 
   8   1  11        2.13       -0.76      2.38 o 
   9   1  11       54.06       55.00      4.25 o 
  10   1  11       11.30       14.84      3.39 o 
 -11   2  11      242.60      251.91     32.76 o 
 -10   2  11       67.18       57.07      8.27 o 
  -9   2  11      509.26      497.97     19.54 o 
  -8   2  11       90.27       87.55      8.60 o 
  -7   2  11        2.47        5.76      2.89 o 
  -6   2  11      131.10      133.24      6.47 o 
  -5   2  11      225.87      234.60      7.66 o 
  -4   2  11       83.97       87.72      5.40 o 
  -3   2  11      475.27      442.39     10.42 o 
  -2   2  11      318.56      272.23      7.65 o 
  -1   2  11        0.10       -0.58      1.64 o 
   0   2  11        5.35        6.34      1.72 o 
   1   2  11        7.78        5.77      1.23 o 
   2   2  11       57.95       58.43      2.59 o 
   3   2  11       56.48       56.81      3.03 o 
   4   2  11        9.39        6.17      2.01 o 
   5   2  11      122.67      111.33      5.30 o 
   6   2  11      299.66      315.29      8.28 o 
   7   2  11        6.81        7.80      2.67 o 
   8   2  11       16.87       18.20      3.59 o 
   9   2  11        2.06       -0.40      2.70 o 
  10   2  11        0.01       -2.62      2.62 o 
 -11   3  11       40.23       38.56      8.15 o 
 -10   3  11        1.30       -3.03      5.15 o 
  -9   3  11      362.11      380.91     16.58 o 
  -8   3  11        8.90        8.77      5.05 o 
  -7   3  11      298.47      323.43     14.12 o 
  -6   3  11        0.00       -1.82      1.82 o 
  -5   3  11      601.54      593.66     22.18 o 
  -4   3  11      184.58      202.56      7.89 o 
  -3   3  11        7.37        9.27      3.17 o 
  -2   3  11        0.07        1.37      1.97 o 
  -1   3  11        6.02        7.32      1.62 o 
   0   3  11       28.42       31.70      2.08 o 
   1   3  11       36.78       34.32      2.62 o 
   2   3  11      158.89      168.77      4.21 o 
   3   3  11      155.70      179.88      4.49 o 
   4   3  11      810.58      800.36     11.93 o 
   5   3  11       67.77       69.35      3.73 o 
   6   3  11        0.26       -2.44      2.44 o 
   7   3  11       39.12       38.91      3.94 o 
   8   3  11      134.78      133.26      5.48 o 
   9   3  11       31.67       37.17      5.08 o 
  10   3  11        5.99        3.06      3.14 o 
 -10   4  11      116.40      105.41      9.83 o 
  -9   4  11        7.12        0.11      5.60 o 
  -8   4  11      167.54      170.38     10.77 o 
  -7   4  11        1.65       -1.68      4.02 o 
  -6   4  11        5.80       -1.11      3.21 o 
  -5   4  11       68.59       81.64      4.48 o 
  -4   4  11        0.05       -0.06      1.75 o 
  -3   4  11        1.92        0.41      1.52 o 
  -2   4  11       17.42       11.96      2.54 o 
  -1   4  11       30.97       30.86      2.24 o 
   0   4  11      152.39      153.44      4.21 o 
   1   4  11      160.08      146.00      4.16 o 
   2   4  11      808.46      796.89     11.52 o 
   3   4  11       72.70       81.46      3.24 o 
   4   4  11      742.54      718.35     12.06 o 
   5   4  11       34.41       32.51      3.08 o 
   6   4  11       58.74       64.56      3.87 o 
   7   4  11       62.61       57.96      3.93 o 
   8   4  11        0.03       -2.27      2.27 o 
   9   4  11       38.88       41.46      4.33 o 
  10   4  11       23.99       34.07      4.45 o 
 -10   5  11       28.68       37.52      7.21 o 
  -9   5  11        3.78       -3.74      4.78 o 
  -8   5  11        0.90        0.43      4.09 o 
  -7   5  11       51.00       41.74      3.80 o 
  -6   5  11       12.21       16.65      2.73 o 
  -5   5  11      141.91      121.89      4.81 o 
  -4   5  11        5.01        3.88      1.70 o 
  -3   5  11      117.79      103.44      3.67 o 
  -2   5  11        3.81        2.90      1.51 o 
  -1   5  11      168.97      161.24      4.55 o 
   0   5  11       34.45       36.10      2.64 o 
   1   5  11       42.08       47.05      3.00 o 
   2   5  11       95.57      110.07      3.89 o 
   3   5  11      813.36      827.11     12.25 o 
   4   5  11      973.24      986.29     15.27 o 
   5   5  11       54.28       46.22      3.59 o 
   6   5  11       56.88       54.02      3.66 o 
   7   5  11       72.33       64.73      4.46 o 
   8   5  11       15.22       10.34      3.25 o 
   9   5  11        0.16       -3.92      3.98 o 
  -9   6  11        6.38        4.36      4.11 o 
  -8   6  11       26.38       23.88      4.98 o 
  -7   6  11       24.16       24.44      4.22 o 
  -6   6  11      154.64      132.06      6.78 o 
  -5   6  11       44.16       35.25      7.02 o 
  -4   6  11        2.40       -0.20      1.67 o 
  -3   6  11        8.02        6.45      1.88 o 
  -2   6  11       20.02       21.85      2.03 o 
  -1   6  11       47.82       48.13      2.60 o 
   0   6  11      404.90      400.96      7.12 o 
   1   6  11     1234.20     1238.69     16.14 o 
   2   6  11       29.61       25.08      2.88 o 
   3   6  11      116.06      130.99      4.33 o 
   4   6  11       87.40       81.00      4.26 o 
   5   6  11        6.45        2.11      2.46 o 
   6   6  11        1.56       -1.60      2.31 o 
   7   6  11        0.46        0.10      2.45 o 
   8   6  11       18.22       23.15      3.60 o 
   9   6  11        8.10       10.43      3.49 o 
  -8   7  11        3.73        2.46      3.86 o 
  -7   7  11       10.31       14.23      6.43 o 
  -6   7  11       48.97       45.92      5.11 o 
  -5   7  11       61.92       59.67      9.39 o 
  -4   7  11       18.52       17.77      3.63 o 
  -3   7  11      155.32      143.11      5.72 o 
  -2   7  11      110.81      126.43      5.31 o 
  -1   7  11       53.19       55.19      5.45 o 
   0   7  11      700.03      673.87     11.67 o 
   1   7  11       66.08       58.91      3.14 o 
   2   7  11     1081.14     1090.53     15.66 o 
   3   7  11        0.24       -2.02      2.02 o 
   4   7  11       29.96       36.89      3.36 o 
   5   7  11       52.09       57.24      3.67 o 
   6   7  11        8.76        1.55      2.59 o 
   7   7  11       19.63       25.73      3.61 o 
   8   7  11        2.57        0.97      2.85 o 
  -8   8  11        0.49        3.17      5.27 o 
  -7   8  11      115.39      136.63      7.92 o 
  -6   8  11       15.04       18.00      3.81 o 
  -5   8  11        8.73        6.52      4.30 o 
  -4   8  11        7.38       11.33      4.16 o 
  -3   8  11       56.07       67.40      6.06 o 
  -2   8  11      232.07      246.17      8.07 o 
  -1   8  11        6.71        3.50      3.99 o 
   0   8  11       30.68       39.07      5.90 o 
   1   8  11       36.65       26.23      5.67 o 
   2   8  11       89.26       78.28      5.82 o 
   3   8  11       12.96        7.25      3.94 o 
   4   8  11        4.34        5.06      3.45 o 
   5   8  11       12.68       14.16      4.38 o 
   6   8  11        0.70        3.20      4.53 o 
   7   8  11        5.87        6.87      3.12 o 
  -6   9  11       19.96       12.67      4.30 o 
  -5   9  11        5.43        1.43      3.10 o 
  -2   9  11       85.56      100.95     14.57 o 
  -1   9  11       31.34       36.84      5.64 o 
   0   9  11       10.18       10.28      4.49 o 
   1   9  11        7.89        5.88      4.40 o 
   2   9  11        1.38       -0.68      2.99 o 
   3   9  11        2.15       -2.40      5.62 o 
   4   9  11       50.38       61.48      5.85 o 
   5   9  11        2.17        1.53      3.66 o 
   6   9  11        6.64        2.57      3.93 o 
  -2  10  11       13.36        3.51      9.57 o 
  -1  10  11       13.32        8.83      9.25 o 
   0  10  11       73.60       69.83     14.24 o 
   1  10  11       24.91       18.37      5.82 o 
   2  10  11        0.85       -2.22      3.05 o 
   3  10  11       21.41       26.38      6.54 o 
   4  10  11        0.09       -2.85      3.89 o 
  -1  11  11        0.35        8.14     10.27 o 
   0  11  11       72.99       73.53     15.95 o 
 -10   0  12       92.35       87.82     13.36 o 
  -8   0  12     1159.81     1181.20     47.40 o 
  -6   0  12     1634.23     1705.81     95.94 o 
  -4   0  12      156.59      181.30     10.30 o 
  -2   0  12      609.89      539.00     16.98 o 
   0   0  12      946.97      900.26     18.48 o 
   2   0  12       26.03       20.68      2.70 o 
   4   0  12      149.64      150.18      8.60 o 
   6   0  12        9.42        5.96      3.35 o 
   8   0  12        7.48        6.65      4.11 o 
  10   0  12       17.15        9.55      5.08 o 
 -11   1  12       78.31       99.87     10.68 o 
 -10   1  12        3.64        7.00      6.17 o 
  -9   1  12        2.57       -1.46      5.23 o 
  -8   1  12      167.71      178.11     11.51 o 
  -7   1  12       37.64       34.22      6.50 o 
  -6   1  12      955.23     1040.43     23.06 o 
  -5   1  12      263.48      270.05     10.02 o 
  -4   1  12     1911.75     1865.86     26.99 o 
  -3   1  12      132.93      129.18      5.84 o 
  -2   1  12      236.83      218.68      7.51 o 
  -1   1  12       66.43       53.41      3.81 o 
   0   1  12        0.57        4.00      1.80 o 
   1   1  12       10.99       17.57      1.75 o 
   2   1  12      174.85      170.22      4.29 o 
   3   1  12       48.53       41.16      2.88 o 
   4   1  12       51.54       57.72      3.32 o 
   5   1  12      117.76      120.17      6.56 o 
   6   1  12       65.03       58.92      3.79 o 
   7   1  12        2.30        5.78      2.52 o 
   8   1  12       37.34       33.77      3.76 o 
   9   1  12        2.16       -1.84      2.71 o 
  10   1  12       96.96       95.62      5.48 o 
 -10   2  12        0.05       -0.73      7.35 o 
  -9   2  12       14.29       15.15      6.55 o 
  -8   2  12      432.36      491.70     19.16 o 
  -7   2  12      307.32      328.40     14.93 o 
  -6   2  12      504.02      509.56     12.32 o 
  -5   2  12      802.31      823.02     18.06 o 
  -4   2  12     1484.34     1428.67     25.07 o 
  -3   2  12        0.04       -2.23      3.00 o 
  -2   2  12      527.97      502.24     11.55 o 
  -1   2  12       63.98       67.87      5.56 o 
   0   2  12      213.20      214.73      6.09 o 
   1   2  12       34.94       37.95      2.74 o 
   2   2  12      132.35      127.05      4.04 o 
   3   2  12      121.05      113.59      4.24 o 
   4   2  12      115.32      107.85      4.32 o 
   5   2  12       93.63       96.50      4.31 o 
   6   2  12       82.03       78.81      4.59 o 
   7   2  12      286.50      277.11      7.74 o 
   8   2  12       75.95       78.71      4.72 o 
   9   2  12        6.15        3.78      2.99 o 
  10   2  12        0.42       -2.81      2.81 o 
 -10   3  12       41.20       48.98      8.24 o 
  -9   3  12        2.03        7.76      6.13 o 
  -8   3  12        3.58       -2.62      4.78 o 
  -7   3  12       16.76        9.48      5.27 o 
  -6   3  12       14.91       21.33      4.47 o 
  -5   3  12       84.32       78.76      3.35 o 
  -4   3  12      611.97      586.68     13.22 o 
  -3   3  12      148.36      148.12      8.02 o 
  -2   3  12      119.38      111.55      4.71 o 
  -1   3  12      322.67      299.42      6.23 o 
   0   3  12        4.94        8.54      1.73 o 
   1   3  12      179.94      181.80      4.76 o 
   2   3  12       18.64        7.81      1.82 o 
   3   3  12      220.95      253.58      5.96 o 
   4   3  12       69.66       77.09      3.92 o 
   5   3  12      971.76      986.44     16.87 o 
   6   3  12      384.38      416.42      9.30 o 
   7   3  12       51.23       59.79      5.27 o 
   8   3  12       80.43       81.72      5.50 o 
   9   3  12        1.96       -2.74      2.74 o 
  10   3  12        1.89        0.88      3.31 o 
 -10   4  12       18.39       30.44      7.53 o 
  -9   4  12        3.28       -1.40      7.28 o 
  -8   4  12       18.38       13.82      5.94 o 
  -7   4  12      125.33      121.09      7.46 o 
  -6   4  12       35.83       32.70      4.67 o 
  -5   4  12       27.74       32.39      6.29 o 
  -4   4  12       13.84       14.45      2.73 o 
  -3   4  12       77.92       83.69      4.00 o 
  -2   4  12      122.37      142.34      4.69 o 
  -1   4  12      282.64      312.73      6.42 o 
   0   4  12       95.63       96.35      3.52 o 
   1   4  12        6.37        4.19      1.78 o 
   2   4  12        0.81        1.05      1.90 o 
   3   4  12      879.12      905.90     13.31 o 
   4   4  12      159.13      176.25      5.68 o 
   5   4  12       12.22       15.00      3.06 o 
   6   4  12        0.40        3.28      2.51 o 
   7   4  12       38.87       42.63      3.73 o 
   8   4  12       83.60       74.43      4.66 o 
   9   4  12        3.44        5.94      3.08 o 
  -9   5  12       15.55       18.19      4.69 o 
  -8   5  12        0.27        1.48      3.66 o 
  -7   5  12        4.27        8.99      3.65 o 
  -6   5  12        6.57        3.66      3.17 o 
  -5   5  12        8.73        3.92      3.88 o 
  -4   5  12       38.51       27.77      2.64 o 
  -3   5  12       96.06       95.48      5.14 o 
  -2   5  12      119.36      127.55      4.46 o 
  -1   5  12        6.21        5.63      2.08 o 
   0   5  12      269.75      263.76      6.37 o 
   1   5  12      224.94      219.20      5.89 o 
   2   5  12      786.82      794.37     12.01 o 
   3   5  12       86.36       89.17      3.87 o 
   4   5  12      621.44      650.71     11.70 o 
   5   5  12      255.61      259.54      7.02 o 
   6   5  12       31.36       33.88      3.66 o 
   7   5  12       35.68       44.66      4.11 o 
   8   5  12        1.16        0.35      2.80 o 
   9   5  12        6.95        7.44      3.17 o 
  -9   6  12        7.66        3.19      4.48 o 
  -8   6  12       17.29       10.76      4.65 o 
  -7   6  12       72.93       66.90      6.65 o 
  -6   6  12       56.71       46.87      4.87 o 
  -5   6  12        2.61        1.19      4.26 o 
  -4   6  12       56.79       66.18      4.30 o 
  -3   6  12        0.56        5.58      2.00 o 
  -2   6  12        7.24       -0.16      2.02 o 
  -1   6  12       12.40       14.23      2.55 o 
   0   6  12       38.47       41.78      3.26 o 
   1   6  12        4.99        2.96      2.83 o 
   2   6  12      109.27      120.99      6.05 o 
   3   6  12       86.38       80.73      5.16 o 
   4   6  12       47.11       46.06      3.76 o 
   5   6  12        0.05       -0.90      2.23 o 
   6   6  12        6.13        5.37      2.69 o 
   7   6  12       29.03       28.09      3.66 o 
   8   6  12        0.22        1.29      2.84 o 
  -8   7  12       19.72       19.84      5.00 o 
  -7   7  12       63.08       70.57      8.09 o 
  -6   7  12        1.26       -0.83      5.87 o 
  -5   7  12        6.16        5.83      3.51 o 
  -4   7  12       16.87       15.03      3.67 o 
  -3   7  12      202.13      216.57     12.53 o 
  -2   7  12       95.16       86.69      5.03 o 
  -1   7  12       23.53       22.45      3.67 o 
   0   7  12       18.87       22.91      3.10 o 
   1   7  12       32.94       43.32      4.60 o 
   2   7  12       49.18       54.38      3.53 o 
   3   7  12        0.98        1.85      2.07 o 
   4   7  12        3.99        1.40      2.18 o 
   5   7  12        0.30       -1.38      2.44 o 
   6   7  12       14.61       17.44      5.43 o 
   7   7  12       18.21       15.98      3.46 o 
  -7   8  12        8.82        9.05      3.82 o 
  -6   8  12       70.54       68.12      5.78 o 
  -5   8  12        7.97        4.72      4.35 o 
  -4   8  12        0.65       -3.56      3.56 o 
  -3   8  12       13.33       11.47      3.98 o 
  -2   8  12       22.76       26.38      7.40 o 
  -1   8  12       11.52        7.75      2.44 o 
   0   8  12        7.52        7.89      2.18 o 
   1   8  12       20.39       26.05      5.48 o 
   2   8  12       24.89       29.79      4.53 o 
   3   8  12        8.46       11.16      4.87 o 
   4   8  12        6.65        6.67      4.79 o 
   5   8  12       29.27       28.57      3.44 o 
   6   8  12        7.85        5.82      2.45 o 
  -5   9  12        0.87       -3.28      3.28 o 
  -4   9  12       35.18       46.48      4.16 o 
  -2   9  12        7.38       -6.20      7.26 o 
  -1   9  12       25.12       33.30     10.59 o 
   0   9  12       11.25       12.03      5.07 o 
   1   9  12       14.18       13.27      5.25 o 
   2   9  12       19.60       15.59      4.17 o 
   3   9  12        0.11       -2.01      3.50 o 
   4   9  12       28.91       45.50      5.57 o 
   5   9  12       15.47       19.16      4.73 o 
  -2  10  12       28.36       18.13     11.19 o 
  -1  10  12       18.95        7.95      9.90 o 
   0  10  12       74.03       90.59     15.86 o 
   1  10  12      100.79      106.36      7.03 o 
   2  10  12       55.37       72.64      6.23 o 
   3  10  12        0.59       -2.64      4.02 o 
  -9   0  13       10.81       17.62      9.34 o 
  -7   0  13      107.15      109.56     13.73 o 
  -5   0  13     4759.43     5070.82    154.82 o 
  -3   0  13     3800.51     3649.78    139.71 o 
  -1   0  13     1047.81     1046.67     27.90 o 
   1   0  13       29.92       24.33      2.79 o 
   3   0  13       49.73       47.46      4.15 o 
   5   0  13        9.65       15.18      3.89 o 
   7   0  13      175.80      185.95      9.17 o 
   9   0  13      436.09      443.15     18.62 o 
 -10   1  13        3.96        5.88      5.84 o 
  -9   1  13        0.97       -5.39      5.39 o 
  -8   1  13       82.62       88.63     11.56 o 
  -7   1  13        3.51       -2.54      5.03 o 
  -6   1  13       96.02      104.32      5.78 o 
  -5   1  13      297.45      288.15      8.24 o 
  -4   1  13     1335.43     1310.52     23.97 o 
  -3   1  13      460.02      438.07     11.29 o 
  -2   1  13       16.08        6.73      3.15 o 
  -1   1  13      253.95      239.18      6.63 o 
   0   1  13       53.22       54.64      3.44 o 
   1   1  13       40.00       42.44      2.70 o 
   2   1  13      141.19      161.43      4.38 o 
   3   1  13        1.97       -0.82      1.59 o 
   4   1  13        5.08        2.10      2.05 o 
   5   1  13       50.65       47.14      3.87 o 
   6   1  13       50.50       48.62      4.24 o 
   7   1  13      204.64      225.04      7.62 o 
   8   1  13       46.18       54.27      4.44 o 
   9   1  13       63.15       75.10      5.09 o 
 -10   2  13       33.34       46.23      8.52 o 
  -9   2  13        0.93       -4.94      4.94 o 
  -8   2  13       33.98       36.50      7.44 o 
  -7   2  13      138.71      134.17     17.38 o 
  -6   2  13      147.82      130.84      7.74 o 
  -5   2  13       83.58       73.16      6.88 o 
  -4   2  13     1407.30     1403.55     25.15 o 
  -3   2  13       67.72       70.85      4.85 o 
  -2   2  13      144.26      132.88      7.05 o 
  -1   2  13      282.13      264.12      7.08 o 
   0   2  13      253.34      246.86      6.84 o 
   1   2  13        6.36       10.49      2.23 o 
   2   2  13      206.90      206.36      4.69 o 
   3   2  13        6.56        5.67      2.14 o 
   4   2  13       37.24       40.27      3.20 o 
   5   2  13      153.35      170.94      5.69 o 
   6   2  13      639.48      692.49     13.73 o 
   7   2  13        2.67        3.99      2.94 o 
   8   2  13       10.75       15.72      3.38 o 
   9   2  13        4.00       -0.57      3.13 o 
 -10   3  13       30.18       25.93      7.78 o 
  -9   3  13      222.58      233.02     17.06 o 
  -8   3  13        7.64        9.40      4.60 o 
  -7   3  13      201.46      208.50      9.76 o 
  -6   3  13      221.46      231.44      9.85 o 
  -5   3  13      602.23      598.11     14.02 o 
  -4   3  13      134.98      137.95      6.37 o 
  -3   3  13        1.23        1.23      2.86 o 
  -2   3  13       57.59       55.61      4.42 o 
  -1   3  13     1245.70     1204.84     17.71 o 
   0   3  13        0.06       -1.53      2.01 o 
   1   3  13      407.40      390.47      8.21 o 
   2   3  13       62.86       63.58      4.31 o 
   3   3  13        9.62        6.81      2.27 o 
   4   3  13       56.28       51.35      3.61 o 
   5   3  13      480.57      467.70      9.81 o 
   6   3  13       60.69       74.52      4.36 o 
   7   3  13      470.08      498.31     10.73 o 
   8   3  13       23.09       23.43      3.66 o 
   9   3  13        9.76        9.40      3.31 o 
  -9   4  13       38.31       35.07      7.90 o 
  -8   4  13        9.51        6.90      6.37 o 
  -7   4  13       55.89       59.55      6.66 o 
  -6   4  13        3.29        0.95      3.60 o 
  -5   4  13      182.75      174.84      5.98 o 
  -4   4  13       66.57       56.24      4.52 o 
  -3   4  13      647.37      626.04     12.14 o 
  -2   4  13     2513.87     2450.84     31.81 o 
  -1   4  13        0.26        1.12      2.10 o 
   0   4  13      228.71      247.73      8.51 o 
   1   4  13       45.76       33.60      2.94 o 
   2   4  13       60.89       57.91      3.28 o 
   3   4  13        4.80        2.48      2.17 o 
   4   4  13        4.06       -2.19      2.19 o 
   5   4  13        4.82        7.13      2.57 o 
   6   4  13      273.23      284.10      7.70 o 
   7   4  13       25.26       28.21      3.80 o 
   8   4  13       11.43        7.51      2.97 o 
   9   4  13        0.22       -2.83      3.10 o 
  -9   5  13        1.04        4.71      5.60 o 
  -8   5  13       20.72       12.55      4.35 o 
  -7   5  13       42.01       34.87      5.08 o 
  -6   5  13       28.28       18.95      4.23 o 
  -5   5  13      233.86      215.55      7.83 o 
  -4   5  13        9.63        7.57      2.19 o 
  -3   5  13       23.11       20.90      2.66 o 
  -2   5  13      117.30      140.82      5.73 o 
  -1   5  13      541.93      559.66     10.29 o 
   0   5  13       53.09       41.40      3.17 o 
   1   5  13       24.25       22.64      2.79 o 
   2   5  13       18.59       19.82      2.54 o 
   3   5  13      518.13      516.40      9.42 o 
   4   5  13       46.59       57.00      5.56 o 
   5   5  13       83.86       77.23      5.79 o 
   6   5  13       12.43       15.47      3.59 o 
   7   5  13       25.22       18.50      3.51 o 
   8   5  13       68.54       73.52      5.21 o 
  -8   6  13       19.62       16.45      5.24 o 
  -7   6  13        0.06       -2.92      4.56 o 
  -6   6  13       50.11       39.00      5.66 o 
  -5   6  13       35.16       33.75      4.42 o 
  -4   6  13      376.42      336.11      9.51 o 
  -3   6  13        0.30        0.61      2.19 o 
  -2   6  13      113.65       88.76      4.35 o 
  -1   6  13       20.51       24.91      3.03 o 
   0   6  13      394.00      385.52      9.16 o 
   1   6  13       95.85      102.61      5.41 o 
   2   6  13      115.66      114.95      5.14 o 
   3   6  13      123.63      113.50      5.15 o 
   4   6  13        0.89       -1.60      2.43 o 
   5   6  13        4.82        4.37      2.66 o 
   6   6  13        5.85        7.01      2.86 o 
   7   6  13        0.00       -0.87      2.74 o 
  -7   7  13       10.26        4.89      7.58 o 
  -6   7  13        0.05       -1.29      4.39 o 
  -5   7  13        9.79        4.93      4.90 o 
  -4   7  13        2.52       -1.74      2.97 o 
  -3   7  13       26.14       19.10      5.23 o 
  -2   7  13       11.43       15.36      6.15 o 
  -1   7  13       18.21        9.91      3.13 o 
   0   7  13       68.32       76.49      5.09 o 
   1   7  13        6.24        7.89      3.01 o 
   2   7  13       72.30       78.87      4.60 o 
   3   7  13        0.15       -0.32      2.46 o 
   4   7  13       20.40       21.73      3.32 o 
   5   7  13       18.80       17.43      3.49 o 
   6   7  13       30.70       29.21      4.02 o 
  -6   8  13        0.18       -1.61      3.09 o 
  -5   8  13        3.98       -0.69      4.49 o 
  -4   8  13        0.39       -4.02      4.07 o 
  -3   8  13       32.61       28.49      5.27 o 
  -2   8  13        5.43        3.86      3.44 o 
  -1   8  13       17.67       19.80      4.20 o 
   0   8  13        1.49        1.72      3.36 o 
   1   8  13       17.54       20.67      7.34 o 
   2   8  13        0.30       -0.89      1.94 o 
   3   8  13       12.50       12.71      2.51 o 
   4   8  13        7.29       10.77      2.52 o 
   5   8  13       59.30       65.76      5.84 o 
  -4   9  13        0.22        0.14      3.24 o 
  -2   9  13        2.67        3.28      8.93 o 
  -1   9  13        0.00       -4.81      7.45 o 
   0   9  13       24.53       10.59      9.25 o 
   1   9  13       20.88       11.45      7.31 o 
   2   9  13       11.37       16.90      4.36 o 
   3   9  13        3.49        7.50      4.07 o 
   4   9  13       15.07       17.38      4.88 o 
  -8   0  14       42.77       52.30     11.24 o 
  -6   0  14       80.00       67.17      7.64 o 
  -4   0  14      382.48      320.37     14.64 o 
  -2   0  14      680.21      683.73     21.76 o 
   0   0  14      466.64      510.23     15.56 o 
   2   0  14      152.83      145.75      6.59 o 
   4   0  14       30.51       17.85      3.83 o 
   6   0  14        3.24        0.74      3.55 o 
   8   0  14      567.83      665.42     22.80 o 
  -9   1  14        2.12       -3.17      5.21 o 
  -8   1  14       91.71       81.38     10.78 o 
  -7   1  14       51.10       65.86     11.52 o 
  -6   1  14       86.43       75.05      5.61 o 
  -5   1  14      111.53      123.67      6.53 o 
  -4   1  14      127.70      117.65      7.74 o 
  -3   1  14        7.68       -2.85      2.85 o 
  -2   1  14       27.10       18.43      3.68 o 
  -1   1  14      121.80      123.67      8.04 o 
   0   1  14      369.81      375.70      8.69 o 
   1   1  14       79.38       89.67      3.34 o 
   2   1  14        4.64        3.55      1.78 o 
   3   1  14      102.93      110.32      4.93 o 
   4   1  14        0.00       -2.11      2.11 o 
   5   1  14        0.58        0.92      2.26 o 
   6   1  14        7.12        8.45      2.82 o 
   7   1  14       62.75       50.38      4.27 o 
   8   1  14        0.09        6.66      3.22 o 
   9   1  14       61.95       70.94      5.14 o 
  -9   2  14        0.15       -2.73      5.49 o 
  -8   2  14        0.57        0.12      3.92 o 
  -7   2  14       62.69       62.19      7.57 o 
  -6   2  14        3.47        1.35      3.32 o 
  -5   2  14      166.45      146.74      6.92 o 
  -4   2  14      186.56      203.62      8.03 o 
  -3   2  14      399.27      400.01     11.12 o 
  -2   2  14      220.62      219.40      9.01 o 
  -1   2  14      739.53      729.41     20.53 o 
   0   2  14      100.33      103.62      4.37 o 
   1   2  14        2.12        1.99      2.31 o 
   2   2  14      219.15      231.25      5.09 o 
   3   2  14       31.16       30.69      2.61 o 
   4   2  14       30.13       39.48      3.37 o 
   5   2  14       18.73       18.78      3.01 o 
   6   2  14       19.77       26.34      3.46 o 
   7   2  14       83.35       82.68      4.52 o 
   8   2  14      160.00      174.80      7.53 o 
   9   2  14       11.44        8.71      3.56 o 
  -9   3  14        1.19       -0.38      4.51 o 
  -8   3  14       48.10       41.72      6.10 o 
  -7   3  14       35.15       42.29      5.73 o 
  -6   3  14       23.47       19.35      4.83 o 
  -5   3  14       44.22       39.16      4.46 o 
  -4   3  14       29.50       16.62      3.78 o 
  -3   3  14      915.69      809.90     17.10 o 
  -2   3  14      723.49      733.31     15.79 o 
  -1   3  14       61.02       60.06      4.07 o 
   0   3  14       57.59       55.39      3.31 o 
   1   3  14        0.90       -1.94      2.38 o 
   2   3  14      140.70      147.53      4.82 o 
   3   3  14       19.52       20.69      2.85 o 
   4   3  14      161.92      164.87      5.71 o 
   5   3  14       11.75       12.11      3.00 o 
   6   3  14       30.44       35.49      3.66 o 
   7   3  14        1.69        5.92      2.79 o 
   8   3  14        8.00       11.94      3.13 o 
  -8   4  14        1.88       -3.63      3.94 o 
  -7   4  14       19.37       26.12      5.14 o 
  -6   4  14       36.55       33.29      4.44 o 
  -5   4  14       90.93       81.70      5.54 o 
  -4   4  14        0.99        0.89      2.36 o 
  -3   4  14       14.27       11.83      2.73 o 
  -2   4  14       13.02        4.95      2.49 o 
  -1   4  14      862.61      886.55     14.13 o 
   0   4  14      219.40      198.90      6.61 o 
   1   4  14       32.44       31.68      3.15 o 
   2   4  14       18.66       15.86      2.53 o 
   3   4  14      127.73      130.20      4.73 o 
   4   4  14       20.61       18.67      2.96 o 
   5   4  14        5.60        2.37      2.55 o 
   6   4  14        6.02        7.85      2.80 o 
   7   4  14        0.45       -2.65      2.65 o 
   8   4  14        5.39        4.71      3.13 o 
  -8   5  14       13.96       11.01      4.49 o 
  -7   5  14       81.32       93.61      8.66 o 
  -6   5  14      122.75      117.93      6.52 o 
  -5   5  14       39.27       42.80      4.53 o 
  -4   5  14       22.00       16.53      3.97 o 
  -3   5  14       55.76       48.59      3.64 o 
  -2   5  14      191.75      182.71      5.77 o 
  -1   5  14        1.52        6.46      2.65 o 
   0   5  14       96.69       83.15      4.19 o 
   1   5  14      243.50      251.43      6.85 o 
   2   5  14       73.37       83.09      4.35 o 
   3   5  14        0.90       -2.31      2.31 o 
   4   5  14        0.61       -1.97      2.48 o 
   5   5  14        1.38        1.88      2.73 o 
   6   5  14        2.42        3.41      2.84 o 
   7   5  14        4.20       -1.51      2.89 o 
  -7   6  14        0.02       -2.91      3.84 o 
  -6   6  14       27.41       25.39      5.23 o 
  -5   6  14        3.94        2.56      6.17 o 
  -4   6  14        3.86        1.50      3.04 o 
  -3   6  14        1.49        2.15      3.00 o 
  -2   6  14        0.24       -3.09      3.23 o 
  -1   6  14       84.46       87.41      5.01 o 
   0   6  14      626.39      653.24     14.39 o 
   1   6  14      329.39      355.95     10.09 o 
   2   6  14      142.30      154.79      6.16 o 
   3   6  14        5.19        6.23      2.73 o 
   4   6  14        0.91       -1.94      2.58 o 
   5   6  14        6.77        6.23      2.88 o 
   6   6  14        1.85        3.37      3.07 o 
   7   6  14       11.67        4.95      3.20 o 
  -6   7  14        1.09       -3.34      3.34 o 
  -5   7  14       13.85       13.66      4.20 o 
  -4   7  14        0.54       -0.55      4.58 o 
  -3   7  14        0.01        1.29      4.39 o 
  -2   7  14       10.47       10.35      4.38 o 
  -1   7  14       64.55       62.38      5.87 o 
   0   7  14        5.26        5.87      2.99 o 
   1   7  14       65.57       77.44      6.31 o 
   2   7  14       20.26       20.53      3.44 o 
   3   7  14       51.09       53.99      4.49 o 
   4   7  14        7.63       14.00      3.49 o 
   5   7  14      156.38      154.81      7.18 o 
   6   7  14        3.77        8.73      3.55 o 
  -5   8  14        2.22        2.54      4.44 o 
  -4   8  14        0.82       -0.83      4.39 o 
  -3   8  14       19.01       18.27      5.09 o 
  -2   8  14       10.92       15.71      4.27 o 
  -1   8  14       16.58       12.60     10.47 o 
   0   8  14       48.83       71.44      4.91 o 
   1   8  14        4.27        3.21      2.80 o 
   2   8  14       61.83       81.14      5.43 o 
   3   8  14        0.01       -0.42      2.37 o 
   4   8  14      109.91      121.35      7.54 o 
  -2   9  14       13.72        8.14     10.04 o 
  -1   9  14        6.46       28.67     10.41 o 
   0   9  14       31.65       28.72     11.98 o 
   1   9  14        6.31        0.32      3.95 o 
   2   9  14       20.42       14.81      4.63 o 
  -9   0  15        1.35       -7.72      7.72 o 
  -7   0  15       11.04        3.04      5.25 o 
  -5   0  15        1.11       -4.04      4.04 o 
  -3   0  15       77.09       55.90      6.88 o 
  -1   0  15       64.29       76.48      7.60 o 
   1   0  15       12.04       16.80      2.97 o 
   3   0  15      172.07      181.13      7.75 o 
   5   0  15       12.76       15.82      4.11 o 
   7   0  15       53.66       39.98      5.93 o 
  -9   1  15       27.45       34.04      6.30 o 
  -8   1  15        6.87        8.16      4.19 o 
  -7   1  15       20.78       19.01      4.33 o 
  -6   1  15      127.27      119.51      6.74 o 
  -5   1  15        0.01        3.10      3.40 o 
  -4   1  15      236.17      236.71     10.48 o 
  -3   1  15        0.56       -2.90      2.90 o 
  -2   1  15      472.07      465.17     12.17 o 
  -1   1  15      728.59      689.20     15.58 o 
   0   1  15      375.02      347.34      8.64 o 
   1   1  15      333.26      356.38      7.53 o 
   2   1  15      185.11      204.04      6.16 o 
   3   1  15      129.67      138.93      4.55 o 
   4   1  15        0.14       -1.94      1.94 o 
   5   1  15       43.86       33.50      3.69 o 
   6   1  15        0.03       -2.16      2.16 o 
   7   1  15        0.07        0.18      2.87 o 
   8   1  15       69.35       74.60      5.25 o 
  -8   2  15        5.99        5.74      4.66 o 
  -7   2  15       17.86       11.09      5.83 o 
  -6   2  15        0.88        1.87      3.26 o 
  -5   2  15       22.10       26.26      4.36 o 
  -4   2  15        2.77       -0.52      3.00 o 
  -3   2  15       77.41       66.29      5.13 o 
  -2   2  15      736.52      681.06     15.47 o 
  -1   2  15        4.55        6.98      2.93 o 
   0   2  15      247.05      231.73      6.56 o 
   1   2  15      415.80      417.24      9.00 o 
   2   2  15       16.71       15.43      2.62 o 
   3   2  15      279.52      295.29      7.58 o 
   4   2  15       42.68       55.13      4.23 o 
   5   2  15      475.18      512.79     10.71 o 
   6   2  15        2.97        2.35      3.57 o 
   7   2  15        2.60        2.65      2.69 o 
   8   2  15        1.53       -1.51      2.82 o 
  -8   3  15       14.96       22.96      5.67 o 
  -7   3  15        2.08        1.76      3.67 o 
  -6   3  15       71.28       73.83      5.73 o 
  -5   3  15       43.65       30.79      4.37 o 
  -4   3  15       75.23       59.90      5.00 o 
  -3   3  15       29.43       21.42      3.86 o 
  -2   3  15      261.70      263.95      9.00 o 
  -1   3  15        4.23        0.94      2.48 o 
   0   3  15       21.79       21.50      2.78 o 
   1   3  15       29.90       31.93      3.22 o 
   2   3  15        0.85       -1.97      1.97 o 
   3   3  15       46.80       36.84      3.42 o 
   4   3  15        4.30        1.55      2.48 o 
   5   3  15       12.44       15.50      3.39 o 
   6   3  15       15.04       14.81      3.19 o 
   7   3  15       12.42       11.67      3.25 o 
  -8   4  15       34.06       53.84      9.89 o 
  -7   4  15       12.80       10.25      3.95 o 
  -6   4  15        1.00        0.09      3.37 o 
  -5   4  15       46.04       33.13      4.52 o 
  -4   4  15       56.57       57.93      4.10 o 
  -3   4  15        4.51        1.95      2.50 o 
  -2   4  15       85.20       86.09      4.69 o 
  -1   4  15      191.81      185.71      5.64 o 
   0   4  15      122.82      121.37      5.50 o 
   1   4  15      256.01      263.82      7.18 o 
   2   4  15      303.29      285.98      7.10 o 
   3   4  15       20.42       12.08      2.82 o 
   4   4  15       11.19        7.76      2.68 o 
   5   4  15       66.49       55.45      4.48 o 
   6   4  15       30.22       32.37      4.03 o 
   7   4  15        4.30        4.65      3.28 o 
  -7   5  15       57.92       57.35      5.98 o 
  -6   5  15       12.28       12.27      3.77 o 
  -5   5  15       19.14       19.58      4.03 o 
  -4   5  15        1.64        4.85      3.18 o 
  -3   5  15       57.08       57.68      4.06 o 
  -2   5  15        4.33       -2.11      2.11 o 
  -1   5  15        7.72        2.41      2.65 o 
   0   5  15      499.38      511.63     13.76 o 
   1   5  15      351.15      336.75      9.11 o 
   2   5  15      263.77      258.96      7.39 o 
   3   5  15        1.98       -2.50      2.50 o 
   4   5  15        1.21       -0.59      2.95 o 
   5   5  15       16.08       11.80      3.26 o 
   6   5  15        0.21        0.66      2.93 o 
  -6   6  15       12.54       11.31      4.67 o 
  -5   6  15        1.70        4.38      4.10 o 
  -4   6  15       20.82       25.78      5.08 o 
  -3   6  15        5.79       13.91      3.92 o 
  -2   6  15       11.67       11.72      5.26 o 
  -1   6  15        9.83        2.81      4.26 o 
   0   6  15       10.09        8.38      3.29 o 
   1   6  15      386.76      434.93     11.53 o 
   2   6  15      144.58      186.33      8.43 o 
   3   6  15       22.98       16.19      3.39 o 
   4   6  15       30.64       28.44      3.78 o 
   5   6  15       35.50       28.59      6.69 o 
  -5   7  15        1.83        2.58      4.00 o 
  -4   7  15       64.79       52.77      7.82 o 
  -3   7  15        0.00       -2.40      4.49 o 
  -2   7  15        6.11       -4.37      4.44 o 
  -1   7  15        1.19       -3.82      3.82 o 
   0   7  15       31.37       26.04      4.15 o 
   1   7  15        4.48        1.66      3.21 o 
   2   7  15        6.65        9.96      3.25 o 
   3   7  15        0.22       -2.08      2.95 o 
   4   7  15      121.04      124.20     13.08 o 
  -3   8  15        1.06        0.65      4.39 o 
  -2   8  15       12.85        9.92      6.96 o 
  -1   8  15        0.11       -2.11      3.47 o 
   0   8  15        0.56       -0.48      3.45 o 
   1   8  15       39.86       55.18      4.84 o 
   2   8  15       25.63       26.32      3.57 o 
  -8   0  16      186.49      193.64     15.79 o 
  -6   0  16       23.45       19.66      5.72 o 
  -4   0  16        1.94        6.94      4.92 o 
  -2   0  16        0.04       -3.76      3.76 o 
   0   0  16      466.01      425.02     16.79 o 
   2   0  16      383.57      377.37     15.36 o 
   4   0  16       25.00       27.69      3.95 o 
   6   0  16       30.91       39.18      4.65 o 
  -8   1  16        5.64        0.99      4.03 o 
  -7   1  16       49.61       48.10      5.50 o 
  -6   1  16        0.00       -1.95      3.27 o 
  -5   1  16        0.00       -0.63      3.72 o 
  -4   1  16      120.41       91.51      6.04 o 
  -3   1  16        4.44        9.30      3.44 o 
  -2   1  16        0.03        0.62      3.03 o 
  -1   1  16       16.43       29.92      4.06 o 
   0   1  16       58.75       56.64      4.87 o 
   1   1  16       12.46       14.49      2.93 o 
   2   1  16      229.51      227.81      7.36 o 
   3   1  16        2.40        2.91      2.55 o 
   4   1  16      105.96      108.85      5.64 o 
   5   1  16        7.53        3.83      2.73 o 
   6   1  16        1.25       -1.24      2.46 o 
   7   1  16        3.10        2.35      2.76 o 
  -8   2  16        6.51       11.57      4.54 o 
  -7   2  16       22.24       20.22      4.69 o 
  -6   2  16       74.18       63.11      5.69 o 
  -5   2  16       16.39       13.45      4.01 o 
  -4   2  16        9.44        4.29      3.34 o 
  -3   2  16        0.35       -1.12      2.82 o 
  -2   2  16       67.26       62.83      5.14 o 
  -1   2  16      137.61      129.56      9.55 o 
   0   2  16      185.44      177.66      5.94 o 
   1   2  16        6.48        8.50      2.39 o 
   2   2  16       29.88       34.27      3.21 o 
   3   2  16        0.11        1.90      2.44 o 
   4   2  16        8.89       11.31      2.91 o 
   5   2  16        2.73        0.10      2.62 o 
   6   2  16       27.97       31.13      3.71 o 
   7   2  16       13.62       14.41      3.25 o 
  -7   3  16        4.36        3.62      3.94 o 
  -6   3  16       12.87        7.48      5.32 o 
  -5   3  16        1.84       -3.17      3.17 o 
  -4   3  16       66.57       59.22      7.47 o 
  -3   3  16       55.36       44.58      4.68 o 
  -2   3  16       49.20       34.20      3.77 o 
  -1   3  16       67.80       62.21      4.05 o 
   0   3  16      247.79      228.99      8.06 o 
   1   3  16        4.85        0.06      2.35 o 
   2   3  16        0.11        1.06      2.22 o 
   3   3  16        0.15       -1.50      2.27 o 
   4   3  16       87.13       90.12      5.77 o 
   5   3  16       47.40       46.29      4.10 o 
   6   3  16       28.31       34.12      3.85 o 
  -7   4  16      114.44      124.70      7.58 o 
  -6   4  16       28.54       25.33      4.75 o 
  -5   4  16       14.07       15.97      4.03 o 
  -4   4  16       77.67       80.22      7.32 o 
  -3   4  16       14.98        5.23      2.80 o 
  -2   4  16       30.65       42.79      3.92 o 
  -1   4  16       45.73       53.33      3.92 o 
   0   4  16      112.22      114.24      5.07 o 
   1   4  16       89.85      104.93      4.90 o 
   2   4  16       37.00       42.15      3.48 o 
   3   4  16       13.77       11.13      3.23 o 
   4   4  16        5.54        6.51      3.13 o 
   5   4  16       46.59       50.32      4.63 o 
   6   4  16        0.63       -1.66      4.06 o 
  -6   5  16        0.79       -1.78      3.75 o 
  -5   5  16       22.39       17.31      4.51 o 
  -4   5  16        0.56        2.28      3.30 o 
  -3   5  16       63.18       48.06      5.97 o 
  -2   5  16        7.93        6.42      2.82 o 
  -1   5  16       15.37        5.88      3.01 o 
   0   5  16        8.78        5.37      3.04 o 
   1   5  16       54.96       73.60      5.26 o 
   2   5  16        1.02       -1.39      3.01 o 
   3   5  16       30.22       16.70      3.48 o 
   4   5  16       23.57       32.80      4.11 o 
   5   5  16       72.66       77.94      5.38 o 
  -5   6  16        4.08        2.63      4.19 o 
  -4   6  16        5.48       10.87      4.48 o 
  -3   6  16        0.02        2.40      4.99 o 
  -2   6  16       62.15       69.60      9.20 o 
  -1   6  16        7.29        7.24      3.15 o 
   0   6  16        0.72       -0.44      2.93 o 
   1   6  16       38.78       30.90      4.15 o 
   2   6  16       26.90       18.62      3.49 o 
   3   6  16       26.66       23.94      3.80 o 
   4   6  16      251.46      307.54      9.66 o 
  -3   7  16       12.44        3.14      5.46 o 
  -2   7  16       50.91       58.01      9.20 o 
  -1   7  16        1.39        4.51      4.48 o 
   0   7  16       10.55        5.17      3.56 o 
   1   7  16        8.46        5.85      3.29 o 
   2   7  16       32.89       29.53      4.55 o 
   3   7  16       69.55       79.41      5.66 o 
  -7   0  17      300.93      311.59     16.43 o 
  -5   0  17       27.62       25.91     10.47 o 
  -3   0  17       15.04       19.66     12.23 o 
  -1   0  17       20.69       16.38      5.39 o 
   1   0  17      235.16      236.82     21.90 o 
   3   0  17        5.79        8.20      4.87 o 
   5   0  17        1.16       -1.64      3.82 o 
  -7   1  17        1.64        9.61      4.32 o 
  -6   1  17       12.32       13.55      4.40 o 
  -5   1  17        9.55        4.53      3.73 o 
  -4   1  17        0.46       -2.96      2.96 o 
  -3   1  17       28.91       19.05      3.95 o 
  -2   1  17        8.93        7.09      3.48 o 
  -1   1  17       29.96       30.02      4.20 o 
   0   1  17       15.79       13.27      3.73 o 
   1   1  17      103.71       98.14      5.35 o 
   2   1  17       16.38       21.09      4.17 o 
   3   1  17      232.82      220.27      7.95 o 
   4   1  17        0.02       -1.61      3.09 o 
   5   1  17        3.24        2.40      3.10 o 
   6   1  17        4.79        3.85      2.80 o 
  -6   2  17        5.92       -1.12      3.67 o 
  -5   2  17      151.97      157.55      7.92 o 
  -4   2  17        7.47        9.06      3.80 o 
  -3   2  17       74.93       89.43      6.05 o 
  -2   2  17       15.49        6.95      5.00 o 
  -1   2  17        0.05       -1.70      2.96 o 
   0   2  17        0.30        3.18      2.87 o 
   1   2  17       15.34       23.69      3.41 o 
   2   2  17       37.31       35.85      3.84 o 
   3   2  17       65.99       77.42      4.50 o 
   4   2  17       19.33       14.46      3.17 o 
   5   2  17       59.86       59.28      4.43 o 
   6   2  17        0.01       -0.67      2.77 o 
  -6   3  17       25.76       28.49      5.01 o 
  -5   3  17       12.84        8.93      4.01 o 
  -4   3  17        0.63        3.28      3.46 o 
  -3   3  17        7.67        7.98      3.69 o 
  -2   3  17       46.14       45.24      4.53 o 
  -1   3  17      226.17      221.30      8.19 o 
   0   3  17       58.94       57.83      5.70 o 
   1   3  17      136.21      144.45      5.30 o 
   2   3  17        0.53       -0.91      2.32 o 
   3   3  17        0.58       -1.57      2.55 o 
   4   3  17       49.61       41.17      4.07 o 
   5   3  17        2.52        4.28      3.15 o 
  -5   4  17        4.88        1.07      3.76 o 
  -4   4  17       30.40       35.57      4.89 o 
  -3   4  17        1.03       -1.04      3.36 o 
  -2   4  17       12.39       13.54      3.30 o 
  -1   4  17       44.41       41.92      4.22 o 
   0   4  17        0.02        5.48      2.97 o 
   1   4  17       38.33       42.46      3.91 o 
   2   4  17        2.19        4.77      2.85 o 
   3   4  17       38.42       40.61      4.27 o 
   4   4  17        9.29       12.01      3.48 o 
   5   4  17       28.67       29.15      4.25 o 
  -4   5  17       18.88       21.42      4.86 o 
  -3   5  17       24.79       15.08      4.36 o 
  -2   5  17       12.31       13.75      5.18 o 
  -1   5  17       64.77       54.60      4.87 o 
   0   5  17        7.88        6.69      3.45 o 
   1   5  17        8.82        7.77      3.16 o 
   2   5  17       14.32       13.55      3.47 o 
   3   5  17       41.44       33.82      4.21 o 
   4   5  17       35.47       42.01      4.49 o 
  -3   6  17       11.91       10.31      6.47 o 
  -2   6  17        0.39       -0.42      5.32 o 
  -1   6  17        3.04       -0.78      4.30 o 
   0   6  17       66.58       59.41      5.74 o 
   1   6  17       23.16       26.99      4.31 o 
   2   6  17        2.11        6.15      3.43 o 
  -4   0  18        0.76       -0.16      4.68 o 
  -2   0  18        6.84        6.82      5.30 o 
   0   0  18       30.00       27.56      5.27 o 
   2   0  18       57.28       56.28      7.59 o 
   4   0  18        7.41        2.20      4.38 o 
  -5   1  18       44.90       49.78      9.16 o 
  -4   1  18       48.94       48.65      5.44 o 
  -3   1  18       11.18       15.03      4.10 o 
  -2   1  18        5.88        4.26      3.37 o 
  -1   1  18        5.81        7.79      3.83 o 
   0   1  18       14.40       18.73      3.74 o 
   1   1  18        0.23        0.84      3.15 o 
   2   1  18      192.23      192.38      7.59 o 
   3   1  18       25.01       25.24      4.17 o 
   4   1  18        7.47        6.38      3.95 o 
  -5   2  18       34.83       26.42      4.80 o 
  -4   2  18       60.95       64.32      5.96 o 
  -3   2  18        0.00       -3.84      3.84 o 
  -2   2  18        7.02       -0.09      3.48 o 
  -1   2  18        7.96        3.37      3.13 o 
   0   2  18        9.04        6.65      2.96 o 
   1   2  18       19.58       16.70      3.33 o 
   2   2  18       15.39        9.93      3.22 o 
   3   2  18        6.84        8.05      3.51 o 
   4   2  18       96.66       94.87      5.92 o 
  -4   3  18        1.76       -3.38      3.38 o 
  -3   3  18       42.59       42.86      4.51 o 
  -2   3  18       10.42        9.47      3.33 o 
  -1   3  18        0.61       -1.11      2.89 o 
   0   3  18        2.87       -2.27      3.29 o 
   1   3  18       19.02       23.61      3.98 o 
   2   3  18       31.77       36.12      4.24 o 
   3   3  18        0.25       -0.65      3.34 o 
   4   3  18        0.06        2.49      3.77 o 
  -4   4  18       34.67       42.32      6.97 o 
  -3   4  18        3.42        0.37      3.58 o 
  -2   4  18        7.10        4.32      3.22 o 
  -1   4  18       42.65       40.23      4.86 o 
   0   4  18       24.59       30.79      4.68 o 
   1   4  18        1.01        2.98      3.07 o 
   2   4  18       13.66       15.06      3.74 o 
   3   4  18       18.04       19.08      3.98 o 
  -2   5  18       12.43       19.17      5.79 o 
  -1   5  18        9.13       10.50      5.76 o 
   0   5  18        3.80        4.74      3.91 o 
   1   5  18        0.22       -2.88      2.88 o 
  -3   0  19       48.47       54.51      8.41 o 
  -1   0  19       14.45       23.98      6.64 o 
   1   0  19        0.37        3.96      4.38 o 
   3   0  19      111.19      119.61     11.91 o 
  -3   1  19        0.33       -2.87      3.61 o 
  -2   1  19        5.95        9.12      3.97 o 
  -1   1  19       24.62       30.43      4.83 o 
   0   1  19       30.96       29.44      4.00 o 
   1   1  19        4.50        4.30      3.44 o 
   2   1  19       21.81       18.91      4.09 o 
  -3   2  19       57.18       60.04      6.02 o 
  -2   2  19       45.61       59.43      5.90 o 
  -1   2  19        1.10       -3.15      3.15 o 
   0   2  19        0.56       -2.95      2.95 o 
   1   2  19       17.12       24.21      3.88 o 
   2   2  19        1.21       -1.32      3.47 o 
  -2   3  19        4.50       -1.20      3.13 o 
  -1   3  19        7.38        2.40      3.34 o 
   0   3  19        2.72        2.04      3.60 o 
   1   3  19        8.53        9.91      4.03 o 
                                                 
